# Supplementary material for: Population Structure in a Comprehensive Genomic Data Set on Human Microsatellite Variation
Source: G3 (Bethesda). 2013 May 1;3(5):891–907. doi: 10.1534/g3.113.005728 (PMC3656735; doi:10.1534/g3.113.005728)
Supplement: Supporting Information [file supp_g3.113.005728_FileS1.zip]

Archive with 8 entries (8 files):
- pembertonEtAl2013.codes.txt
- pembertonEtAl2013.coordinates.txt
- pembertonEtAl2013.MS5795.loci
- pembertonEtAl2013.MS5795.stru
- pembertonEtAl2013.MS5879.loci
- pembertonEtAl2013.MS5879.stru
- pembertonEtAl2013.readme.txt
- pembertonEtAl2013.subsets.txt
