# Supplementary material for: Population Structure in a Comprehensive Genomic Data Set on Human Microsatellite Variation
Source: G3 (Bethesda). 2013 May 1;3(5):891–907. doi: 10.1534/g3.113.005728 (PMC3656735; doi:10.1534/g3.113.005728)
Supplement: Supporting Information [file supp_g3.113.005728_FileS1.zip › pembertonEtAl2013.MS5795.loci]

Chromosome ScreeningSet Name RepeatSize position_bp position_cM
1 52 MFD424.TTTA003_1 TETRA 6387298 16.1352
1 52 GATA23G09_1 TETRA 7065101 17.5126
1 10 D1S1612 TETRA 8040658 19.0853
1 52 AAT238_1 TRI 10910194 23.4682
1 10/13 D1S1597 TETRA 13656859 29.8343
1 52 TTTA063P_1 TETRA 16412817 36.7372
1 10 D1S3669 TETRA 17656345 38.1571
1 52 ATA008_1 TRI 18662124 41.7171
1 52 ATA43C09M_1 TRI * *
1 10/13 D1S3720 TRI 20784584 45.7255
1 52 ATA20F08P_1 TRI 30083671 56.2252
1 52 GATA2B02Z_1 TETRA 57179769 85.9573
1 10 D1S1596 TETRA 59503003 90.4239
1 52 AGAT143_1 TETRA 64077638 96.586
1 13 GATA152F05L_1 TETRA 73957077 105.0191
1 52 GATA193D02_1 TETRA * *
1 10/13 D1S1728 TETRA 81771266 112.2761
1 10/13 D1S551 TETRA 82667968 113.4763
1 52 AAT259_1 TRI 86063257 116.3938
1 52 ATA2E04_1 TRI * *
1 10 NA.D1S.2 TETRA 98458010 127.1228
1 10 NA.D1S.3 TETRA 106083097 134.019
1 10 D1S1627 TRI 106765244 134.6928
1 52 AAT252_1 TRI 113428145 142.8426
1 52 GGAA20F08_1 TETRA 114541793 143.6909
1 10 D1S534 TETRA 119479888 148.5472
1 52 GATA13C08M_1 TETRA 148450935 152.7103
1 10/13 D1S1653 TETRA 156199452 159.9175
1 52 AGAT119M_1 TETRA 156959684 160.9528
1 52 ATA73A08M_1 TRI 158710375 165.2388
1 10/13 D1S1679 TETRA 160628616 168.2472
1 10 D1S1677 TETRA 161826426 170.7994
1 52 ATA38A05_1 TRI 138954216 150.2956
1 13 TATC028_1 TETRA 166657881 178.9192
1 52 AGAT118_1 TETRA 168334593 180.9927
1 10/13 D1S1589 TRI 172527827 184.2663
1 52 AAT200_1 TRI 179292088 189.277
1 10/13 D1S518 TETRA 185817015 195.481
1 52 GATA51H01_1 TETRA 187260439 196.6687
1 52 GATA135F02P_1 TETRA 193854745 201.1212
1 10/13 D1S1660 TETRA 196878084 202.5964
1 52 AGAT141_1 TETRA 200824633 208.4258
1 52 GGAA23C07_1 TETRA 201798500 210.2256
1 10/13 NA.D1S.5 TETRA 207035692 217.9185
1 52 GATA88F03P_1 TETRA 210500301 221.6529
1 52 GAT004_1 TRI 214787240 227.8485
1 10/13 D1S549 TETRA 192861529 200.559
1 52 GATA64F05_1 TETRA 203953006 213.5102
1 52 ATA009_1 TRI 231548138 244.3197
1 10/13 D1S1594 TETRA 238846683 263.3554
1 10/13 D1S1609 TETRA 242132590 271.3874
2 10 TPO.D2S TETRA 1472432 1.8524
2 52 GATA28H06_2 TETRA 7763138 16.0445
2 10 D2S2952 TETRA 7995587 17.02
2 52 GAAT1A5_2 TETRA 9858099 22.6247
2 10 D2S1400 TETRA 11524447 27.1367
2 52 AAT055ZM_2 TRI 13442955 31.3921
2 52 GATA056_2 TETRA 14740115 32.2123
2 10/13 D2S1360 TETRA 17355507 37.9155
2 10/13 D2S405 TETRA 29330275 50.1963
2 52 AGAT117_2 TETRA 31932924 54.2919
2 52 GATA194B06P_2 TETRA 41077892 63.9524
2 13 ATA47C04P_2 TRI 43990282 67.8494
2 52 GATA174G01_2 TETRA 46977475 72.1386
2 10 D2S1352 TRI 50687274 75.8855
2 52 GATA10H05_2 TETRA 58687990 81.129
2 52 GATA130A05M_2 TETRA 60332083 82.8968
2 13 GATA66D01_2 TETRA 66904698 88.0962
2 52 GATA181G08M_2 TETRA 71976875 94.3022
2 10 D2S1394 TETRA 72992782 95.725
2 52 GATA70F12M_2 TETRA 77060326 101.0624
2 52 ATA16D09_2 TRI 78369943 102.567
2 10/13 D2S1790 TETRA 84928947 108.1713
2 10/13 D2S2972 TETRA 101938621 115.1733
2 52 GATA148G10P_2 TETRA 103323427 116.3754
2 52 AAAT105ZP_2 TETRA 109743402 121.6442
2 10/13 D2S410 TETRA 115957477 126.5952
2 52 GATA139A04P_2 TETRA 119490853 128.728
2 10/13 D2S1328 TETRA 125903275 135.7719
2 52 TAGA002M_2 TETRA 129979878 140.3113
2 10/13 D2S1334 TETRA 136173056 148.0993
2 10/13 D2S1399 TETRA 147926655 156.1726
2 52 AGAT093_2 TETRA 151850200 159.9769
2 52 GATA63F01_2 TETRA 155652784 163.4839
2 10/13 D2S1353 TRI 159267253 166.5831
2 52 GATA126A06M_2 TETRA 162172454 168.2149
2 10/13 D2S1776 TETRA 169353605 173.7157
2 52 GATA91D12M_2 TETRA 171835703 177.717
2 52 GATA194A05M_2 TETRA 175881702 182.4349
2 10 D2S1391 TETRA 184700800 189.6805
2 52 ATA29E07M_2 TRI 191698449 193.0045
2 52 GATA149B10M_2 TETRA 199412353 199.1494
2 10 D2S1384 TETRA 204935443 202.8306
2 52 GATA29A06M_2 TETRA 210252359 208.9266
2 10 D2S2944 TETRA 214288205 212.7182
2 10/13 D2S434 TETRA 218284869 219.8312
2 52 AAT203_2 TRI 222303478 227.335
2 10 D2S1363 TETRA 226737944 232.5843
2 52 GATA43F06_2 TETRA 229244845 236.5342
2 10/13 D2S427 TETRA 231914630 240.5994
2 13 GATA23A02_2 TETRA 235684352 249.0696
2 10 D2S2968 TETRA 237743293 252.6186
2 13 AGAT021_2 TETRA 241997098 263.183
3 10/13 D3S2387 TETRA 975799 1.6543
3 13 MFD433.AGAT010_3 TETRA 2658060 6.7739
3 52 TATC046_3 TETRA 3237224 9.5306
3 13 GATA131D09_3 TETRA 4251137 13.1736
3 52 ATCT053P_3 TETRA 10299217 27.749
3 52 GATA178C11M_3 TETRA 11946227 30.616
3 10/13 D3S3038 TETRA 21891158 43.1894
3 52 GATA146B10_3 TETRA 26429822 49.1554
3 10 D3S1768 TETRA 34567043 59.4412
3 52 AAT264M_3 TRI 38318500 61.9307
3 52 TAT024Z_3 TRI 52290430 69.546
3 10/13 D3S2409 TRI 49383007 69.4373
3 52 GATA87B02_3 TETRA 56104736 75.0495
3 10/13 D3S1766 TETRA 58995208 77.3557
3 13 AGAT128_3 TETRA 62524838 83.3217
3 13 AAC023_3 TRI 67960476 92.3676
3 52 GGAT2G03_3 TETRA 73192627 100.0655
3 10/13 D3S3039 TETRA 5724060 17.3391
3 52 GATA146D07_3 TETRA 77599420 105.4721
3 10 D3S4529 TETRA 86598908 108.6953
3 52 ATC3D09_3 TRI 96134979 110.0212
3 52 GATA68D03_3 TETRA 100570634 111.2012
3 10/13 D3S3045 TETRA 105388665 113.8486
3 52 ATC4D07_3 TRI 109473852 117.658
3 10/13 D3S2460 TETRA 115810610 121.9314
3 10/13 D3S4523 TRI 119301939 127.4826
3 52 GATA152F04M_3 TETRA 126648148 133.1079
3 10/13 D3S1764 TETRA 137611459 144.9557
3 52 ATA85B10P_3 TRI 138449413 145.2446
3 10 D3S1744 TETRA 145505051 153.393
3 13 AAT071_3 TRI 148576159 155.4327
3 52 ATA21H07M_3 TRI 162456866 168.2087
3 10/13 D3S1763 TETRA 165638252 169.1757
3 52 GATA92B06P_3 TETRA 170150660 171.9664
3 10 D3S2427 TETRA 174187089 178.4174
3 52 GATA72A06_3 TETRA * *
3 52 AAC030_3 TRI 177829006 183.3968
3 13 TTTA040_3 TETRA 185143522 191.5973
3 52 ATA57D10M_3 TRI 186752843 194.1876
3 10/13 D3S2398 TETRA 187848312 197.1003
3 52 GGAA22B10P_3 TETRA 188973668 200.7208
3 10/13 D3S2418 TRI 190745207 205.1184
4 52 AAT246_4 TRI 2721926 3.0308
4 10 D4S2366 TETRA 6535751 12.2414
4 13 ATT015_4 TRI 13535887 26.6845
4 10/13 NA.D4S.1 TETRA 20722752 36.6598
4 10 D4S2397 TRI 26867033 46.0064
4 52 TAAAA006_4 PENTA 31369213 50.8354
4 10 D4S2632 TETRA 35380600 53.601
4 52 ATCT018_4 TETRA 39814355 59.9092
4 10 D4S1627 TETRA 43873659 65.9639
4 13 ATA21F01_4 TRI 46622556 67.0995
4 10/13 D4S3248 TETRA 59704214 76.2761
4 10 D4S2367 TETRA 67965496 81.5032
4 52 GATA29_4 TETRA 76595182 88.8243
4 10/13 D4S3243 TETRA 81151483 92.8032
4 10/13 D4S2361 TRI 85224542 97.9136
4 52 GAAT1F09P_4 TETRA 93736425 105.8012
4 10/13 D4S1647 TETRA 99654067 109.5273
4 10/13 D4S2623 TETRA 111109337 119.1458
4 13 TAGA006_4 TETRA 119237252 126.2765
4 52 GATA30B11_4 TETRA 124137115 129.4572
4 10/13 D4S2394 TRI 130517407 133.1666
4 52 GATA135C03M_4 TETRA 136696767 137.7341
4 52 GATA150B10_4 TETRA 137623898 138.8932
4 10/13 D4S1644 TETRA 141971006 144.6867
4 10/13 D4S1625 TETRA 143720503 146.8855
4 10/13 D4S1629 TETRA 158556330 160.6147
4 52 ATA44F05P_4 TRI * *
4 52 GATA138G03_4 TETRA 167502545 169.6563
4 10/13 D4S2368 TETRA 168953025 170.8992
4 52 TAGA049_4 TETRA 174206191 176.3389
4 10/13 D4S2431 TETRA 175057363 177.069
4 10 D4S2417 TETRA 180405610 184.4349
4 52 AATA045_4 TETRA 183213486 190.771
4 52 GATA129D03M_4 TETRA 188625012 209.1525
4 10 D4S1652 TETRA 190321398 213.0455
5 10 D5S2488 TRI 227227 0.1202
5 52 AGAT099P_5 TETRA 3075508 9.1221
5 10 D5S2849 TETRA 3456748 10.2301
5 52 GATA31H11P_5 TETRA 3741386 10.961
5 52 AAAT111_5 TETRA 4684352 13.8813
5 10/13 D5S2505 TETRA 5843297 17.8371
5 52 AAT248P_5 TRI 8587960 23.3888
5 10/13 D5S817 TETRA 11622831 30.94
5 52 ATAG078P_5 TETRA 15579610 35.8938
5 10/13 D5S2845 TETRA 22277082 43.0836
5 52 GATA12A08P_5 TETRA 25771180 46.7223
5 10 D5S1470 TETRA 32374048 54.1542
5 52 ATAG022_5 TETRA 36652082 59.9581
5 52 AGAT030P_5 TETRA 50253112 67.3315
5 10/13 D5S2500 TETRA 55637586 71.5482
5 52 GATA141B10M_5 TETRA 22226241 43.0349
5 13 GATA138B05_5 TETRA 67297415 80.2369
5 52 TAGA010_5 TETRA 68114694 81.1824
5 10/13 D5S1501 TETRA 74366774 87.1001
5 52 GATA142H05P_5 TETRA 78001147 92.9088
5 52 GATA51A07P_5 TETRA 79450377 94.8486
5 10 D5S1725 TETRA 85062403 102.0063
5 52 GATA12G02_5 TETRA 86892739 102.8395
5 10 D5S1462 TETRA 92265029 106.8806
5 52 AGAT122_5 TETRA 100525816 113.03
5 10/13 D5S2501 TETRA 105982347 116.5837
5 52 GATA73D11P_5 TETRA 110165847 120.2158
5 52 AAT255_5 TRI 114037286 123.4225
5 10/13 D5S1505 TETRA 115055135 124.653
5 52 AGAT130_5 TETRA 120881443 130.0941
5 52 GATA51D11P_5 TETRA 129075573 138.2301
5 10/13 D5S816 TETRA 131426362 138.6202
5 52 ATA092P_5 TRI 136382010 143.7804
5 10 D5S1480 TRI 140225244 145.2074
5 52 GATA139B09P_5 TETRA 143060074 150.9343
5 52 AGAT126_5 TETRA 146886937 153.9484
5 10/13 D5S820 TETRA 152148247 162.4898
5 52 AAT266_5 TRI 158211981 166.4605
5 10 D5S1456 TETRA 165064211 174.6155
5 13 AAT013_5 TRI 169364587 183.3065
5 13 AAAT072_5 TETRA 175503052 200.6988
5 52 ATT079P_5 TRI 176200559 201.7785
6 10 D6S942 TETRA 2047891 6.4979
6 52 ATA109H09_6 TRI * *
6 10 F13A1.D6S TETRA 7551250 20.8403
6 13 TTA032Z_6 TRI 8922805 23.6297
6 13 ATTT030_6 TETRA 10660772 26.9777
6 52 AAT256P_6 TRI 12929185 31.6484
6 10/52 D6S1006 TRI 14088302 33.2767
6 13 ATA50C05_6 TRI 15186229 35.4902
6 10/13 D6S1959 TETRA 21145440 44.2764
6 10 D6S2439 TETRA 25540192 51.8591
6 13 ATA12D05P_6 TRI 30251097 53.1406
6 52 GATA129G03P_6 TETRA 34402859 56.1519
6 10/13 D6S1051 TETRA 38188154 60.1205
6 52 ATC033_6 TRI 40579850 63.714
6 10 D6S1017 TETRA 43230711 69.184
6 52 TAAA014P_6 TETRA 47732431 76.6336
6 10 D6S2410 TETRA 52199725 78.3677
6 52 GATA29C09P_6 TETRA 55166836 82.1479
6 10/13 D6S1053 TETRA 62750973 84.2175
6 52 GATA11B08P_6 TETRA 73803195 90.8855
6 10/13 D6S1031 TRI 77849531 93.0394
6 52 GATA112F02P_6 TETRA 86010675 96.8972
6 52 GATA30A08M_6 TETRA 92871093 104.0105
6 10/13 D6S1056 TETRA 94518369 105.0985
6 52 GATA136F05P_6 TETRA 101996717 110.1307
6 10/13 D6S474 TETRA 113620458 122.0577
6 52 GATA161A04P_6 TETRA 130402631 134.2445
6 10/13 D6S1040 TETRA 131732263 135.5302
6 10/13 D6S1009 TETRA 138042775 144.5841
6 52 ATA1F08_6 TRI 145334816 152.2406
6 10/13 NA.D6S.1 TETRA 148707640 155.2413
6 10 D6S2436 TETRA 154870762 166.0891
6 13 ATA6C09P_6 TRI 160674700 174.2232
6 10/13 D6S1277 TETRA 165028443 180.9236
6 10 D6S1027 TRI 169922875 193.6047
6 52 ATGA020_6 TETRA 171388563 *
7 10/13 D7S3056 TETRA 4459833 6.3515
7 52 GATA61G06_7 TETRA 5597235 8.6056
7 52 TATC010P_7 TETRA 7699412 12.4611
7 10/13 D7S3047 TETRA 9441587 17.2181
7 52 TATT019_7 TETRA 13923391 24.0221
7 10 D7S3051 TETRA 18264314 30.079
7 10 D7S1802 TETRA 20671919 33.6258
7 52 GATA137A12M_7 TETRA 23104659 37.6842
7 10/13 D7S1808 TETRA 28004230 42.4979
7 52 AGAT103_7 TETRA 29190413 44.9628
7 52 GATA026M_7 TETRA 36827641 55.3012
7 10/13 D7S2846 TETRA 38101477 57.5793
7 52 ATA31F09M_7 TRI * *
7 52 TAT028P_7 TRI 43334092 63.6505
7 10 D7S1818 TETRA 49359514 70.2733
7 52 GATA4E04_7 TETRA 51722444 73.1929
7 10/13 D7S3046 TETRA 68190424 79.9623
7 10 D7S2204 TETRA 77964972 89.4365
7 52 GATA87D11_7 TETRA 82634822 95.9354
7 10/13 D7S820 TETRA 83627441 97.1642
7 52 ATA78C09ZP_7 TRI 91390895 102.0453
7 10/13 D7S821 TETRA 95895576 106.2625
7 10/13 D7S1799 TETRA 103982331 112.7561
7 52 ATAC037P_7 TETRA 107871585 118.3021
7 52 TTTA001M_7 TETRA 117623960 125.337
7 52 AGAT133_7 TETRA 119288948 125.6311
7 10 D7S3061 TETRA 123076747 128.1284
7 52 ATA55A05_7 TRI 126141599 129.9981
7 52 GATA145G10M_7 TETRA 130510285 134.8759
7 10/13 D7S1804 TETRA 131930309 138.5861
7 13 GATA63F08P_7 TETRA 139427950 148.9378
7 10/52 D7S1824 TETRA 139659123 149.259
7 10/13 NA.D7S.1 TETRA 143354701 153.7389
7 52 AGAT049P_7 TETRA 147261515 158.3192
7 10 D7S3070 TETRA 151198144 166.3731
7 52 TATG002P_7 TETRA 152406970 169.909
7 10 D7S3058 TETRA 154198895 175.7879
7 13 MFD442.GTTT002_7 TETRA 155681948 181.3782
8 52 ATAA009_8 TETRA 8953776 19.4034
8 13 TTCA004P_8 TETRA 67764772 79.5799
8 52 GATA25C10M_8 TETRA 11871422 22.6233
8 52 TATC012_8 TETRA 15909562 29.2434
8 13 ATAA018P_8 TETRA 21291854 39.4116
8 10 D8S1048 TETRA 26867830 48.4266
8 52 AATA019_8 TETRA 29975365 54.0849
8 10 D8S1477 TETRA 32186794 55.9876
8 10 D8S1110 TETRA 53343662 66.733
8 52 GATA156H01M_8 TETRA 56292860 69.864
8 52 ATAG042_8 TETRA 59093968 73.1329
8 10/13 D8S1113 TETRA 59870883 74.0476
8 10/13 D8S1136 TETRA 66230822 78.8772
8 52 AAT076_8 TRI 73254390 87.7917
8 10/13 D8S2324 TETRA 74416986 90.1048
8 52 GATA3H11_8 TETRA 80626134 92.913
8 10/13 D20S201 TETRA 92092427 99.7877
8 10 NA.D8S.2 TETRA 99259026 106.9548
8 52 AGAT115_8 TETRA 102693941 111.384
8 10 D8S1132 TETRA 107398123 116.2555
8 10 D8S592 TETRA 118525408 122.0838
8 52 AAAT121P_8 TETRA 122463770 125.6605
8 10/13 D8S1128 TETRA 128664450 138.6407
8 10/13 D8S1108 TETRA 136360966 151.2774
8 52 GATA060_8 TETRA 138602715 154.9359
8 10 D8S373 TETRA 144296612 167.447
9 13 MFD455.AAT052_9 TRI 434367 0.3642
9 52 TAA005_9 TRI 1641111 4.0388
9 13 AAAAC001_9 PENTA 4167128 11.4832
9 10 D9S2169 TETRA 5190546 15.0991
9 52 GATA175H06M_9 TETRA 7919093 19.1831
9 10 NA.D9S.1 TETRA 10220459 25.329
9 52 TCTA020_9 TETRA 21060855 44.1133
9 10 D9S1121 TETRA 25393180 49.3094
9 52 GATA165A11M_9 TETRA 26161274 50.5999
9 52 ATA18C09P_9 TRI 31434530 57.0221
9 52 ATA65H08P_9 TRI 30206205 56.2121
9 13 GATA5E06P_9 TETRA 32314083 57.8048
9 10/13 D9S301 TETRA 72992657 68.6126
9 52 GATA61F04_9 TETRA 75396125 69.9173
9 52 AGAT140P_9 TETRA 78454384 75.1017
9 10/13 D9S1122 TETRA 78878545 76.0172
9 10/13 D9S922 TETRA 82158292 80.4158
9 52 GATA22H04M_9 TETRA 85156440 84.3869
9 10 D9S1120 TETRA 87281683 86.4234
9 52 AAT261_9 TRI 94159596 98.66
9 10 D9S910 TRI 100663772 103.7482
9 52 AAAT126_9 TETRA 102429749 105.1308
9 13 GATA27Z_9 TETRA 107730346 110.0734
9 52 GGAT3G09M_9 TETRA 111671786 116.7975
9 10/13 D9S930 TETRA 114276177 119.121
9 52 ATA42G04P_9 TRI 118533343 126.3977
9 10/13 D9S934 TETRA 120135687 128.2022
9 52 GATA65D11_9 TETRA 122032454 131.3542
9 52 TCTA017M_9 TETRA 124482355 133.6907
9 10 D9S2157 TRI 135025543 149.8753
9 52 CTAT016_9 TETRA 137036733 158.8378
9 13 TTTTA002_9 PENTA 137560811 161.4127
10 10/13 D10S1435 TETRA 2233401 4.1356
10 52 ATAG053P_10 TETRA 2612717 5.0083
10 13 ATCC001_10 TETRA 6434427 18.1747
10 52 ATGT009P_10 TETRA 7960672 21.3013
10 10 D10S1412 TRI 9303908 24.6182
10 10/13 D10S1430 TETRA 12777068 30.1362
10 52 ATAG055_10 TETRA 13938015 33.7019
10 10/13 D10S1423 TETRA 19478022 43.5339
10 52 GATA179E06P_10 TETRA 26374315 49.8278
10 10/13 D10S1426 TETRA 30535869 56.4864
10 10 D10S1208 TRI 35297798 60.9577
10 52 ATA20B07_10 TRI 52348690 68.4312
10 10/13 D10S1221 TRI 57200000 73.365
10 10/13 D10S1225 TRI 64425140 79.1922
10 52 TCTA021ZM_10 TETRA 67627105 81.8471
10 10 NA.D10S.1 TETRA 70182675 84.194
10 52 GATA90G05P_10 TETRA 71750098 87.4911
10 10/13 D10S1432 TETRA 74329489 92.6641
10 52 GATA196C10P_10 TETRA 77948038 94.7858
10 10/13 D10S2327 TETRA 80382155 97.8457
10 52 GATA134F03P_10 TETRA 83725086 101.811
10 52 GATA81F06_10 TETRA 72257705 89.0093
10 52 ATA80B10Z_10 TRI 90429038 107.6502
10 10 D10S2470 TETRA 92354723 109.8281
10 10 D10S677 TETRA 95954534 113.5736
10 52 TTA007M_10 TRI 100994190 118.7904
10 10/13 D10S1239 TETRA 103186429 120.6742
10 10/52 NA.D10S.2 TRI * *
10 10/13 D10S1425 TETRA 119330234 137.7171
10 10/13 D10S1230 TRI 122732744 144.1167
10 52 ATA44G07M_10 TRI 123077751 144.9597
10 52 AAC1C02_10 TRI 126149273 150.3135
10 10/13 D10S1222 TRI 129150851 157.5173
10 52 TACA003_10 TETRA 129643539 158.6197
10 10 D10S1248 TETRA 130982572 164.0956
10 13 ATGT006Z_10 TETRA 132409234 168.825
11 10 D11S1984 TETRA 1523483 4.3226
11 10 D11S2362 TRI 4868818 12.1154
11 52 AAT224M_11 TRI 8778043 19.8328
11 10 D11S1999 TETRA 10676631 21.2809
11 10/13 D11S1981 TETRA 17042854 30.4225
11 52 GATA73B08M_11 TETRA 19237784 33.9649
11 52 ATA25D12_11 TRI 25951030 47.3718
11 10 NA.D11S.1 TRI 25893641 47.3242
11 52 GATA29B11_11 TETRA 31319549 51.1742
11 10 D11S1392 TETRA 34596756 55.3631
11 10/13 D11S1993 TRI 43566784 64.3824
11 10/13 D11S2365 TETRA 55962492 69.0371
11 10 D11S4459 TRI 56271219 69.0438
11 10/13 D11S2006 TETRA 59478622 69.925
11 52 AAT268_11 TRI 62818037 73.719
11 52 TTA008P_11 TRI 66620667 76.9076
11 10 D11S2371 TETRA 73182876 84.0518
11 10/13 D11S2002 TETRA 79643170 91.3765
11 52 TCTA025_11 TETRA 88567504 98.151
11 52 GATA35_11 TETRA 96354778 104.6223
11 10 D11S2000 TETRA 105064058 111.3744
11 13 GATA71E06_11 TETRA 110728931 115.9387
11 10 D11S1998 TETRA 117203048 125.9854
11 10/13 D11S4464 TETRA 123131956 136.3949
11 52 TAA003_11 TRI 126428043 142.3408
11 10 D11S4463 TETRA 130377657 150.4672
11 10/52 D11S1304 TETRA 132091505 155.6905
12 52 GATA101G01_12 TETRA 3140522 7.7516
12 10/13 D12S372 TETRA 5201241 14.8618
12 52 GATA22H02_12 TETRA 5281763 15.0173
12 52 AAT262_12 TRI 5637264 15.8178
12 52 GATA7F09_12 TETRA 7587636 20.4427
12 10 NA.D12S.1 TETRA 9734778 24.9968
12 52 ATAAC002_12 PENTA 15913125 36.5123
12 10/13 D12S373 TETRA 22158892 44.7075
12 52 GATA91H01_12 TETRA * *
12 10 D12S1042 TRI 32793028 58.1052
12 52 ATA73C05P_12 TRI 11819268 27.5884
12 52 GATA167C12_12 TETRA 37994156 58.7488
12 10 D12S1301 TETRA 42864746 61.6937
12 52 AGAT084_12 TETRA 46581475 64.824
12 52 GGAT2G06M_12 TETRA 52843380 71.9087
12 10 D12S1294 TETRA 67598301 86.7401
12 10 D12S1052 TETRA 75276897 91.8768
12 52 ATA10H03_12 TRI 82652952 99.351
12 52 GGAA19H02_12 TETRA * *
12 10 D12S1064 TETRA 90494786 103.3644
12 10 D12S1300 TETRA 98164807 114.132
12 10/13 NA.D12S.2 TETRA 102947134 119.5779
12 52 ATA63A05P_12 TRI * *
12 10 D12S2070 TRI 115711882 136.7716
12 52 GGAA22C05_12 TETRA 117464494 141.0764
12 10/13 D12S395 TETRA 119821615 144.1494
12 52 GATA5H03_12 TETRA 124261822 148.8518
12 52 ATA080M_12 TRI 126460444 155.1623
12 10/13 D12S2078 TETRA 127569811 160.7448
12 52 AAT253P_12 TRI 128418349 165.2404
12 10 D12S1045 TRI 130009091 172.0191
13 10 D13S787 TETRA 23278864 9.8084
13 52 AAAT134_13 TETRA 26317428 16.93
13 10 NA.D13S.1 TRI 29970755 25.4779
13 10 D13S1493 TETRA 32907041 31.5098
13 52 AGAT110P_13 TETRA 35035272 34.1364
13 10/13 D13S894 TETRA 37636608 38.4367
13 52 GATA6B07_13 TETRA 42071454 44.33
13 10 D13S1807 TETRA 54004195 55.7246
13 52 GATA73A05_13 TETRA 62461538 58.8958
13 10/13 D13S800 TETRA 72772841 67.6561
13 52 AACAT001_13 PENTA 76790123 73.1839
13 10/13 D13S317 TETRA 81620152 77.5907
13 52 GATA137B09_13 TETRA 88493009 81.4931
13 52 ATA38B10_13 TRI 93561763 87.1712
13 10 D13S793 TETRA 96749912 91.4891
13 52 ACT3F12_13 TRI 98429453 94.7405
13 10/13 D13S779 TRI 100302050 97.8404
13 52 GATA100E02P_13 TETRA 103188422 101.8429
13 52 GATA135E01P_13 TETRA 104930850 107.1848
13 10 D13S796 TETRA 106687047 111.7871
13 10/13 D13S895 TETRA 108386475 116.3509
13 13 AGAT113Z_13 TETRA 111087729 125.2504
14 10 D14S742 TETRA 2064704 *
14 52 ATA70B03P_14 TRI 3570629 *
14 13 ATA77F05_14 TRI 5613466 *
14 10/52 D14S1280 TETRA 6520333 *
14 10 D14S608 TETRA 8715024 *
14 52 TCTA023P_14 TETRA 12401117 *
14 52 AGAT116P_14 TETRA 13619515 *
14 10 D14S599 TRI 14519210 *
14 52 GATA136A04_14 TETRA 19281387 *
14 13 GATA90G11M_14 TETRA 27941959 21.5483
14 13 GGAA30H04_14 TETRA 37342512 39.1345
14 52 AGAT131_14 TETRA 44519821 43.113
14 10/13 D14S588 TETRA 50284456 46.4654
14 52 ATA069P_14 TRI 53840774 50.5361
14 13 GATA169E06_14 TETRA 55651287 53.1597
14 10 D14S606 TETRA 62295765 59.9535
14 10/13 NA.D14S.1 TETRA 69505102 65.5028
14 10 D14S617 TETRA 72255495 69.2636
14 52 GATA91G06_14 TETRA 74433609 71.3905
14 10/13 D14S1434 TETRA 75364582 72.5522
14 52 GATA51F04P_14 TETRA 77588979 76.3191
14 52 GATA045_14 TETRA 78323356 77.1785
14 13 ATGG002_14 TRI 79273376 78.3848
14 13 ATT198Z_14 TRI 84381725 82.0952
15 13 GATA143C02_15 TETRA 23732779 7.4681
15 10 NA.D15S.1 TETRA 34780637 34.5755
15 52 TAT032Z_15 TRI 41063108 42.5346
15 10 D15S659 TETRA 44161392 44.3445
15 52 GATA153F11_15 TETRA 55221840 52.9147
15 10/13 D15S643 TETRA 57501223 58.3208
15 52 AATA053_15 TETRA 60891294 63.4015
15 10 D15S1507 TETRA 63127168 64.9066
15 10/13 D15S818 TETRA 72017691 77.5752
15 52 GATA63B12P_15 TETRA 81949667 87.8372
15 52 TTAT027P_15 TETRA 87386853 94.5
15 10/13 D15S652 TRI 90318513 99.9017
15 52 AGAT073P_15 TETRA 91639630 104.8328
15 10 D15S816 TETRA 92820855 109.288
15 52 GATA22F01_15 TETRA 94506023 115.2188
15 10 D15S1515 TETRA 96134759 120.5775
15 10/13 D15S642 TETRA 100152438 132.4235
16 13 TTTA028_16 TETRA 866531 3.0946
16 52 ATA67B07P_16 TRI 2213943 6.962
16 10/13 D16S2616 TRI * *
16 52 GATA5H07M_16 TETRA 8588394 22.5613
16 52 ATA10H10P_16 TRI 11765714 29.3921
16 10/13 D16S748 TRI 12313439 30.3465
16 52 AAT226_16 TRI 14511980 34.5638
16 13 TTAT023Z_16 TETRA 18647378 40.8803
16 13 CATA002Z_16 TETRA 22527759 46.5527
16 10/13 D16S769 TETRA 24935297 50.8348
16 10/13 D16S753 TETRA 29024417 57.8827
16 52 GATA151C03P_16 TETRA 37657273 59.6374
16 10 D16S3253 TETRA 39301575 59.652
16 52 ATA103C03P_16 TRI 41854429 59.6731
16 13 AAT107_16 TRI 44393316 59.697
16 52 GATA140E03_16 TETRA 48301323 61.4427
16 10 D16S2624 TETRA 56051260 77.004
16 52 TCTA026_16 TETRA 60378104 82.8988
16 13 MFD466.TTA001_16 TRI 63406699 85.1744
16 52 GATG013M_16 TETRA 64991846 86.6611
16 13 ATACC001_16 PENTA 66548459 87.3969
16 52 ATA063_16 TRI 68069624 87.8236
16 52 GATA86C08P_16 TETRA 69020026 88.2571
16 10 D16S539 TETRA 70689777 89.1743
16 10/13 D16S2621 TETRA 72270787 91.1975
17 10/13 D17S1308 TETRA 635086 2.8053
17 52 CTAT003_17 TETRA 1556014 6.1651
17 10/52 D17S1298 TETRA 3678395 11.667
17 13 GATA158H04_17 TETRA 6353678 18.274
17 52 AGAT132_17 TETRA 9690048 27.893
17 10/13 D17S974 TETRA 10549674 31.8401
17 52 GATA64B04P_17 TETRA 10890312 32.6073
17 52 GATA10H07P_17 TETRA * *
17 10 NA.D17S.1 TRI 13142190 37.9457
17 52 AAT083_17 TRI 17993989 50.1547
17 10 D17S2196 TETRA 18204029 50.3306
17 52 ATA58E08ZP_17 TRI 16839355 48.9742
17 10/13 D17S1294 TETRA 25242674 54.2387
17 52 GATA169F02_17 TETRA 28862967 58.5435
17 52 GGAA19G04_17 TETRA 30713607 62.9942
17 10/13 D17S1299 TETRA 35656056 68.5506
17 10 D17S2180 TRI 43127326 73.3419
17 13 AAT245_17 TETRA 51761407 84.1768
17 10 D17S1290 TETRA 52793317 87.0092
17 52 GATA31B11_17 TETRA 65074695 101.5501
17 52 GATA63G01_17 TETRA 66469113 103.8493
17 10/13 D17S1301 TETRA 69273991 111.2978
17 13 TTCA006M_17 TETRA 72198315 117.1388
17 10/52 D17S2195 TRI 72488417 117.9968
18 10 NA.D18S.1 TETRA 1998760 4.9858
18 10/13 D18S1370 TRI 3037238 9.0157
18 52 ATCT050_18 TETRA 3754393 11.7703
18 10 D18S1376 TETRA 5221985 17.0678
18 13 AGAT060_18 TETRA 6199381 20.7275
18 52 GATA036_18 TETRA 7170379 25.4072
18 10/13 D18S843 TRI * *
18 52 AGAT127_18 TETRA 9741276 35.3064
18 10/13 D18S542 TETRA 11374810 40.7916
18 52 GATA062_18 TETRA 16723865 47.1815
18 52 GATA85D10_18 TETRA 19258845 48.7167
18 10/13 D18S877 TETRA 23531523 54.9171
18 52 GATA183H03Z_18 TETRA 25504047 56.6883
18 52 GATA173A03_18 TETRA 29941825 60.8225
18 10/13 D18S535 TETRA 34959650 64.1579
18 52 GATA73D05_18 TETRA * *
18 10/13 D18S851 TETRA 46963376 76.4689
18 10/13 D18S858 TRI 51614608 80.4259
18 52 ATAG089P_18 TETRA 54275226 83.2526
18 10/13 D18S1357 TRI 55537791 86.3713
18 10/13 D18S1364 TETRA 60121651 95.0337
18 52 GATA129F05_18 TETRA 62759621 98.643
18 10 NA.D18S.2 TRI 65766466 103.7665
18 52 GATA157H01_18 TETRA 67627907 106.055
18 10 D18S1371 TETRA 69929526 112.3445
19 10 D19S591 TETRA 3010091 8.4605
19 52 GATA146H09_19 TETRA * *
19 10/13 D19S1034 TETRA 6052407 18.3138
19 10 D19S586 TETRA 9700359 29.4109
19 10/13 D19S714 TETRA 15625189 38.3828
19 52 GGAA21A04_19 TETRA * *
19 10/13 D19S433 TETRA 27110816 48.1221
19 13 GATA156F11_19 TETRA 30791879 48.195
19 52 AAT260M_19 TRI 41072128 61.8074
19 10/13 D19S559 TETRA 42133728 62.477
19 52 AAT257_19 TRI 45971004 66.3554
19 10/13 D19S246 TETRA 48005919 68.0625
19 10 D19S589 TETRA 50848355 72.3321
19 10/13 D19S254 TETRA 54710709 80.2285
20 52 AAT247_20 TRI 3413510 10.3886
20 10/13 D20S482 TETRA 4576102 13.0366
20 52 AGAT136M_20 TETRA 5768206 18.5766
20 13 GATA72E11_20 TETRA 7274264 22.6156
20 52 GATA81E09_20 TETRA 12532382 35.1282
20 10 D20S1143 TETRA 15246158 38.6147
20 52 AGAT139P_20 TETRA 15552403 39.6049
20 52 GATA142C02M_20 TETRA 16570175 41.8447
20 10 D20S477 TETRA 22360213 50.9906
20 52 GATA65E01_20 TETRA 30214810 53.7313
20 10/13 D20S478 TETRA 36665570 58.044
20 52 GATA90E02_20 TETRA 38230364 59.2772
20 52 ATCT035_20 TETRA 40080025 61.3241
20 10/13 D20S481 TETRA 43201814 66.9868
20 13 AAT269_20 TRI 47390120 74.7701
20 52 TATT031_20 TETRA 47971194 75.4023
20 10 D20S480 TETRA 51290762 81.2913
20 10/13 D20S451 TETRA 56098091 94.1385
20 52 TTTA093P_20 TETRA 56256886 94.7058
20 10/13 D20S164 TETRA 56486856 95.4562
21 10/52 D21S1432 TETRA 16265383 7.9372
21 52 GATA163G03_21 TETRA 20278122 17.1454
21 10/13 D21S1437 TETRA 20568771 17.7495
21 52 TATC057_21 TETRA 23868919 23.1042
21 10 D21S2052 TETRA 27740496 30.0775
21 52 GATA148F04P_21 TETRA 29978494 32.4645
21 10/13 D21S1440 TRI 38063578 46.6068
21 10/13 D21S2055 TETRA 40113386 50.9504
21 52 AGAT057_21 TETRA 43925553 63.9318
21 10/13 D21S1446 TETRA 46862123 69.9724
22 10 NA.D22S.1 TETRA 1272024 *
22 10/52 D22S686 TETRA 6883372 *
22 52 TTA015P_22 TRI 7764125 *
22 13 ATTT019M_22 TRI 8521283 *
22 52 AGAT055Z_22 TETRA 11294961 *
22 10/13 D22S689 TETRA 12656517 *
22 52 GATA6F05P_22 TETRA 18398397 12.1194
22 10/13 D22S683 TETRA 20316584 15.6044
22 52 TCAT006ZP_22 TETRA 21110287 17.2378
22 10/13 D22S1045 TRI 21337440 17.9714
22 52 GTAT005Z_22 TETRA 25641822 29.8444
22 52 TTAT020P_22 TETRA 26946828 35.0178
22 10/13 D22S532 TETRA 30035878 36.9487
22 52 SCA10_22 PENTA 30103856 36.994
22 52 GATA030P_22 TETRA 32175073 39.8628
22 13 TCTA015M_22 TETRA 33460123 41.2986
