# Supplementary material for: Population Structure in a Comprehensive Genomic Data Set on Human Microsatellite Variation
Source: G3 (Bethesda). 2013 May 1;3(5):891–907. doi: 10.1534/g3.113.005728 (PMC3656735; doi:10.1534/g3.113.005728)
Supplement: Supporting Information [file supp_g3.113.005728_FileS1.zip › pembertonEtAl2013.MS5795.stru]

MFD424.TTTA003_1 GATA23G09_1 D1S1612 AAT238_1 D1S1597 TTTA063P_1 D1S3669 ATA008_1 ATA43C09M_1 D1S3720 ATA20F08P_1 GATA2B02Z_1 D1S1596 AGAT143_1 GATA152F05L_1 GATA193D02_1 D1S1728 D1S551 AAT259_1 ATA2E04_1 NA.D1S.2 NA.D1S.3 D1S1627 AAT252_1 GGAA20F08_1 D1S534 GATA13C08M_1 D1S1653 AGAT119M_1 ATA73A08M_1 D1S1679 D1S1677 ATA38A05_1 TATC028_1 AGAT118_1 D1S1589 AAT200_1 D1S518 GATA51H01_1 GATA135F02P_1 D1S1660 AGAT141_1 GGAA23C07_1 NA.D1S.5 GATA88F03P_1 GAT004_1 D1S549 GATA64F05_1 ATA009_1 D1S1594 D1S1609 TPO.D2S GATA28H06_2 D2S2952 GAAT1A5_2 D2S1400 AAT055ZM_2 GATA056_2 D2S1360 D2S405 AGAT117_2 GATA194B06P_2 ATA47C04P_2 GATA174G01_2 D2S1352 GATA10H05_2 GATA130A05M_2 GATA66D01_2 GATA181G08M_2 D2S1394 GATA70F12M_2 ATA16D09_2 D2S1790 D2S2972 GATA148G10P_2 AAAT105ZP_2 D2S410 GATA139A04P_2 D2S1328 TAGA002M_2 D2S1334 D2S1399 AGAT093_2 GATA63F01_2 D2S1353 GATA126A06M_2 D2S1776 GATA91D12M_2 GATA194A05M_2 D2S1391 ATA29E07M_2 GATA149B10M_2 D2S1384 GATA29A06M_2 D2S2944 D2S434 AAT203_2 D2S1363 GATA43F06_2 D2S427 GATA23A02_2 D2S2968 AGAT021_2 D3S2387 MFD433.AGAT010_3 TATC046_3 GATA131D09_3 ATCT053P_3 GATA178C11M_3 D3S3038 GATA146B10_3 D3S1768 AAT264M_3 TAT024Z_3 D3S2409 GATA87B02_3 D3S1766 AGAT128_3 AAC023_3 GGAT2G03_3 D3S3039 GATA146D07_3 D3S4529 ATC3D09_3 GATA68D03_3 D3S3045 ATC4D07_3 D3S2460 D3S4523 GATA152F04M_3 D3S1764 ATA85B10P_3 D3S1744 AAT071_3 ATA21H07M_3 D3S1763 GATA92B06P_3 D3S2427 GATA72A06_3 AAC030_3 TTTA040_3 ATA57D10M_3 D3S2398 GGAA22B10P_3 D3S2418 AAT246_4 D4S2366 ATT015_4 NA.D4S.1 D4S2397 TAAAA006_4 D4S2632 ATCT018_4 D4S1627 ATA21F01_4 D4S3248 D4S2367 GATA29_4 D4S3243 D4S2361 GAAT1F09P_4 D4S1647 D4S2623 TAGA006_4 GATA30B11_4 D4S2394 GATA135C03M_4 GATA150B10_4 D4S1644 D4S1625 D4S1629 ATA44F05P_4 GATA138G03_4 D4S2368 TAGA049_4 D4S2431 D4S2417 AATA045_4 GATA129D03M_4 D4S1652 D5S2488 AGAT099P_5 D5S2849 GATA31H11P_5 AAAT111_5 D5S2505 AAT248P_5 D5S817 ATAG078P_5 D5S2845 GATA12A08P_5 D5S1470 ATAG022_5 AGAT030P_5 D5S2500 GATA141B10M_5 GATA138B05_5 TAGA010_5 D5S1501 GATA142H05P_5 GATA51A07P_5 D5S1725 GATA12G02_5 D5S1462 AGAT122_5 D5S2501 GATA73D11P_5 AAT255_5 D5S1505 AGAT130_5 GATA51D11P_5 D5S816 ATA092P_5 D5S1480 GATA139B09P_5 AGAT126_5 D5S820 AAT266_5 D5S1456 AAT013_5 AAAT072_5 ATT079P_5 D6S942 ATA109H09_6 F13A1.D6S TTA032Z_6 ATTT030_6 AAT256P_6 D6S1006 ATA50C05_6 D6S1959 D6S2439 ATA12D05P_6 GATA129G03P_6 D6S1051 ATC033_6 D6S1017 TAAA014P_6 D6S2410 GATA29C09P_6 D6S1053 GATA11B08P_6 D6S1031 GATA112F02P_6 GATA30A08M_6 D6S1056 GATA136F05P_6 D6S474 GATA161A04P_6 D6S1040 D6S1009 ATA1F08_6 NA.D6S.1 D6S2436 ATA6C09P_6 D6S1277 D6S1027 ATGA020_6 D7S3056 GATA61G06_7 TATC010P_7 D7S3047 TATT019_7 D7S3051 D7S1802 GATA137A12M_7 D7S1808 AGAT103_7 GATA026M_7 D7S2846 ATA31F09M_7 TAT028P_7 D7S1818 GATA4E04_7 D7S3046 D7S2204 GATA87D11_7 D7S820 ATA78C09ZP_7 D7S821 D7S1799 ATAC037P_7 TTTA001M_7 AGAT133_7 D7S3061 ATA55A05_7 GATA145G10M_7 D7S1804 GATA63F08P_7 D7S1824 NA.D7S.1 AGAT049P_7 D7S3070 TATG002P_7 D7S3058 MFD442.GTTT002_7 ATAA009_8 TTCA004P_8 GATA25C10M_8 TATC012_8 ATAA018P_8 D8S1048 AATA019_8 D8S1477 D8S1110 GATA156H01M_8 ATAG042_8 D8S1113 D8S1136 AAT076_8 D8S2324 GATA3H11_8 D20S201 NA.D8S.2 AGAT115_8 D8S1132 D8S592 AAAT121P_8 D8S1128 D8S1108 GATA060_8 D8S373 MFD455.AAT052_9 TAA005_9 AAAAC001_9 D9S2169 GATA175H06M_9 NA.D9S.1 TCTA020_9 D9S1121 GATA165A11M_9 ATA18C09P_9 ATA65H08P_9 GATA5E06P_9 D9S301 GATA61F04_9 AGAT140P_9 D9S1122 D9S922 GATA22H04M_9 D9S1120 AAT261_9 D9S910 AAAT126_9 GATA27Z_9 GGAT3G09M_9 D9S930 ATA42G04P_9 D9S934 GATA65D11_9 TCTA017M_9 D9S2157 CTAT016_9 TTTTA002_9 D10S1435 ATAG053P_10 ATCC001_10 ATGT009P_10 D10S1412 D10S1430 ATAG055_10 D10S1423 GATA179E06P_10 D10S1426 D10S1208 ATA20B07_10 D10S1221 D10S1225 TCTA021ZM_10 NA.D10S.1 GATA90G05P_10 D10S1432 GATA196C10P_10 D10S2327 GATA134F03P_10 GATA81F06_10 ATA80B10Z_10 D10S2470 D10S677 TTA007M_10 D10S1239 NA.D10S.2 D10S1425 D10S1230 ATA44G07M_10 AAC1C02_10 D10S1222 TACA003_10 D10S1248 ATGT006Z_10 D11S1984 D11S2362 AAT224M_11 D11S1999 D11S1981 GATA73B08M_11 ATA25D12_11 NA.D11S.1 GATA29B11_11 D11S1392 D11S1993 D11S2365 D11S4459 D11S2006 AAT268_11 TTA008P_11 D11S2371 D11S2002 TCTA025_11 GATA35_11 D11S2000 GATA71E06_11 D11S1998 D11S4464 TAA003_11 D11S4463 D11S1304 GATA101G01_12 D12S372 GATA22H02_12 AAT262_12 GATA7F09_12 NA.D12S.1 ATAAC002_12 D12S373 GATA91H01_12 D12S1042 ATA73C05P_12 GATA167C12_12 D12S1301 AGAT084_12 GGAT2G06M_12 D12S1294 D12S1052 ATA10H03_12 GGAA19H02_12 D12S1064 D12S1300 NA.D12S.2 ATA63A05P_12 D12S2070 GGAA22C05_12 D12S395 GATA5H03_12 ATA080M_12 D12S2078 AAT253P_12 D12S1045 D13S787 AAAT134_13 NA.D13S.1 D13S1493 AGAT110P_13 D13S894 GATA6B07_13 D13S1807 GATA73A05_13 D13S800 AACAT001_13 D13S317 GATA137B09_13 ATA38B10_13 D13S793 ACT3F12_13 D13S779 GATA100E02P_13 GATA135E01P_13 D13S796 D13S895 AGAT113Z_13 D14S742 ATA70B03P_14 ATA77F05_14 D14S1280 D14S608 TCTA023P_14 AGAT116P_14 D14S599 GATA136A04_14 GATA90G11M_14 GGAA30H04_14 AGAT131_14 D14S588 ATA069P_14 GATA169E06_14 D14S606 NA.D14S.1 D14S617 GATA91G06_14 D14S1434 GATA51F04P_14 GATA045_14 ATGG002_14 ATT198Z_14 GATA143C02_15 NA.D15S.1 TAT032Z_15 D15S659 GATA153F11_15 D15S643 AATA053_15 D15S1507 D15S818 GATA63B12P_15 TTAT027P_15 D15S652 AGAT073P_15 D15S816 GATA22F01_15 D15S1515 D15S642 TTTA028_16 ATA67B07P_16 D16S2616 GATA5H07M_16 ATA10H10P_16 D16S748 AAT226_16 TTAT023Z_16 CATA002Z_16 D16S769 D16S753 GATA151C03P_16 D16S3253 ATA103C03P_16 AAT107_16 GATA140E03_16 D16S2624 TCTA026_16 MFD466.TTA001_16 GATG013M_16 ATACC001_16 ATA063_16 GATA86C08P_16 D16S539 D16S2621 D17S1308 CTAT003_17 D17S1298 GATA158H04_17 AGAT132_17 D17S974 GATA64B04P_17 GATA10H07P_17 NA.D17S.1 AAT083_17 D17S2196 ATA58E08ZP_17 D17S1294 GATA169F02_17 GGAA19G04_17 D17S1299 D17S2180 AAT245_17 D17S1290 GATA31B11_17 GATA63G01_17 D17S1301 TTCA006M_17 D17S2195 NA.D18S.1 D18S1370 ATCT050_18 D18S1376 AGAT060_18 GATA036_18 D18S843 AGAT127_18 D18S542 GATA062_18 GATA85D10_18 D18S877 GATA183H03Z_18 GATA173A03_18 D18S535 GATA73D05_18 D18S851 D18S858 ATAG089P_18 D18S1357 D18S1364 GATA129F05_18 NA.D18S.2 GATA157H01_18 D18S1371 D19S591 GATA146H09_19 D19S1034 D19S586 D19S714 GGAA21A04_19 D19S433 GATA156F11_19 AAT260M_19 D19S559 AAT257_19 D19S246 D19S589 D19S254 AAT247_20 D20S482 AGAT136M_20 GATA72E11_20 GATA81E09_20 D20S1143 AGAT139P_20 GATA142C02M_20 D20S477 GATA65E01_20 D20S478 GATA90E02_20 ATCT035_20 D20S481 AAT269_20 TATT031_20 D20S480 D20S451 TTTA093P_20 D20S164 D21S1432 GATA163G03_21 D21S1437 TATC057_21 D21S2052 GATA148F04P_21 D21S1440 D21S2055 AGAT057_21 D21S1446 NA.D22S.1 D22S686 TTA015P_22 ATTT019M_22 AGAT055Z_22 D22S689 GATA6F05P_22 D22S683 TCAT006ZP_22 D22S1045 GTAT005Z_22 TTAT020P_22 D22S532 SCA10_22 GATA030P_22 TCTA015M_22
795 20 Orcadian OrkneyIslands EUROPE 288 138 168 157 171 205 195 196 128 139 -9 203 113 222 235 158 166 182 277 130 147 126 107 166 235 206 194 100 230 127 160 196 176 255 263 202 190 199 273 172 226 173 297 233 136 178 177 183 276 112 188 117 199 181 123 115 316 194 160 249 323 265 100 -9 113 -9 226 190 235 162 180 170 296 232 174 162 164 319 154 214 286 141 224 330 147 -9 296 225 251 121 87 131 153 272 120 266 250 180 -9 247 139 183 218 189 284 230 159 147 117 203 251 194 208 126 115 350 208 274 219 322 300 205 155 184 187 176 222 155 237 151 225 -9 151 180 136 260 233 231 209 188 168 153 278 385 96 231 120 -9 170 138 177 146 240 181 253 237 135 303 162 152 127 144 209 232 293 238 184 139 194 194 145 156 172 308 260 250 263 136 173 138 271 188 198 129 217 265 188 264 179 155 189 181 303 207 157 113 186 276 98 -9 203 200 288 183 317 318 223 168 259 254 141 237 236 218 177 196 198 258 195 274 201 146 212 200 183 183 120 209 194 -9 194 250 137 179 231 175 167 160 248 290 301 244 251 124 108 241 227 155 149 273 241 298 177 129 138 298 126 156 180 113 231 168 236 166 185 216 260 352 237 180 166 156 183 216 334 261 196 208 249 262 179 271 205 304 138 144 106 250 164 175 201 221 192 166 219 283 201 123 137 254 121 198 205 139 278 169 201 241 249 217 204 170 234 152 240 139 150 -9 256 264 122 201 302 161 170 283 150 184 160 184 -9 138 212 158 225 183 220 194 259 207 303 126 108 157 201 128 290 201 218 409 174 142 154 -9 264 -9 308 161 151 148 162 226 205 156 179 236 213 181 163 192 293 173 163 204 151 274 -9 259 213 214 180 249 176 126 118 177 221 -9 253 172 182 115 153 113 162 280 271 159 138 200 230 246 249 323 134 132 197 232 234 -9 199 191 149 237 188 127 172 302 182 254 269 278 185 295 212 146 130 205 176 112 205 133 176 149 264 410 173 119 237 189 89 290 227 168 191 258 191 85 251 170 150 235 -9 192 211 198 306 303 153 187 247 138 253 237 180 261 191 156 155 180 372 182 185 293 200 189 207 119 176 245 160 227 125 217 168 274 347 141 158 224 162 202 232 167 240 274 294 178 213 215 162 204 154 232 223 288 228 132 -9 204 200 183 135 127 113 185 187 165 203 244 262 256 164 183 156 212 190 140 287 275 220 315 304 186 164 255 304 287 254 178 161 209 236 135 187 295 139 130 256 204 388 192 119 172 194 255 234 155 159 179 374 131 221 200 271 258 188 192 190 274 160 129 248 182 143 364 260 196 154 132 164 175 190 196 145 104 260 230 242 224 121 207 230 213 184 213 209 169 118 278 159 231 280 135 172 304 163 260 129 263 188 232 237 238 249 292 304 250 191 143 255 123 200 121 177 160 117 227 209 141 196 108 152 324 218 191 182 161 152 259 255 181 201 243 218
795 20 Orcadian OrkneyIslands EUROPE 292 142 172 166 175 210 203 196 134 139 -9 219 113 226 239 162 170 182 280 130 151 130 107 172 251 210 198 112 234 136 164 200 176 271 263 205 211 219 313 176 238 181 305 237 144 184 185 183 279 116 188 129 203 181 123 119 322 198 176 249 327 269 106 -9 119 -9 230 194 239 170 200 173 316 236 174 162 174 323 154 226 290 153 232 334 150 -9 304 229 251 125 108 139 153 276 124 270 250 192 -9 251 147 187 230 197 288 230 163 150 121 219 251 198 223 135 118 350 224 278 219 338 300 209 163 205 199 188 225 159 249 155 233 -9 155 186 136 272 237 235 221 194 168 153 282 397 96 240 132 -9 198 138 182 146 247 185 262 241 143 327 162 161 135 148 217 232 293 241 184 147 202 198 149 162 180 316 280 254 263 140 177 146 277 192 202 129 233 289 194 264 183 163 189 193 303 215 157 117 186 276 100 -9 207 204 296 183 321 326 231 168 271 254 141 245 236 239 177 216 206 264 199 274 205 158 224 203 195 189 132 212 194 -9 198 254 143 187 239 175 171 160 248 294 313 244 263 132 112 261 239 163 153 273 257 298 181 133 147 302 138 168 184 113 239 172 240 170 189 216 272 356 241 184 166 165 191 220 354 261 200 216 252 266 183 287 217 304 146 144 106 254 172 195 205 221 200 170 227 287 205 123 141 254 125 206 209 163 282 181 201 241 253 220 212 174 234 156 240 151 158 -9 256 264 122 201 305 161 180 291 150 196 168 184 -9 150 215 166 233 211 236 198 263 211 303 129 108 157 213 132 298 201 222 409 182 154 154 -9 264 -9 316 165 160 156 174 230 225 160 194 236 213 187 167 196 301 177 167 220 155 282 -9 263 217 214 184 249 180 129 118 180 233 -9 253 180 182 118 153 121 170 288 271 162 146 208 236 250 252 327 137 138 201 244 238 -9 215 191 157 241 200 127 212 314 190 262 278 282 205 315 212 146 133 211 184 112 209 133 188 153 279 414 181 119 241 195 95 298 239 172 194 258 191 94 259 178 150 239 -9 192 211 206 310 307 153 191 251 144 261 252 195 269 199 160 167 180 372 188 206 297 212 189 211 122 184 249 164 251 133 226 168 278 371 145 178 228 166 206 232 170 244 282 297 178 221 219 162 212 162 236 223 288 232 140 -9 212 210 195 153 133 113 191 199 165 211 244 266 256 168 187 168 215 206 140 291 275 220 320 307 198 168 259 308 295 258 178 177 209 240 143 193 310 139 130 260 208 392 200 122 188 202 255 242 159 171 182 382 140 225 204 271 258 191 192 190 278 164 133 264 182 147 364 264 199 158 135 168 183 193 196 149 108 296 234 242 224 125 211 234 219 184 216 229 169 138 290 163 235 288 143 180 312 167 260 141 263 224 240 241 238 249 292 304 254 215 143 259 135 208 137 177 163 129 227 209 153 200 111 160 324 218 191 202 161 158 259 263 181 226 243 222
801 20 Orcadian OrkneyIslands EUROPE 264 142 156 157 175 205 183 196 128 133 265 203 113 214 235 154 158 170 280 130 151 118 113 178 235 206 198 108 218 127 160 196 176 267 263 205 190 199 285 160 238 181 297 237 136 178 185 179 267 120 184 117 199 185 123 115 313 194 144 245 319 265 97 206 110 217 230 170 235 166 180 155 300 228 166 162 168 315 158 214 274 137 224 326 153 135 296 221 -9 125 93 131 141 268 112 -9 247 184 368 255 143 171 222 197 280 223 155 150 121 191 247 194 208 135 115 350 216 266 222 306 300 201 159 181 195 192 222 159 234 159 -9 117 155 186 118 268 233 235 213 194 168 159 282 401 111 231 132 292 170 141 157 146 224 197 253 237 135 303 162 152 131 144 209 236 277 241 180 139 194 190 149 159 180 312 264 234 263 136 165 146 274 188 202 121 233 289 194 260 175 151 185 189 -9 207 153 -9 190 272 102 142 207 200 256 191 321 322 223 -9 259 242 141 237 227 227 177 196 194 264 191 274 201 155 216 197 191 180 120 218 194 230 198 246 134 183 231 166 159 160 248 278 297 244 -9 132 108 261 231 159 149 269 241 298 177 121 147 286 117 156 172 101 235 168 240 146 185 212 268 348 237 180 163 162 191 212 334 229 200 216 243 238 183 287 205 308 138 141 106 250 168 171 197 205 184 162 207 279 185 123 141 246 121 202 201 163 278 161 201 217 253 211 200 174 234 152 236 143 150 150 240 260 118 197 302 164 170 291 150 184 160 204 148 150 197 143 229 207 228 194 255 207 299 129 105 157 201 120 290 198 210 409 178 148 150 154 264 193 316 165 151 152 170 226 209 164 194 236 195 184 155 188 297 173 163 204 147 278 165 255 201 214 160 249 176 123 106 177 224 174 253 168 190 103 153 113 158 276 271 156 134 200 224 246 246 319 134 132 197 240 234 180 223 191 153 237 203 127 204 310 178 250 278 278 189 300 216 146 127 199 180 100 205 133 180 153 264 410 185 119 233 189 86 286 223 164 194 274 185 82 255 170 147 231 190 192 219 198 310 303 158 175 239 135 257 240 189 257 199 156 163 180 368 182 185 289 200 189 211 107 176 241 152 -9 125 226 168 274 347 141 158 224 170 190 232 167 236 -9 297 178 209 207 162 208 154 224 191 288 228 136 348 208 200 191 132 130 117 185 190 171 203 240 262 264 164 187 156 215 194 132 295 278 220 315 304 182 156 255 308 287 254 178 153 205 244 135 184 301 151 148 252 200 380 192 119 188 174 255 218 151 159 182 374 134 221 204 271 238 188 184 190 274 160 117 256 178 147 364 264 196 158 126 164 183 184 192 149 104 260 230 234 224 129 207 226 207 184 213 185 177 118 284 159 223 280 135 164 308 159 248 137 255 192 232 229 238 245 296 300 250 207 143 255 131 200 121 181 157 117 219 209 153 204 111 148 307 202 195 168 153 152 247 255 181 196 255 210
801 20 Orcadian OrkneyIslands EUROPE 292 146 184 166 179 209 199 199 137 133 265 207 117 222 235 162 166 178 280 133 151 130 116 178 239 212 198 112 218 142 160 204 185 275 267 205 190 215 309 168 250 181 305 241 144 178 189 183 267 120 184 117 199 189 127 119 331 194 160 249 327 265 103 210 119 221 230 202 243 166 180 173 324 240 170 170 174 327 158 214 302 141 228 326 159 139 296 225 -9 129 111 131 149 272 112 -9 250 188 372 259 143 183 222 205 292 234 163 154 125 207 251 198 214 141 121 354 224 274 222 326 300 209 163 199 195 192 225 159 234 167 -9 117 167 195 133 268 245 239 221 203 176 171 282 401 114 231 136 295 178 144 157 150 232 197 259 241 143 327 170 155 135 152 209 236 297 253 184 139 202 202 149 159 184 316 264 246 263 136 173 146 274 188 206 129 237 293 200 264 183 155 197 193 -9 207 169 -9 194 280 104 142 215 200 288 195 321 322 231 -9 275 254 145 237 239 230 177 200 198 270 203 277 205 158 216 200 195 192 132 218 200 230 198 246 143 183 231 175 171 168 252 290 309 248 -9 132 108 265 239 163 153 269 241 301 177 129 150 302 132 168 180 105 239 176 240 178 185 220 268 356 245 188 172 162 195 216 354 237 204 216 243 258 183 295 221 312 146 147 106 254 180 175 201 213 212 166 231 279 201 127 145 254 125 202 205 167 282 161 201 237 253 220 212 174 250 156 244 143 154 154 256 264 126 205 302 164 180 295 158 204 168 208 156 150 209 158 233 211 232 198 263 215 303 138 108 157 209 128 294 201 218 413 178 154 154 159 276 193 316 169 160 164 170 238 225 168 194 242 195 190 163 192 305 181 175 216 147 282 183 259 221 214 172 249 176 132 121 183 242 174 253 176 190 106 153 117 162 284 271 159 154 212 224 246 258 331 134 132 201 244 238 184 231 191 153 237 206 127 204 314 190 266 281 282 213 305 216 146 133 214 188 112 209 133 176 157 276 418 193 119 237 189 98 294 227 164 194 274 191 82 259 170 159 231 214 204 219 198 314 307 158 179 247 144 269 246 189 265 203 160 163 180 368 182 212 297 200 193 215 122 184 245 160 -9 133 226 172 278 375 161 174 228 170 194 232 170 244 -9 297 190 217 211 162 208 158 228 215 309 228 140 348 212 214 203 141 130 121 191 205 180 203 248 266 268 164 187 159 218 198 136 303 293 224 315 307 194 164 255 308 291 254 190 173 205 248 135 193 304 159 148 256 212 388 196 119 192 202 255 234 159 167 185 390 143 221 204 271 262 191 192 190 282 164 129 256 178 147 372 268 199 166 126 184 183 190 196 149 104 260 234 242 244 137 213 234 210 184 219 209 181 138 290 159 243 284 147 168 312 159 252 141 259 216 240 241 238 253 304 300 250 207 143 259 131 200 141 181 160 161 227 217 161 208 129 152 320 214 195 178 157 155 259 263 181 196 259 222
794 20 Orcadian OrkneyIslands EUROPE 264 142 156 157 171 205 183 196 137 133 265 203 113 218 231 154 158 178 277 130 151 118 116 166 235 202 198 108 218 127 152 204 164 271 255 205 190 199 273 168 238 181 305 237 132 178 189 179 267 120 184 117 195 -9 119 111 -9 194 160 245 319 265 97 198 -9 201 230 170 235 166 176 173 292 232 166 162 174 315 150 214 286 137 224 326 147 135 292 225 247 125 93 127 141 272 112 270 250 184 372 251 139 183 222 197 280 223 151 147 121 207 251 194 208 135 121 350 216 274 219 326 300 -9 163 199 191 188 216 155 -9 147 229 -9 147 186 118 268 241 231 213 194 164 159 278 401 114 231 120 -9 170 135 157 142 224 185 256 237 143 303 162 152 131 132 209 -9 277 253 184 139 194 202 149 153 180 316 260 246 263 136 165 138 271 188 202 121 233 265 191 260 175 151 185 193 299 207 169 105 186 268 102 138 203 200 256 191 321 322 227 171 259 254 141 237 236 227 173 196 198 264 195 271 201 152 216 188 195 180 128 218 194 230 194 246 143 179 231 166 163 164 236 278 297 244 260 132 108 245 231 159 149 269 241 298 173 129 150 298 117 156 172 101 235 160 240 150 185 212 256 348 237 180 163 159 187 216 326 229 196 220 243 258 175 279 217 304 138 141 102 250 164 171 201 213 196 162 207 279 185 127 145 254 121 202 201 167 278 161 197 217 249 211 200 174 246 156 228 143 154 142 240 264 118 -9 290 161 170 291 150 184 160 184 152 -9 -9 143 229 211 224 194 255 207 299 138 108 157 209 120 290 192 214 409 178 148 150 159 260 193 316 161 151 144 170 226 209 -9 194 236 195 184 155 184 293 173 163 204 143 282 -9 259 201 214 160 249 172 123 106 177 221 174 253 168 166 106 153 117 158 280 265 159 134 208 224 242 246 323 134 132 201 240 234 180 223 183 153 237 197 127 204 306 178 254 269 282 189 300 216 138 133 199 180 100 205 133 184 153 264 410 189 119 237 189 86 286 223 164 194 258 185 82 255 170 159 231 -9 180 211 186 310 -9 148 179 243 141 265 237 189 265 195 160 163 -9 -9 182 185 289 200 189 211 113 176 -9 152 231 133 217 168 274 363 161 174 224 170 194 232 167 236 -9 297 178 213 211 162 208 154 212 191 303 220 140 336 208 212 191 135 130 113 185 190 168 185 240 266 264 164 175 159 206 194 132 295 275 212 310 -9 182 156 255 308 287 254 178 173 197 236 135 193 295 147 148 256 200 388 192 119 188 190 255 218 159 159 179 374 131 221 204 271 238 185 184 190 266 164 117 256 178 147 360 268 196 158 126 164 183 184 192 145 104 260 230 234 224 125 207 234 210 184 213 197 165 118 290 159 223 280 135 168 308 155 248 125 247 192 232 229 238 253 292 300 250 -9 143 259 131 200 121 181 157 129 219 209 145 204 111 152 306 202 191 168 153 152 247 255 -9 196 243 210
794 20 Orcadian OrkneyIslands EUROPE 292 146 156 166 179 205 187 196 140 133 277 207 121 222 235 166 174 182 280 130 155 126 116 178 235 212 202 112 226 133 160 204 176 279 263 217 202 215 309 172 238 185 305 237 144 184 189 183 276 120 184 121 199 -9 127 115 -9 194 160 245 327 289 103 210 -9 217 230 202 235 174 180 176 324 240 170 162 174 319 158 218 302 141 228 326 153 139 296 225 247 129 117 131 161 276 116 278 250 188 380 255 143 183 226 197 292 227 163 150 121 227 251 194 226 135 124 354 224 274 222 342 300 -9 163 199 195 192 225 159 -9 159 233 -9 167 195 136 268 245 235 217 194 168 177 282 401 114 240 136 -9 194 144 157 150 243 197 259 245 143 327 170 155 131 152 217 -9 305 256 184 147 198 202 153 159 180 324 264 246 263 136 165 146 274 192 206 125 237 293 200 264 183 155 189 197 299 207 173 113 190 280 104 142 215 200 300 195 321 326 231 171 267 258 145 237 239 233 177 196 202 270 203 274 205 158 216 200 195 192 132 218 194 230 198 246 143 183 231 175 171 168 252 282 309 248 263 132 112 261 239 167 149 273 241 301 177 129 150 302 132 168 180 101 239 176 248 178 185 220 268 356 245 188 169 162 195 220 334 233 200 220 243 258 183 287 221 308 146 147 106 254 180 187 201 213 212 170 227 279 197 127 145 254 125 206 201 167 278 177 201 217 253 223 200 174 250 156 244 143 158 154 260 268 118 -9 302 164 170 295 158 204 164 208 156 -9 -9 158 229 215 232 198 259 211 311 138 126 157 209 124 298 201 218 413 178 154 150 174 276 201 324 165 160 164 170 226 209 -9 194 239 195 187 163 192 305 173 167 216 147 282 -9 259 201 214 184 249 176 132 121 183 242 178 257 172 190 109 162 117 162 284 271 159 146 212 224 246 258 331 134 132 201 244 242 184 231 191 153 237 203 127 204 314 186 266 278 282 213 305 216 146 136 214 188 100 213 133 180 161 264 410 193 123 245 189 86 290 223 168 194 274 191 94 263 170 159 231 -9 192 219 198 310 -9 158 187 247 144 269 246 189 265 203 172 163 -9 -9 182 218 297 208 189 215 122 184 -9 152 251 133 226 172 278 375 165 174 224 170 194 232 167 240 -9 300 198 217 219 162 208 154 228 215 309 228 140 348 208 214 191 141 130 117 191 196 171 203 248 266 268 164 187 177 215 210 148 303 278 224 315 -9 186 164 259 308 291 254 186 173 205 244 135 193 304 151 148 256 200 396 196 122 192 202 259 234 159 163 185 378 143 229 204 275 258 188 192 198 274 168 129 260 182 147 372 268 196 166 126 184 183 190 196 149 108 264 234 242 248 137 213 234 216 184 213 209 177 138 290 167 239 288 143 180 312 159 260 137 259 232 232 241 244 253 304 316 250 -9 143 267 131 216 133 181 166 161 223 213 153 204 129 160 311 214 195 178 157 155 247 259 -9 196 255 222
808 20 Orcadian OrkneyIslands EUROPE 292 142 156 157 171 205 187 193 128 133 262 195 113 222 235 162 -9 170 277 118 155 122 110 166 235 200 194 104 218 136 152 200 164 -9 263 205 205 199 277 164 230 173 -9 241 136 178 189 175 285 116 188 125 195 181 123 119 322 -9 144 233 323 265 97 206 113 213 230 -9 231 162 176 -9 292 228 -9 162 174 315 154 214 282 141 228 326 150 131 292 225 -9 121 87 131 145 268 112 262 250 172 380 243 135 183 226 197 288 227 159 -9 117 199 251 190 208 138 118 346 220 266 219 306 296 201 151 199 187 192 216 163 234 155 237 120 155 183 118 260 233 235 197 197 160 153 282 385 111 231 124 280 174 132 157 142 228 189 256 -9 139 327 162 158 -9 132 205 -9 297 238 184 139 194 202 149 -9 180 312 260 -9 263 136 173 146 265 192 -9 129 233 265 191 264 175 151 189 193 -9 211 149 113 190 272 98 134 207 192 264 191 325 318 223 171 247 250 141 245 230 218 173 192 194 255 203 -9 201 158 216 200 195 189 132 209 194 227 190 242 134 171 219 157 151 160 236 290 313 236 -9 132 116 237 223 151 153 269 241 298 177 121 141 294 129 164 176 105 239 176 240 -9 185 216 252 352 249 176 166 159 183 220 322 -9 200 216 243 262 183 271 205 308 134 138 106 250 -9 175 205 201 204 158 207 279 185 127 141 258 121 202 197 163 274 161 201 217 249 220 196 174 234 152 228 151 146 150 252 260 118 201 302 -9 180 287 150 188 160 212 152 150 197 143 221 179 216 198 263 203 303 126 105 157 209 124 286 192 210 -9 174 142 146 149 260 193 320 153 151 144 170 226 209 168 191 236 195 190 163 188 297 169 167 216 155 278 165 259 213 214 184 240 168 129 106 180 233 174 245 168 170 106 -9 113 150 284 268 156 142 212 224 250 249 319 134 132 197 240 234 152 219 191 149 237 197 127 208 286 178 250 278 -9 209 305 216 146 133 211 176 116 201 133 172 153 276 -9 181 119 237 183 95 290 239 168 191 258 191 91 251 170 147 231 200 184 223 198 306 299 148 187 247 135 265 240 192 257 199 156 163 -9 364 185 209 297 200 189 197 113 188 249 152 251 125 226 168 278 347 141 158 224 166 194 -9 170 240 -9 300 182 225 215 162 208 154 212 215 288 216 132 336 208 212 191 132 133 -9 185 187 165 199 240 262 256 164 175 171 -9 -9 132 -9 275 212 315 292 194 160 255 308 287 250 178 -9 201 -9 139 -9 295 155 124 256 204 396 196 119 188 190 -9 238 151 -9 179 374 131 221 204 -9 262 182 188 190 270 160 125 248 -9 139 364 260 196 158 126 184 183 175 172 145 104 292 230 238 224 117 207 226 210 172 216 185 169 138 287 155 223 280 143 -9 308 155 252 137 259 196 228 225 235 245 296 304 246 191 -9 259 115 196 121 173 163 129 -9 219 137 192 108 -9 320 218 187 180 157 152 251 255 181 196 243 206
808 20 Orcadian OrkneyIslands EUROPE 296 142 176 157 171 205 191 196 140 136 265 203 113 226 235 162 -9 182 280 130 155 130 116 175 239 212 198 112 218 136 152 200 179 -9 263 205 205 203 305 176 238 181 -9 245 148 184 189 179 282 120 204 129 199 201 127 119 328 -9 160 245 327 269 103 210 113 221 230 -9 231 162 200 -9 316 228 -9 162 178 319 158 218 286 141 232 330 153 139 304 229 -9 121 102 135 157 272 120 266 253 192 380 255 147 187 230 209 288 230 163 -9 121 203 251 194 208 141 124 350 224 274 222 346 304 209 159 202 191 192 219 163 240 159 253 126 159 186 118 276 241 235 209 203 172 180 286 409 111 240 140 292 194 141 157 150 228 193 259 -9 143 327 178 158 -9 144 221 -9 305 256 192 139 202 206 149 -9 188 324 264 -9 267 136 173 146 277 196 -9 133 233 289 191 268 175 151 189 197 -9 211 157 113 190 276 108 138 211 192 292 195 329 322 227 180 259 254 145 245 236 239 181 196 198 258 207 -9 205 161 216 203 195 192 132 212 200 230 190 242 143 179 231 166 171 164 248 290 317 244 -9 132 140 257 227 155 157 273 257 298 197 129 150 298 129 168 180 109 247 176 244 -9 189 216 276 356 249 196 166 165 187 220 326 -9 200 220 249 266 187 271 213 312 150 144 110 266 -9 187 205 205 204 166 223 283 185 127 149 262 125 206 209 171 274 161 201 233 249 220 208 178 250 152 228 159 162 150 256 260 130 209 305 -9 190 291 158 188 160 216 152 150 206 143 233 191 228 198 263 207 303 138 126 173 209 128 302 204 222 -9 178 142 154 154 268 205 324 153 151 148 174 230 213 168 194 239 195 190 167 196 305 173 167 224 155 278 195 263 217 214 188 252 176 135 106 183 236 178 253 172 182 109 -9 125 166 288 268 156 142 216 224 254 252 323 134 138 201 240 238 180 219 191 149 241 200 127 212 310 182 250 284 -9 209 305 216 150 133 211 184 120 213 133 176 161 276 -9 201 119 245 189 101 298 239 172 194 274 191 94 255 170 150 239 214 192 227 198 310 299 153 191 255 138 269 249 195 261 199 164 167 -9 376 185 215 297 188 189 211 113 188 249 152 255 125 226 168 278 347 145 170 228 170 206 -9 173 240 -9 300 194 225 219 166 216 158 224 223 309 232 136 348 212 214 191 141 136 -9 185 205 171 203 244 266 268 164 183 171 -9 -9 140 -9 275 220 315 304 194 168 259 312 295 254 190 -9 205 -9 139 -9 301 163 130 268 204 400 200 122 192 194 -9 238 159 -9 179 382 143 221 204 -9 262 188 188 194 274 160 129 256 -9 155 364 260 196 162 138 192 183 190 192 145 104 292 238 246 224 125 207 230 213 176 216 221 169 142 287 163 231 288 147 -9 308 159 256 137 271 196 236 245 244 253 300 320 250 211 -9 263 135 212 141 181 166 153 -9 223 141 204 111 -9 324 222 187 184 157 155 255 259 181 196 251 210
796 20 Orcadian OrkneyIslands EUROPE 292 138 156 157 167 205 183 184 137 133 262 191 105 214 239 158 158 178 277 130 147 126 -9 166 239 210 198 108 218 127 164 196 164 255 255 199 208 199 305 160 234 181 297 233 136 178 185 175 276 120 180 129 199 181 123 115 301 194 144 245 319 269 103 206 119 221 226 198 235 162 180 170 292 228 170 166 170 315 154 214 286 141 232 322 144 131 296 221 -9 129 87 131 145 268 -9 270 250 188 368 251 143 183 222 197 284 226 155 150 121 199 251 186 217 132 118 350 224 270 207 310 300 201 155 193 191 184 222 159 234 151 229 117 151 183 133 264 241 239 213 188 164 177 282 401 105 231 128 289 170 135 177 142 228 185 259 241 135 319 162 158 131 132 205 232 293 241 180 139 190 202 149 153 172 320 280 242 263 136 169 138 265 192 -9 125 233 265 188 264 175 151 189 177 -9 211 169 113 190 268 102 -9 207 188 284 191 329 322 223 165 263 250 -9 225 236 218 177 196 198 258 203 268 205 155 212 194 195 192 120 218 194 227 190 238 137 183 231 160 151 160 240 282 297 240 257 132 112 245 223 167 153 269 241 -9 169 121 138 294 117 160 180 105 235 172 236 166 181 212 252 352 237 172 166 162 187 208 322 229 192 212 237 254 175 271 213 304 138 138 106 270 168 171 201 201 188 158 223 279 185 -9 137 254 121 206 201 139 278 161 201 233 245 223 204 174 234 152 212 135 154 142 -9 260 118 205 302 -9 170 283 154 184 160 184 152 150 209 158 221 179 228 198 255 203 299 126 108 157 213 132 298 192 218 417 174 142 150 144 264 193 320 161 157 156 170 230 209 160 179 236 -9 187 159 184 297 165 163 204 147 278 165 263 205 214 160 249 176 126 121 177 221 174 245 172 182 106 153 117 146 -9 271 162 142 200 224 250 -9 319 128 132 193 232 230 180 211 183 149 237 198 127 204 298 186 250 251 278 201 305 208 142 118 208 180 100 201 133 176 -9 276 410 185 119 233 183 89 290 239 160 194 270 191 79 243 -9 150 227 196 192 211 202 306 299 153 183 247 138 257 249 189 257 -9 152 167 168 368 179 191 297 200 185 207 110 184 -9 152 231 125 226 168 270 347 141 158 216 162 194 224 170 244 282 288 178 221 219 162 212 154 212 215 288 216 136 336 204 -9 187 132 127 117 185 -9 171 195 240 262 260 168 175 168 212 202 140 287 275 212 320 292 178 152 251 -9 295 254 178 157 205 244 135 190 310 147 130 256 208 380 192 119 188 202 255 238 155 163 182 386 131 221 204 271 258 185 188 190 278 160 117 256 178 147 -9 268 196 162 126 164 175 190 196 145 100 264 234 242 228 125 199 226 213 172 219 221 169 118 284 155 235 280 139 -9 308 155 256 125 263 192 -9 225 232 245 292 296 254 191 147 255 131 200 133 181 157 133 235 209 141 200 123 156 320 218 199 176 157 146 251 259 173 191 243 206
796 20 Orcadian OrkneyIslands EUROPE 300 142 156 169 171 205 199 196 140 136 265 219 125 222 243 162 158 182 286 130 155 126 -9 172 243 210 202 112 218 136 172 204 176 271 259 205 211 207 309 176 238 181 309 237 144 184 193 179 285 120 192 129 199 205 127 139 322 198 148 249 319 293 106 206 128 221 230 198 235 162 192 173 300 228 178 166 170 319 154 226 294 153 232 334 147 135 300 229 -9 133 93 135 153 272 -9 274 250 192 376 255 147 187 230 201 288 230 159 150 129 203 251 198 220 141 121 350 224 270 219 322 300 201 159 193 195 200 225 163 234 163 233 126 159 183 133 276 241 239 213 194 164 183 282 401 114 249 132 292 174 144 177 142 232 197 262 245 147 331 174 161 131 136 209 236 293 256 184 151 198 202 149 156 184 320 280 246 267 136 173 142 277 192 -9 129 233 289 191 264 183 155 197 197 -9 211 169 117 194 276 108 -9 207 188 288 191 329 326 231 171 263 258 -9 249 239 236 177 212 210 270 203 271 209 158 220 203 195 192 132 218 194 230 198 242 140 183 235 166 163 164 240 294 301 244 260 132 116 249 231 167 161 273 245 -9 177 141 141 294 138 164 180 113 247 172 240 170 189 216 272 352 249 184 169 165 195 216 334 241 196 216 252 266 183 271 217 304 146 144 114 278 168 171 201 205 196 162 227 283 197 -9 141 254 121 206 201 163 278 161 205 241 253 226 208 174 246 152 232 143 154 146 -9 260 122 205 302 -9 180 287 158 192 172 208 160 150 209 158 229 179 228 198 267 207 311 138 129 169 213 132 298 198 222 421 182 163 154 149 272 205 320 169 160 164 178 230 209 168 179 236 -9 190 163 188 301 173 175 204 159 278 165 267 209 217 184 249 176 132 124 183 233 174 245 176 202 121 168 121 162 -9 271 165 146 212 224 250 -9 323 132 132 209 236 234 200 219 187 149 237 203 127 204 310 186 262 260 286 209 305 220 146 127 211 184 116 205 141 184 -9 276 414 189 123 241 195 92 290 243 160 194 270 197 94 255 -9 156 231 210 200 215 202 314 307 153 183 247 138 265 252 192 265 -9 156 171 180 376 182 209 297 220 189 215 125 184 -9 156 259 125 226 172 274 371 165 174 224 166 194 228 176 244 286 297 198 225 219 166 212 162 232 215 291 224 136 344 212 -9 191 141 130 121 203 -9 171 203 240 266 264 168 179 171 218 210 144 291 284 228 320 298 190 172 255 -9 295 254 182 173 213 244 135 193 313 155 148 256 216 400 196 119 188 206 255 242 159 167 182 390 131 225 208 279 262 188 200 190 278 160 129 260 182 151 -9 272 199 162 135 176 183 190 196 149 104 264 234 242 244 129 207 234 213 180 225 221 169 142 284 159 243 284 139 -9 308 163 256 129 267 196 -9 245 244 245 296 308 254 207 151 259 131 216 141 185 160 157 235 209 153 204 129 156 324 222 203 178 157 152 259 267 181 206 255 210
806 20 Orcadian OrkneyIslands EUROPE 264 146 156 163 171 205 183 187 128 127 262 191 113 222 231 158 158 178 280 130 151 126 113 165 239 206 194 100 218 136 156 200 176 271 259 205 208 195 277 164 238 173 301 229 140 184 173 167 279 116 188 117 199 197 123 115 322 194 136 249 319 269 103 206 -9 -9 226 182 231 162 180 170 284 224 174 162 164 315 142 214 290 153 208 326 141 135 -9 225 251 129 105 131 149 268 116 270 250 184 380 247 143 183 222 185 284 226 159 154 125 195 251 -9 214 135 121 350 220 266 219 318 296 201 151 181 183 188 225 163 228 151 225 117 143 189 136 268 241 225 201 194 156 159 278 401 96 231 124 286 174 138 157 138 232 189 256 237 139 323 174 158 135 148 205 232 293 238 184 139 194 198 149 153 176 316 260 234 263 136 165 146 265 188 198 125 233 265 188 264 171 155 189 177 299 207 169 113 182 272 102 138 203 192 284 183 321 322 223 171 263 246 141 245 236 236 173 196 198 255 191 268 201 146 212 188 183 189 120 209 200 227 190 238 143 179 227 169 159 156 248 282 305 240 260 128 104 245 231 155 153 269 249 307 173 141 144 294 126 152 176 113 235 172 236 170 177 216 260 348 237 180 166 162 183 216 334 261 196 208 243 258 175 279 205 296 134 144 106 -9 164 175 193 221 200 162 211 283 197 123 141 254 113 202 205 155 262 173 197 233 245 211 208 174 238 152 216 139 150 142 256 260 122 -9 290 164 180 287 150 188 160 212 -9 138 209 143 225 187 220 194 255 203 299 129 105 169 209 120 286 198 218 409 178 142 150 149 260 193 308 153 151 148 170 222 205 -9 179 236 195 184 159 188 301 169 167 204 151 274 165 247 201 214 172 240 176 126 118 174 221 170 241 168 182 106 153 113 146 284 268 159 146 204 224 246 246 323 134 132 201 244 234 184 215 191 149 237 188 127 188 310 182 250 260 282 189 300 212 146 118 208 180 104 205 133 176 153 276 406 189 119 241 180 89 290 239 160 194 270 188 91 255 170 147 235 196 188 211 190 302 303 148 175 239 135 253 243 192 261 199 156 155 180 372 185 185 293 200 189 207 107 176 237 152 251 133 220 168 274 367 145 178 228 162 194 228 170 240 278 297 186 213 215 162 204 150 212 223 297 220 132 336 204 210 187 135 124 113 185 187 171 207 244 262 260 164 167 165 212 206 140 291 278 224 320 304 190 160 239 304 287 246 178 165 209 232 135 184 295 139 130 256 204 380 196 116 164 198 251 238 155 163 179 370 131 221 204 271 258 188 188 188 274 160 129 256 174 147 364 264 196 154 126 164 183 190 188 149 100 264 230 234 224 125 199 226 213 176 216 197 169 118 287 163 235 272 139 172 304 155 256 137 251 188 232 233 238 249 292 304 242 191 139 255 131 208 121 177 157 129 -9 209 141 200 111 152 320 210 195 174 157 152 251 263 173 186 263 206
806 20 Orcadian OrkneyIslands EUROPE 296 146 180 169 175 205 207 199 128 136 277 199 117 222 239 158 162 182 283 139 155 130 116 172 239 214 194 116 226 139 168 200 182 275 263 211 211 215 277 164 246 177 305 233 148 184 189 183 279 120 204 121 203 205 127 119 322 194 160 253 323 281 106 206 -9 -9 230 182 247 166 200 170 296 228 174 162 174 319 154 226 294 157 224 334 150 135 -9 229 251 133 108 131 149 276 128 274 250 192 384 255 147 183 230 201 288 227 159 158 125 199 255 -9 220 144 124 354 220 274 222 338 296 205 151 184 195 192 225 167 249 155 229 129 155 189 136 268 245 235 209 203 160 159 282 401 105 240 140 295 174 138 177 150 242 197 259 237 143 323 174 158 135 148 229 236 293 256 188 151 198 202 153 162 180 324 260 242 267 136 165 146 271 196 206 129 237 289 191 264 175 159 193 197 303 207 169 113 190 272 108 146 211 204 296 187 321 322 227 171 263 262 145 245 236 239 177 216 206 258 203 274 209 161 216 188 187 192 128 218 200 233 198 238 149 183 231 175 159 160 248 290 305 244 272 132 116 253 243 163 157 281 261 316 177 141 144 298 132 168 188 117 239 176 240 174 185 224 272 352 241 184 166 165 195 216 338 261 200 220 252 262 179 287 213 316 142 144 106 -9 164 187 205 221 212 166 231 287 201 127 145 258 125 210 209 167 262 177 205 241 253 220 208 182 246 156 232 143 150 150 256 264 122 -9 302 164 190 291 154 200 164 212 -9 138 215 166 233 207 224 198 263 207 303 141 129 169 213 128 302 198 222 417 178 154 154 159 272 197 312 173 151 164 170 234 229 -9 197 236 216 187 167 192 301 173 175 204 151 286 165 263 213 214 180 249 184 132 118 180 224 174 257 168 182 109 165 125 170 288 271 165 150 208 224 254 252 323 137 132 209 244 238 184 235 195 157 241 188 131 212 310 182 258 260 286 189 300 216 146 133 208 184 104 205 137 200 157 276 414 193 123 245 180 98 294 243 168 194 294 194 97 259 170 156 243 214 192 215 206 310 307 153 191 247 144 261 252 195 261 199 164 167 180 372 188 209 297 212 193 211 122 192 245 160 251 133 226 172 278 371 157 178 228 166 198 228 173 240 278 297 202 213 219 166 212 158 236 223 300 228 132 340 208 210 203 135 133 117 191 190 171 211 244 266 260 168 175 165 215 206 136 291 287 228 320 307 194 176 255 308 295 254 190 173 213 248 135 193 295 139 148 260 208 392 200 119 176 202 251 242 159 171 179 370 134 229 204 271 258 191 188 190 278 160 129 256 182 151 372 264 196 158 135 164 183 193 188 153 104 292 230 238 244 133 203 230 213 180 222 221 169 146 290 167 235 288 147 180 308 159 256 145 263 196 232 241 247 249 300 312 250 215 147 263 131 216 137 181 163 153 -9 223 141 200 111 156 324 218 199 178 161 155 251 263 181 201 263 210
798 20 Orcadian OrkneyIslands EUROPE 292 138 156 157 171 205 183 187 128 133 265 203 113 222 231 154 162 166 277 118 151 122 116 166 239 206 194 104 218 133 160 200 164 271 251 202 190 199 305 168 230 173 297 237 140 178 177 175 267 116 180 117 199 181 123 111 331 194 148 233 323 269 97 206 119 217 230 182 227 162 176 152 296 -9 170 162 168 315 146 214 290 141 228 338 150 131 -9 225 247 125 87 127 149 268 112 274 247 172 376 255 135 175 226 197 292 223 163 139 121 195 247 194 220 135 118 350 220 270 225 310 288 -9 151 181 187 188 222 155 234 155 241 -9 151 186 118 264 233 229 217 194 144 159 278 401 96 231 136 292 174 138 157 146 228 181 250 241 135 319 170 155 127 140 217 232 293 241 176 139 194 -9 141 159 180 320 260 244 263 136 169 138 268 184 198 125 217 289 182 260 175 155 193 193 303 207 169 113 186 272 98 134 207 188 296 191 321 322 223 168 263 254 141 245 236 233 165 196 202 255 191 274 197 158 216 203 195 192 128 212 194 224 194 246 143 179 231 169 159 152 236 278 297 244 251 132 108 241 227 -9 153 273 249 313 173 121 144 298 117 156 176 113 231 172 240 166 181 208 260 352 237 180 163 159 191 204 322 229 196 212 240 258 175 279 205 304 138 135 102 250 164 -9 201 217 188 162 219 279 197 123 137 254 113 198 205 163 258 161 197 217 -9 217 204 170 238 140 236 139 150 150 240 260 118 201 302 161 170 287 150 184 160 184 148 150 200 162 221 179 228 198 251 211 295 129 108 153 205 120 290 198 -9 413 170 149 150 -9 264 197 316 157 157 148 174 226 205 156 179 236 213 184 163 188 301 173 167 216 143 278 165 255 201 208 160 249 176 129 121 177 221 174 249 172 182 106 153 109 158 276 262 156 146 204 230 246 249 323 131 132 201 240 238 176 199 191 129 233 188 123 188 302 190 258 260 282 189 305 216 134 121 205 180 100 201 133 176 153 273 406 193 119 241 180 92 290 223 160 191 270 188 79 255 170 147 223 200 192 207 198 302 311 148 187 239 138 257 237 192 261 195 148 159 180 372 176 185 297 200 189 207 107 176 241 152 227 125 226 168 266 343 145 158 212 166 194 224 176 236 278 297 178 221 207 158 204 150 228 191 -9 224 140 336 204 200 187 132 124 117 191 187 168 199 244 262 264 164 183 168 206 198 140 291 278 224 310 304 190 160 239 308 295 246 178 157 205 232 123 190 304 147 130 256 200 400 196 113 172 194 251 218 151 159 179 370 134 221 204 263 254 188 188 190 274 160 117 256 174 139 364 256 196 162 132 164 183 -9 192 145 108 256 230 242 224 129 207 226 213 184 213 197 165 138 284 159 227 280 131 176 304 155 256 137 263 196 -9 229 232 249 292 300 242 191 143 255 123 196 125 169 163 133 223 217 149 200 111 156 320 214 195 174 157 140 247 259 181 191 243 210
798 20 Orcadian OrkneyIslands EUROPE 300 146 160 166 171 205 207 190 128 139 265 203 121 222 235 162 166 166 277 130 155 122 116 178 239 210 194 108 218 136 168 208 176 275 267 217 190 199 317 172 238 181 309 237 144 178 189 187 282 120 184 117 199 189 131 111 331 198 148 249 327 269 106 206 128 217 234 202 235 166 200 173 324 -9 178 166 170 327 162 222 294 149 228 338 150 135 -9 233 251 129 93 131 153 272 112 278 250 188 388 255 147 187 226 201 292 230 163 146 129 199 251 194 223 135 124 350 224 274 222 334 300 -9 151 202 199 192 225 163 240 159 245 -9 155 189 139 272 241 235 217 194 168 177 278 405 96 243 140 295 174 141 162 154 236 185 256 245 139 319 174 161 135 144 225 232 301 256 176 139 194 -9 157 159 184 324 276 250 267 148 173 138 280 192 202 133 233 289 182 268 175 155 197 197 307 215 169 113 190 272 106 134 211 204 300 195 325 326 231 171 267 258 141 245 236 239 181 200 206 273 203 274 209 158 216 203 195 192 132 218 194 227 198 250 143 183 231 175 159 156 240 290 313 248 260 132 112 253 243 -9 153 273 253 316 173 141 150 302 132 168 184 113 247 172 240 166 181 216 268 360 241 188 166 165 191 216 326 233 200 216 252 262 187 299 205 312 142 141 106 258 164 -9 201 217 200 166 227 287 197 127 145 262 121 206 209 163 282 177 201 237 -9 226 212 170 254 152 236 143 158 150 244 264 122 201 302 164 170 291 158 188 160 208 152 150 209 174 233 215 232 198 263 211 299 138 108 157 217 132 294 201 -9 417 178 154 154 -9 268 201 324 165 160 164 174 230 221 160 191 236 213 187 163 196 309 181 179 224 143 282 195 263 209 214 176 249 176 129 121 183 221 178 261 176 182 109 153 125 158 288 271 165 146 208 242 250 252 327 134 132 209 240 238 180 219 191 149 237 200 127 204 314 190 262 272 290 193 305 216 150 133 205 180 112 205 141 188 169 276 410 197 131 249 189 98 290 239 172 194 274 194 91 255 170 156 235 200 196 219 206 302 311 153 191 247 138 261 240 192 265 199 160 167 184 372 182 206 297 216 193 211 113 176 245 168 231 125 229 168 274 347 165 166 228 170 206 232 176 240 282 297 202 221 215 166 204 158 232 191 -9 232 144 344 204 200 191 135 130 117 203 205 171 211 244 262 272 168 183 171 218 210 144 291 293 228 320 304 194 164 259 308 299 246 178 161 213 240 135 196 310 147 148 256 200 400 204 122 188 194 255 238 159 163 182 370 143 225 204 271 262 191 192 196 278 160 129 256 182 151 364 264 205 162 135 192 183 -9 192 149 116 304 234 242 244 137 211 234 216 188 219 209 169 146 290 159 239 280 139 176 304 159 260 141 271 196 -9 241 238 249 300 312 250 207 147 255 131 216 149 181 163 169 227 227 157 208 111 164 324 214 195 198 161 152 259 263 181 196 263 210
799 20 Orcadian OrkneyIslands EUROPE 296 146 152 157 167 205 179 196 128 133 265 191 113 218 231 -9 158 174 277 130 155 118 113 166 235 206 194 108 218 136 168 204 164 255 263 205 205 199 281 164 238 173 301 233 144 178 173 167 282 116 180 125 -9 185 123 111 325 198 144 245 315 265 103 -9 119 -9 230 190 223 170 176 164 300 228 166 162 164 319 154 218 286 145 224 322 153 131 304 217 251 117 105 127 145 256 -9 262 241 172 372 251 147 187 222 205 288 226 159 146 121 199 251 190 208 141 115 354 216 266 204 310 300 -9 159 193 195 184 216 155 237 159 233 -9 155 189 118 276 233 235 205 188 156 177 274 385 96 231 124 292 186 138 157 146 232 181 256 241 131 323 162 158 131 144 205 232 289 253 184 139 198 186 149 159 176 316 264 242 263 136 -9 138 265 192 202 125 217 269 182 260 171 151 189 173 303 211 153 113 186 272 102 -9 211 188 292 -9 317 322 223 168 -9 250 141 245 227 230 177 200 198 255 203 271 205 155 216 197 181 189 120 209 194 227 194 238 137 179 223 157 151 164 240 282 301 236 251 128 108 257 243 151 149 269 241 310 161 121 147 298 129 156 176 109 231 172 244 166 181 216 272 352 237 184 163 156 187 216 338 229 192 212 243 246 171 271 205 304 134 141 106 258 156 175 197 205 196 170 219 279 197 127 149 258 121 202 201 167 262 161 201 233 253 211 204 -9 234 152 236 147 150 -9 244 260 118 201 290 164 180 291 150 188 164 184 -9 150 206 158 221 -9 224 198 251 211 299 138 108 157 209 108 294 198 214 409 174 160 150 -9 268 -9 316 153 157 148 174 234 209 160 179 236 195 190 151 192 301 177 163 204 143 286 165 247 201 214 180 249 176 126 106 183 221 -9 245 168 186 109 162 113 150 284 268 156 138 200 224 246 249 323 134 132 201 240 234 -9 219 191 149 237 194 127 180 302 182 250 260 278 185 300 208 142 127 205 184 100 209 129 176 -9 264 406 185 119 233 183 92 -9 239 160 185 274 188 79 255 170 156 231 -9 188 211 190 310 299 148 179 243 144 257 240 189 261 199 156 163 172 372 188 185 289 200 189 211 107 184 241 168 251 125 214 168 274 343 141 158 224 166 190 224 170 244 274 297 178 221 197 162 204 158 224 215 288 224 136 340 204 -9 187 135 127 117 191 190 171 199 248 262 268 164 175 171 218 194 132 295 275 220 310 304 182 160 239 304 287 242 178 157 209 232 135 187 301 159 130 252 192 384 196 119 184 194 251 218 151 159 179 382 131 221 204 275 258 185 188 190 278 160 133 256 178 143 360 260 196 158 132 176 179 193 172 153 108 264 234 238 224 125 203 230 219 180 216 209 169 138 278 155 239 280 131 172 308 155 252 137 263 192 236 237 235 249 292 308 -9 203 131 255 123 196 137 169 160 129 -9 209 153 200 113 152 324 206 191 168 157 152 247 255 177 196 243 210
799 20 Orcadian OrkneyIslands EUROPE 296 146 176 157 171 210 183 196 140 136 265 203 117 222 235 -9 166 178 277 139 155 130 116 166 239 206 194 112 230 136 172 204 176 267 263 214 208 215 317 176 246 173 309 233 144 184 193 179 282 116 184 129 -9 185 135 111 325 198 144 245 323 289 106 -9 119 -9 230 194 231 170 180 173 328 232 182 166 168 323 154 222 290 149 228 334 153 131 304 229 251 125 105 131 153 256 -9 262 250 196 380 251 151 187 222 205 296 234 163 154 125 199 255 194 208 141 121 354 220 274 204 318 300 -9 163 208 195 192 225 163 243 159 233 -9 159 195 136 276 241 239 221 194 164 180 274 401 96 243 132 292 198 138 167 146 240 189 265 241 143 327 162 158 135 148 217 244 289 256 184 139 198 202 157 162 180 324 264 250 263 148 -9 146 277 192 206 133 217 289 191 264 171 155 193 181 307 211 169 113 190 284 108 -9 211 208 292 -9 317 330 227 174 -9 254 149 249 233 236 181 212 206 255 203 271 209 158 220 200 191 192 128 218 200 233 194 246 143 183 231 175 159 164 248 286 313 248 257 132 112 261 243 155 161 273 261 316 173 145 150 302 138 168 188 113 235 176 244 170 189 224 276 356 241 184 163 159 191 216 338 237 196 220 249 254 175 271 213 312 138 141 106 262 172 187 201 213 196 170 227 279 201 127 149 262 125 206 209 171 274 161 205 233 253 223 212 -9 250 152 240 151 162 -9 244 260 126 209 302 167 180 291 150 204 164 184 -9 150 209 166 229 -9 232 198 259 215 303 138 108 157 209 120 302 198 222 409 174 163 154 -9 272 -9 324 153 160 164 178 238 213 164 194 236 195 193 167 196 309 181 171 224 147 286 186 267 213 214 184 249 180 132 121 183 248 -9 249 180 186 121 171 113 158 284 271 162 142 212 224 254 252 323 137 132 205 240 234 -9 219 191 153 241 197 131 180 306 186 254 260 282 189 305 212 150 136 211 184 116 209 133 176 -9 276 414 193 123 241 198 98 -9 239 172 185 274 197 85 255 170 156 235 -9 192 215 198 310 307 158 191 247 144 269 255 195 261 199 160 163 180 376 194 212 293 212 189 211 113 188 245 172 251 125 226 172 278 371 161 170 228 170 198 228 170 244 278 297 178 225 223 166 212 162 232 219 312 224 136 352 208 -9 203 138 133 121 194 196 174 207 252 266 268 168 187 174 218 202 140 295 290 220 325 307 186 164 259 308 287 254 182 165 209 232 135 190 301 163 151 256 208 400 200 122 188 202 251 242 155 171 182 386 140 225 208 275 262 191 200 194 278 164 133 260 182 147 364 260 196 158 138 184 183 193 192 153 108 264 234 242 244 129 207 230 219 188 222 213 173 138 284 155 243 288 135 180 308 159 260 141 263 196 240 237 238 249 292 316 -9 211 147 259 131 216 137 177 163 177 -9 223 157 204 113 160 324 218 203 188 161 152 259 259 181 196 255 210
803 20 Orcadian OrkneyIslands EUROPE 280 142 172 166 163 205 183 196 128 133 259 195 117 214 231 158 162 174 280 130 147 118 113 166 235 202 190 100 218 136 156 200 176 267 251 202 205 199 273 168 238 177 297 237 136 178 157 167 267 116 188 117 203 185 123 111 325 194 144 245 319 265 103 206 113 -9 226 186 223 162 176 176 292 228 170 -9 174 315 146 214 282 153 228 326 150 131 -9 229 251 125 87 131 145 272 -9 270 247 188 -9 251 147 183 226 197 288 227 159 150 121 203 251 194 220 135 115 350 216 274 207 334 296 205 -9 181 183 184 222 155 243 151 233 117 147 192 136 -9 237 235 209 194 156 159 282 401 96 243 140 286 170 132 172 150 232 185 256 237 135 319 162 152 131 140 221 232 293 238 176 139 194 198 141 156 180 320 264 246 255 136 165 138 274 192 198 129 233 269 191 264 175 155 181 185 287 207 149 109 186 268 98 138 207 192 268 195 317 330 227 171 263 242 133 225 227 230 177 200 198 258 203 268 197 152 216 188 191 189 120 209 200 227 198 234 134 183 231 163 159 160 232 282 309 244 263 128 108 245 223 151 149 -9 245 298 173 121 147 302 117 156 176 105 235 168 240 166 181 220 264 352 241 176 166 156 187 216 322 237 200 212 246 238 179 287 205 308 142 138 106 250 168 171 201 213 196 170 211 279 197 127 145 254 121 198 197 -9 278 161 201 217 249 217 212 178 234 152 232 143 154 142 -9 260 114 205 290 164 180 283 150 184 164 184 -9 150 209 158 209 202 224 194 255 207 295 129 108 169 205 124 286 192 210 413 174 160 150 144 264 193 308 153 151 148 174 230 209 168 179 242 213 181 159 188 297 173 159 204 143 274 165 259 209 214 180 249 -9 126 106 177 230 178 249 172 182 118 153 113 166 280 262 165 138 200 236 246 246 319 131 132 197 236 234 176 211 187 149 229 197 123 204 294 182 250 278 278 193 300 -9 146 127 199 176 100 205 137 172 -9 270 402 189 119 237 189 89 290 223 168 185 258 194 91 259 170 156 231 -9 -9 215 198 306 303 158 183 243 138 257 240 189 257 199 156 155 176 368 179 185 293 -9 185 211 113 176 241 156 227 125 217 168 274 351 161 158 224 166 202 224 167 240 282 297 178 213 207 162 204 150 212 191 300 220 140 344 204 204 191 132 127 109 191 202 171 199 244 262 264 164 187 156 218 194 144 291 275 228 310 292 186 164 239 308 287 -9 178 173 -9 244 139 190 295 147 130 256 200 368 196 119 176 -9 251 238 151 163 179 370 134 213 204 267 262 188 192 188 270 160 125 252 174 143 364 256 196 158 132 164 175 181 188 149 96 260 230 238 240 125 207 226 213 184 213 185 173 134 287 -9 231 288 131 176 304 155 256 129 251 196 232 237 241 241 284 316 254 191 147 255 123 196 125 181 157 129 223 209 157 180 111 152 305 206 187 178 157 152 251 255 173 196 243 210
803 20 Orcadian OrkneyIslands EUROPE 300 142 176 169 175 213 187 196 131 133 265 215 121 230 239 158 170 178 286 139 151 126 113 172 239 206 198 112 218 136 164 200 182 271 259 205 211 207 301 172 238 185 297 237 144 178 173 183 288 116 188 117 203 193 131 119 325 198 148 245 323 269 106 206 116 -9 230 202 239 162 180 176 300 244 174 -9 174 319 158 234 294 153 228 326 156 131 -9 229 251 125 102 131 149 276 -9 278 250 188 -9 251 151 183 226 201 292 229 171 154 121 211 251 194 223 141 124 350 220 278 219 334 296 205 -9 181 187 188 225 155 243 155 241 126 159 192 136 -9 245 239 221 197 160 159 282 401 105 249 140 286 170 138 177 158 240 189 265 241 143 323 162 158 131 144 225 232 301 241 180 147 198 206 149 162 184 324 264 246 255 136 173 146 274 196 198 133 233 293 194 264 179 159 185 193 303 215 169 117 186 268 98 146 211 200 288 199 317 330 235 174 267 250 149 237 242 233 177 208 210 270 207 274 201 152 216 200 195 192 132 218 200 230 198 238 149 187 235 169 159 160 248 290 313 244 266 132 140 249 231 163 153 -9 269 319 189 145 150 302 138 164 180 109 239 176 240 170 197 224 272 352 249 176 166 156 187 224 326 237 200 220 246 266 179 295 205 308 142 138 110 250 172 187 201 217 196 170 227 291 201 135 145 254 121 206 209 -9 278 177 205 229 253 223 212 178 234 152 240 167 158 142 -9 264 122 209 290 164 190 291 150 196 164 184 -9 150 209 170 229 203 232 198 267 211 307 129 129 169 209 132 298 201 218 413 174 169 154 159 272 201 324 153 157 168 174 234 225 168 200 242 213 187 167 192 301 177 163 204 147 274 165 259 213 217 180 252 -9 126 106 183 242 182 249 180 198 118 162 121 170 284 268 165 138 204 239 250 246 323 140 132 205 244 234 184 235 191 153 249 197 127 208 314 186 250 278 286 209 300 -9 146 130 205 180 112 213 145 180 -9 273 406 193 131 245 192 98 290 235 168 191 270 194 94 267 170 156 239 -9 -9 223 198 310 307 163 187 243 144 265 252 195 265 207 164 163 180 372 182 209 293 -9 189 211 116 184 245 168 251 133 217 168 282 363 165 166 224 170 202 232 170 240 286 300 182 217 211 166 208 158 224 219 306 228 144 348 212 210 191 135 130 109 206 202 171 211 252 262 264 168 187 156 221 202 148 295 287 228 315 310 186 168 259 308 287 -9 178 177 -9 248 139 193 301 151 130 260 200 396 200 122 176 -9 255 238 155 171 179 378 140 221 204 283 262 188 192 190 274 160 129 260 178 151 364 256 199 162 141 164 191 181 188 153 104 291 230 246 248 137 213 230 216 188 216 221 177 134 293 -9 239 288 139 176 308 159 260 141 267 200 232 241 244 249 296 316 254 191 147 255 131 216 129 185 163 177 231 209 157 204 111 160 312 222 191 180 157 152 255 263 181 216 255 210
805 20 Orcadian OrkneyIslands EUROPE 292 138 164 157 171 209 187 196 128 133 265 199 113 210 231 -9 158 178 277 118 147 118 113 172 239 206 194 108 222 127 148 196 185 271 259 -9 190 195 277 168 230 177 297 237 132 178 185 183 279 120 184 117 199 181 127 119 325 194 136 245 319 269 100 202 113 217 230 166 231 -9 180 170 284 228 174 162 164 319 -9 214 282 157 224 322 150 135 -9 229 -9 121 93 131 149 256 116 274 250 184 372 247 143 183 222 -9 284 226 155 142 117 199 251 194 208 141 115 350 208 274 219 318 -9 205 151 181 187 188 216 155 228 155 229 117 151 183 133 260 237 235 217 203 168 180 278 385 96 231 120 280 170 132 157 122 236 185 256 241 135 323 162 158 -9 -9 205 232 293 238 184 139 194 186 149 153 172 316 260 -9 263 136 165 146 268 180 206 129 233 265 200 268 175 151 189 181 -9 211 153 109 182 272 100 134 211 188 284 187 329 314 223 168 259 250 141 241 236 236 173 204 198 255 199 268 205 152 216 200 181 189 120 209 200 227 198 234 140 179 231 175 167 156 -9 290 301 240 251 128 104 245 231 151 149 273 241 310 193 141 150 294 117 156 166 113 235 168 240 166 181 216 268 352 237 176 160 159 183 208 322 217 200 208 243 254 179 271 205 304 142 135 102 258 -9 191 201 213 196 166 219 279 197 135 141 254 113 206 201 163 282 161 201 217 253 223 196 174 234 152 212 143 154 142 256 260 126 201 302 161 180 287 150 188 164 184 136 138 200 158 209 207 224 198 255 207 303 126 129 157 205 128 282 195 218 409 170 160 146 154 264 197 320 153 151 148 170 222 205 156 197 236 210 184 155 188 301 169 167 204 143 274 180 247 201 214 172 249 176 123 121 177 224 174 257 168 170 103 153 113 154 284 271 162 150 212 230 250 249 319 134 132 197 240 238 176 225 195 149 237 197 123 204 306 178 250 251 278 189 300 216 146 124 205 180 100 201 129 172 153 264 402 177 119 241 183 98 -9 239 164 191 258 194 79 259 166 159 235 200 192 215 -9 306 299 153 187 251 138 253 237 192 257 195 156 159 160 368 191 200 293 200 185 211 119 176 241 168 255 121 217 164 266 343 149 170 216 162 198 -9 170 236 282 297 202 217 205 154 204 154 232 215 288 220 128 340 208 198 187 135 130 113 185 202 171 199 240 262 260 168 179 165 215 194 136 291 275 212 315 307 182 152 235 304 287 254 178 161 205 232 135 184 295 139 145 260 200 380 196 113 172 190 251 234 151 -9 179 382 134 221 200 -9 254 188 188 190 278 160 117 248 182 143 364 256 199 158 126 172 183 193 188 145 100 287 234 238 224 109 205 230 216 172 213 185 165 118 287 159 231 280 143 172 304 155 252 125 263 188 232 237 232 233 288 304 242 207 143 255 131 196 141 177 160 153 223 209 153 204 114 152 320 222 187 174 157 152 247 255 173 186 243 206
805 20 Orcadian OrkneyIslands EUROPE 296 146 168 172 171 210 199 196 134 139 268 199 121 230 231 -9 162 182 277 130 151 122 113 172 243 212 194 116 226 136 160 200 185 271 259 -9 208 215 305 172 230 181 309 237 148 184 185 187 279 120 188 129 203 197 127 119 325 198 148 245 319 281 106 202 113 221 230 182 235 -9 184 173 300 232 174 162 170 327 -9 230 294 157 228 330 153 139 -9 233 -9 125 108 131 153 264 124 274 253 188 376 255 147 183 226 -9 288 227 167 154 121 203 255 202 214 144 124 350 220 274 219 334 -9 209 163 199 207 196 222 167 246 163 237 117 155 189 136 268 241 239 217 206 172 183 286 401 111 240 132 289 198 135 177 150 247 189 262 245 143 323 162 158 -9 -9 225 240 305 241 188 139 198 190 149 159 176 324 276 -9 267 136 165 146 271 192 210 133 233 289 200 268 175 151 189 185 -9 215 169 113 190 276 100 138 211 192 292 191 329 330 227 168 263 254 145 245 239 236 177 216 202 255 211 274 209 155 216 203 187 192 120 218 200 233 198 254 149 183 235 175 167 160 -9 294 309 244 251 132 116 249 231 163 153 281 245 313 197 149 150 302 117 156 172 113 239 176 244 174 189 216 268 356 237 184 166 162 187 216 322 229 200 212 243 262 183 283 217 308 162 141 106 266 -9 195 201 217 196 170 223 283 201 135 145 258 117 206 201 167 286 173 201 233 253 223 208 178 238 152 216 155 162 158 256 260 126 209 305 164 190 295 154 192 168 212 152 150 212 166 229 219 224 198 255 207 303 129 129 169 213 128 302 198 218 409 174 166 154 154 276 197 324 161 157 164 174 238 225 160 197 236 216 187 159 188 301 173 167 204 147 282 186 267 217 217 176 249 180 135 124 177 239 178 257 172 182 106 165 125 158 284 271 165 150 216 239 250 258 319 134 132 213 240 242 200 235 195 153 241 197 123 204 310 190 262 269 286 213 310 216 146 124 208 188 100 201 133 200 153 279 410 181 123 245 195 98 -9 239 168 194 270 194 91 263 170 165 239 214 192 219 -9 310 311 158 187 255 144 269 243 195 265 195 168 171 180 376 194 212 297 220 189 215 119 196 249 168 259 137 226 172 278 371 165 178 224 174 210 -9 170 240 282 297 202 221 215 162 212 158 236 223 288 232 132 344 208 200 195 135 136 121 191 211 171 207 244 270 264 168 179 171 218 206 136 303 275 224 320 307 194 164 251 308 291 254 190 173 209 244 135 190 295 151 148 264 204 384 196 119 188 202 255 238 155 -9 182 386 146 225 200 -9 254 188 196 196 278 164 133 256 182 151 364 256 199 162 138 172 183 193 192 149 104 292 250 242 240 117 207 234 219 188 219 229 169 138 290 159 231 284 143 180 308 159 260 141 263 224 244 237 241 249 296 304 250 211 147 255 135 220 145 177 163 157 227 223 153 204 126 156 324 226 195 180 157 152 259 255 181 196 263 214
804 20 Orcadian OrkneyIslands EUROPE 292 142 164 166 171 205 187 187 128 136 265 203 113 222 231 162 158 174 277 130 143 126 113 166 235 206 194 104 218 115 160 200 182 255 259 202 190 203 277 164 230 173 305 237 132 178 181 179 267 116 184 117 195 185 127 111 322 194 148 241 319 265 97 202 113 -9 226 -9 219 162 180 155 292 228 170 -9 164 311 150 214 282 145 228 330 141 135 300 225 -9 117 102 127 145 272 112 274 250 172 372 251 139 183 222 197 284 227 159 146 121 199 247 194 208 132 118 350 220 278 204 314 292 201 159 193 187 180 216 147 234 159 233 114 143 186 118 268 233 203 213 188 160 159 278 401 96 240 132 286 170 132 162 142 228 193 256 245 139 323 170 152 131 140 205 236 301 241 184 -9 186 194 141 159 180 320 260 242 263 136 173 138 262 188 202 129 217 273 191 264 175 159 189 173 -9 207 149 113 186 272 104 138 207 196 292 191 321 322 203 168 263 250 141 233 236 233 173 208 202 255 199 -9 201 152 216 188 183 192 128 -9 194 227 190 246 140 179 223 157 167 160 236 290 297 244 251 128 112 245 235 151 149 273 241 298 181 121 147 302 117 164 180 109 231 168 240 146 181 216 260 348 241 176 163 156 187 204 334 229 200 216 243 262 175 267 205 304 134 141 106 258 164 171 193 209 192 158 211 279 197 127 145 254 113 202 205 159 278 161 197 233 249 211 196 178 234 152 240 143 150 142 -9 256 -9 201 290 164 180 287 146 188 160 184 -9 150 206 158 209 179 228 202 251 207 303 138 108 157 201 108 298 204 214 -9 174 -9 154 144 264 193 312 165 157 164 162 222 209 164 194 236 195 184 155 184 293 173 167 204 147 274 165 255 201 211 160 249 176 126 106 177 -9 174 245 168 182 106 162 113 154 272 265 156 138 212 239 250 246 319 132 135 197 224 234 176 199 191 129 241 200 123 180 298 182 250 272 -9 193 305 208 146 133 208 180 100 189 133 176 149 264 406 173 119 241 186 89 290 239 160 185 274 185 82 255 -9 156 227 196 192 211 190 306 299 153 187 -9 138 261 237 189 265 199 152 163 176 368 182 200 293 208 189 207 107 176 245 160 227 129 217 164 266 347 161 174 224 158 194 -9 167 236 278 294 194 217 197 162 204 150 224 219 297 224 128 336 212 200 191 141 133 113 203 202 168 203 240 262 268 168 183 174 218 198 132 287 275 224 315 292 194 152 251 308 291 246 178 161 205 244 123 190 301 139 130 252 200 396 188 116 172 190 251 218 151 -9 182 370 134 217 204 259 254 179 180 186 274 156 125 256 182 147 344 264 196 158 123 168 183 184 192 133 108 260 230 238 224 129 207 234 207 172 213 221 169 138 284 155 235 280 143 172 308 159 252 125 243 204 232 245 232 245 288 300 250 191 143 255 131 208 121 181 157 129 223 217 -9 204 111 152 304 210 191 178 157 152 251 255 173 186 243 210
804 20 Orcadian OrkneyIslands EUROPE 296 142 172 169 175 205 187 196 131 136 277 203 117 226 235 166 158 182 277 133 163 126 116 166 239 210 202 108 218 136 168 208 188 255 263 205 190 219 281 176 246 173 305 237 132 184 181 183 267 116 184 129 199 189 127 119 325 194 160 245 323 269 106 202 113 -9 230 -9 239 162 180 170 296 232 170 -9 166 311 162 214 286 153 228 334 147 135 304 229 -9 121 108 135 157 272 116 286 250 176 376 263 143 187 234 205 284 227 163 150 125 203 251 194 208 144 124 354 224 278 219 338 300 205 159 199 191 196 225 163 243 171 237 126 147 189 139 272 241 243 217 194 164 168 286 401 96 243 140 289 182 138 167 150 242 193 259 249 143 327 182 158 131 152 229 240 301 250 188 -9 198 198 145 162 180 324 276 246 267 148 185 142 274 192 206 133 217 285 194 268 183 159 193 189 -9 207 161 117 190 276 104 138 207 200 296 191 325 326 227 171 271 258 141 237 236 236 177 208 206 258 207 -9 205 155 216 200 195 195 128 -9 194 230 190 246 143 183 227 169 167 168 244 294 301 244 251 132 116 253 239 163 149 277 245 307 197 145 150 302 132 168 180 109 235 176 240 182 189 220 260 356 245 188 166 159 191 208 334 265 208 216 243 266 175 271 217 308 138 144 110 286 168 171 201 221 192 166 219 283 201 127 149 258 125 206 209 171 278 161 201 237 249 220 208 182 246 156 244 143 150 158 -9 260 -9 213 302 164 180 291 150 196 160 212 -9 150 209 166 233 183 228 206 259 215 307 144 108 157 217 120 298 207 218 -9 178 -9 154 154 268 197 320 169 157 164 162 230 225 168 194 242 210 187 163 196 309 177 175 224 147 274 186 263 217 214 180 261 180 129 106 183 -9 174 257 172 182 106 168 113 166 296 271 165 150 212 242 250 258 323 134 138 201 232 246 188 215 191 153 245 203 135 216 314 182 254 278 -9 205 315 212 150 133 211 180 116 205 137 196 157 276 406 197 119 245 198 98 294 243 164 194 274 191 91 259 -9 165 235 204 196 219 206 310 311 153 191 -9 144 269 252 192 265 203 164 179 180 372 191 215 293 212 193 211 116 184 245 172 251 133 226 172 270 367 161 174 224 178 194 -9 170 240 282 300 198 217 207 166 212 154 224 223 303 224 140 340 220 214 191 141 133 113 203 202 171 211 244 266 272 168 187 174 221 206 132 291 275 228 325 301 194 160 259 312 295 254 190 177 209 244 135 196 313 163 130 256 208 408 196 119 192 202 255 242 151 -9 182 378 143 229 204 275 262 188 188 194 278 164 137 260 186 151 364 272 205 166 126 176 183 193 192 145 108 296 230 242 244 129 207 238 219 192 219 221 173 146 290 159 235 288 143 180 308 163 256 137 259 220 236 245 238 249 292 316 254 191 155 263 135 224 137 181 163 157 227 223 -9 208 111 160 320 214 191 182 157 155 259 259 181 196 255 214
800 20 Orcadian OrkneyIslands EUROPE 264 138 156 157 163 205 187 190 128 139 265 215 105 226 231 158 158 174 277 118 151 126 113 172 235 210 194 108 218 127 156 200 164 255 255 205 190 207 281 168 238 173 305 237 -9 178 185 167 267 120 184 117 199 189 123 111 322 194 144 249 319 269 97 206 116 -9 230 162 235 166 176 161 288 232 166 158 164 319 154 214 286 141 228 326 156 131 296 225 -9 121 87 131 149 272 -9 270 247 -9 376 247 139 183 222 197 288 230 155 143 121 203 251 190 208 129 115 350 216 274 219 318 300 209 151 193 175 188 216 159 234 155 237 114 155 189 133 272 241 225 213 188 164 159 274 401 96 231 120 280 174 138 157 138 232 189 256 241 131 331 162 155 131 132 229 236 281 235 184 139 194 182 145 153 180 320 264 250 263 136 169 142 271 192 198 129 233 269 182 264 171 155 185 181 -9 211 161 109 186 272 98 138 203 188 292 179 321 322 219 168 255 234 141 241 224 -9 177 200 202 258 191 280 197 155 212 200 195 189 -9 215 194 227 190 246 137 183 227 157 167 152 240 282 301 240 263 128 108 245 231 155 149 269 237 298 161 121 147 294 117 152 168 113 227 172 236 166 185 212 260 348 237 172 166 159 187 220 326 229 200 224 252 238 175 287 205 300 138 135 106 246 160 167 197 201 192 166 211 283 193 123 149 262 113 202 201 171 262 161 197 233 253 217 196 170 234 140 240 151 150 126 -9 268 118 197 302 167 170 291 150 192 164 204 -9 150 209 158 229 203 228 190 255 207 303 129 123 157 213 124 290 198 210 417 174 154 150 154 260 201 312 153 157 160 162 226 205 164 179 236 210 181 163 188 281 169 175 204 151 278 165 255 201 214 176 249 180 120 106 177 221 174 249 168 166 106 162 121 158 280 268 159 138 208 230 -9 246 319 134 129 201 240 234 180 215 191 149 237 197 123 204 298 174 250 -9 286 205 305 212 142 133 214 180 100 201 133 172 -9 276 410 189 119 237 195 86 298 239 160 194 258 191 88 251 170 156 223 200 180 199 202 302 311 138 195 243 138 265 240 189 261 -9 148 159 176 372 179 206 289 200 189 211 107 176 241 156 231 121 217 168 266 343 141 158 224 158 190 232 167 240 282 297 182 221 215 162 204 158 228 191 288 228 132 340 204 -9 187 135 130 113 185 202 165 211 248 262 260 164 183 168 212 198 148 295 275 216 310 292 186 156 251 308 283 246 190 161 205 244 135 190 295 155 145 256 200 396 196 119 176 194 255 234 151 159 179 382 134 221 204 275 258 185 -9 190 274 164 125 256 178 147 364 256 196 158 126 168 179 178 192 137 104 260 230 238 224 121 207 230 213 184 213 209 169 118 287 159 231 280 139 172 304 155 252 125 -9 196 228 225 235 249 296 300 250 191 143 259 119 216 121 181 160 129 227 209 141 200 111 152 320 -9 187 168 153 152 247 259 177 196 243 210
800 20 Orcadian OrkneyIslands EUROPE 296 146 156 157 171 210 199 196 128 139 265 219 117 230 239 158 162 182 280 130 151 126 116 175 247 212 202 112 230 142 156 200 185 255 267 208 202 211 313 172 238 181 309 237 -9 184 189 183 285 120 188 117 199 189 127 119 328 194 144 253 323 289 103 206 128 -9 230 166 243 174 192 164 296 240 174 162 170 323 158 218 286 161 228 334 159 139 296 225 -9 125 105 131 153 276 -9 278 250 -9 380 251 147 187 226 205 292 234 159 154 125 219 255 194 223 132 124 350 220 274 219 330 300 209 159 202 187 196 222 163 246 159 241 117 155 192 136 272 245 235 213 191 164 168 278 401 105 231 140 292 174 138 167 150 247 193 259 245 143 331 174 158 131 140 213 244 293 253 188 147 194 202 149 162 188 324 276 250 271 136 177 142 274 192 210 133 233 293 191 268 179 159 189 189 -9 211 169 113 190 272 98 138 207 200 300 187 325 330 223 171 259 258 145 241 236 -9 177 216 210 270 203 277 201 164 216 203 195 192 -9 218 194 233 190 246 143 187 227 175 167 160 248 290 305 240 266 128 108 257 243 163 157 273 265 310 177 121 150 298 132 160 180 113 235 176 244 170 189 216 268 356 241 184 166 165 191 224 330 233 204 224 252 246 187 291 205 320 142 138 106 262 164 187 205 213 196 166 215 287 201 127 161 262 121 206 209 171 278 169 197 237 253 223 204 178 246 160 244 155 154 142 -9 272 122 209 302 167 170 291 158 204 168 212 -9 150 209 166 233 207 228 198 263 215 307 138 129 169 213 128 306 201 214 421 178 163 150 169 272 224 316 169 160 164 174 226 213 176 197 236 216 190 167 196 301 169 175 208 151 278 186 263 217 214 180 249 180 126 106 183 221 174 249 172 186 109 165 125 166 284 268 165 138 208 242 -9 249 327 134 132 201 248 238 196 221 191 149 241 200 127 204 302 174 250 -9 286 205 305 216 142 133 214 180 112 209 133 180 -9 276 410 197 119 245 198 98 306 239 172 194 258 194 94 255 170 156 231 208 188 211 202 302 311 153 195 243 141 273 255 195 265 -9 160 167 176 376 188 209 293 212 189 211 116 192 241 160 251 129 226 168 274 351 161 174 224 162 202 232 167 240 282 297 194 225 215 166 208 158 232 215 309 232 140 348 216 -9 191 135 133 113 203 205 171 211 248 266 264 172 187 168 221 202 140 295 275 228 315 295 194 160 259 308 291 254 190 161 213 244 135 190 304 163 148 268 200 400 200 119 188 198 259 234 155 167 179 386 140 225 208 275 262 185 -9 194 278 164 129 256 182 151 368 264 199 162 138 176 183 193 196 149 104 296 234 238 244 129 213 230 216 184 213 229 173 138 293 159 235 284 143 176 308 159 260 137 -9 196 236 237 238 253 296 300 250 211 147 263 135 220 133 185 163 157 227 227 141 204 112 152 324 -9 195 176 157 155 259 259 181 201 243 210
802 20 Orcadian OrkneyIslands EUROPE 292 138 176 157 159 193 183 187 128 136 265 215 113 222 235 158 158 174 277 130 151 126 107 172 235 206 194 104 218 136 152 200 164 275 263 205 190 207 277 168 234 173 297 237 132 184 185 167 270 120 184 121 199 185 123 111 301 194 144 245 319 269 103 194 113 217 226 170 231 166 180 173 296 216 170 158 166 319 154 214 290 141 228 326 147 135 296 225 251 109 87 123 149 268 120 270 250 172 380 255 143 179 226 189 284 227 155 150 117 199 251 194 208 120 115 350 224 270 219 330 300 -9 151 199 175 176 222 155 237 163 241 -9 139 186 118 260 233 235 197 188 152 153 278 401 105 240 120 292 174 138 162 122 228 189 256 237 135 319 162 158 131 132 221 236 293 238 188 139 198 202 145 153 176 316 260 246 263 136 165 138 271 192 202 129 217 269 191 264 175 151 185 193 307 203 161 109 186 276 98 142 211 184 288 187 321 318 223 168 263 250 141 225 227 233 177 196 198 255 191 271 201 158 216 188 195 192 120 212 200 227 190 246 140 183 231 166 167 164 244 294 301 240 251 128 108 245 231 155 149 269 245 298 173 129 147 286 117 156 176 109 231 168 236 166 189 216 252 352 241 188 166 156 183 216 326 233 192 212 243 258 183 271 205 304 134 138 110 262 164 175 201 201 192 166 223 279 201 127 133 254 121 202 201 159 282 161 201 221 249 223 204 174 246 152 240 139 150 142 256 256 118 197 299 164 170 283 150 188 160 184 152 150 203 150 233 211 212 194 255 203 299 126 108 153 205 120 286 192 210 413 174 154 150 159 260 193 320 153 151 148 162 226 205 156 179 239 207 184 151 188 297 169 167 204 147 274 177 251 201 214 176 249 180 126 106 177 230 174 257 168 182 115 153 117 158 276 268 156 138 208 224 246 246 323 134 132 193 240 234 180 215 187 149 241 197 123 180 302 182 250 284 274 197 305 208 134 130 208 180 100 201 133 176 153 273 406 177 115 241 189 92 294 227 160 194 258 185 94 251 170 159 235 204 192 207 190 306 295 153 183 243 135 261 237 192 261 199 152 159 172 364 182 185 293 216 189 211 113 176 241 160 227 117 217 168 274 343 161 170 216 166 194 224 167 244 278 297 182 213 207 162 208 150 224 191 -9 224 136 348 204 200 191 135 130 109 191 187 168 199 236 262 260 164 175 156 218 194 136 291 278 220 310 292 182 160 255 308 287 246 178 161 209 232 123 193 295 163 130 256 204 392 200 119 184 190 251 230 151 163 179 370 128 221 204 275 262 185 196 194 274 164 125 256 178 147 336 264 193 162 126 172 183 -9 192 145 104 260 230 242 244 117 203 230 207 184 216 185 169 118 284 159 231 280 139 172 308 159 252 137 267 192 232 237 238 237 288 312 250 191 143 259 131 196 121 177 160 121 223 209 141 180 113 152 307 218 187 180 157 149 247 255 177 191 243 206
802 20 Orcadian OrkneyIslands EUROPE 296 142 180 166 171 201 187 187 134 139 277 215 121 226 235 158 170 178 283 130 159 126 113 175 247 212 202 108 218 136 160 200 176 275 267 211 190 223 301 168 238 181 305 241 144 184 185 183 279 124 188 129 199 189 123 115 322 194 160 249 323 269 103 194 119 217 226 190 231 170 200 173 328 228 178 162 172 319 154 218 290 145 232 330 147 139 304 229 255 125 93 131 153 268 124 274 250 196 384 255 143 183 226 201 292 231 159 154 125 199 251 198 208 144 118 358 232 274 204 342 300 -9 163 205 175 188 225 155 240 163 241 -9 155 189 133 268 241 243 217 188 168 174 278 401 111 240 140 292 174 144 177 142 247 197 259 241 139 331 178 158 131 140 221 240 297 241 192 147 202 202 153 162 188 320 264 246 263 136 173 138 271 192 206 129 233 289 194 264 179 159 193 201 307 219 161 113 190 280 102 142 215 200 296 191 325 330 227 171 271 250 145 245 230 233 177 196 206 258 203 277 209 158 220 203 195 192 124 212 200 230 194 250 140 187 231 175 167 164 248 298 301 248 263 132 108 261 243 159 153 277 261 313 173 141 147 298 126 160 176 109 231 176 244 170 189 216 260 352 241 192 169 162 191 216 334 233 196 212 252 258 183 279 217 308 146 141 110 290 172 199 205 217 196 166 227 283 201 127 137 254 125 206 209 163 282 173 201 237 253 223 208 178 246 152 244 151 150 150 256 260 118 209 299 164 180 295 154 192 160 208 152 150 209 158 233 219 224 202 259 203 303 129 108 161 213 124 290 198 218 417 174 166 150 159 268 201 324 161 151 148 174 226 225 164 191 242 213 190 167 192 297 177 167 216 151 274 177 255 213 217 180 252 180 126 106 180 242 174 257 180 194 121 165 121 170 284 271 165 142 212 224 250 246 323 137 132 205 244 242 184 231 199 153 245 203 131 216 318 182 254 284 278 213 315 216 146 133 214 180 120 201 137 188 157 279 410 189 119 253 195 98 302 239 160 194 278 191 100 263 170 165 235 218 192 231 202 310 307 158 187 247 144 273 255 195 265 199 156 163 180 376 191 203 297 220 189 211 119 176 241 164 263 125 226 172 278 371 161 174 224 166 194 224 173 244 278 297 186 213 223 166 212 154 232 215 -9 224 136 348 212 212 195 141 130 113 206 190 171 207 248 262 268 168 179 168 218 198 144 291 290 228 310 301 186 160 263 308 299 246 178 173 209 244 123 193 304 171 142 256 208 392 204 122 188 202 255 238 155 171 185 386 131 221 204 275 262 185 196 194 278 164 129 260 182 151 368 272 205 166 138 184 183 -9 196 149 104 264 234 250 248 125 215 230 213 184 222 209 169 146 287 159 239 284 147 172 308 159 256 141 271 196 236 237 238 249 292 312 254 191 143 267 135 216 141 181 160 181 227 213 153 200 123 152 320 218 191 180 157 152 259 263 181 196 243 214
797 20 Orcadian OrkneyIslands EUROPE 264 142 156 157 171 205 187 196 140 133 265 199 113 218 239 158 162 182 277 130 151 126 107 172 235 200 194 112 218 136 160 196 176 255 251 205 190 203 277 172 238 173 301 237 148 178 181 179 267 112 188 117 195 181 119 115 316 194 144 245 323 289 106 206 113 -9 226 198 231 162 176 155 292 216 170 162 164 319 142 214 286 153 232 326 147 135 296 225 -9 109 102 131 153 268 108 274 241 180 376 247 143 183 226 181 288 223 155 143 121 199 251 186 220 135 130 -9 216 270 207 326 300 201 151 202 175 176 225 143 234 151 -9 114 151 186 118 272 233 203 217 188 164 153 286 401 96 231 124 283 170 132 162 150 228 189 256 241 135 303 162 158 131 132 205 232 289 241 176 139 194 194 141 156 172 316 284 232 259 136 165 142 268 192 198 125 233 281 191 264 175 151 193 181 -9 207 157 113 186 268 106 130 207 188 256 183 317 322 223 168 259 250 141 233 227 218 173 200 190 258 191 -9 205 155 216 197 183 183 120 209 194 224 194 242 137 179 227 160 151 156 244 290 305 244 260 132 116 237 223 151 149 269 253 298 189 133 144 286 117 164 176 109 231 176 240 146 181 216 272 348 241 180 166 159 183 216 334 229 200 208 246 246 175 271 205 304 146 144 106 250 172 175 201 205 196 170 211 279 185 127 141 250 125 206 201 171 278 161 201 217 245 220 200 174 230 136 236 143 154 142 244 264 118 201 290 164 180 291 150 196 160 184 -9 138 203 166 225 211 232 198 259 207 303 129 108 153 201 124 290 198 210 409 174 142 150 144 268 193 316 153 157 148 162 226 205 156 179 236 210 184 159 172 289 173 167 204 151 278 165 243 201 214 180 249 172 126 121 177 221 174 249 172 182 118 153 113 166 284 262 159 138 208 230 250 246 319 134 120 201 236 230 180 219 187 149 241 200 127 180 306 182 250 254 -9 205 295 212 142 121 205 180 100 201 129 168 149 273 410 177 123 241 195 86 290 243 164 188 274 188 85 255 -9 150 231 200 192 211 190 306 303 153 191 247 138 261 237 195 261 191 156 155 180 372 179 206 297 212 189 211 107 176 241 168 227 125 217 164 270 347 145 158 224 166 202 212 170 236 -9 297 178 213 201 158 204 154 224 191 291 224 128 340 208 212 195 141 127 113 185 202 174 203 244 262 260 164 175 156 218 190 132 295 275 220 310 310 194 160 255 304 287 246 178 149 209 236 123 190 295 139 145 252 200 396 196 119 172 198 251 218 155 167 182 374 134 201 204 259 250 188 184 186 270 160 117 248 182 131 364 256 193 158 138 168 183 181 192 149 104 256 230 238 224 125 203 226 207 180 213 185 169 138 278 163 239 288 143 176 304 159 240 129 259 192 232 237 238 249 292 300 254 191 143 259 131 196 133 169 157 157 223 209 157 180 111 152 320 214 199 178 157 155 259 255 173 186 247 206
797 20 Orcadian OrkneyIslands EUROPE 292 146 176 163 175 205 187 196 140 139 265 223 113 222 243 162 166 182 280 130 151 126 113 175 239 206 194 116 230 136 168 204 182 267 263 214 208 219 281 176 246 189 305 241 148 184 185 183 282 116 192 117 207 201 123 115 322 198 176 249 327 293 106 210 125 -9 230 198 235 162 180 170 300 240 178 162 170 319 162 218 286 153 232 334 153 135 300 225 -9 121 108 131 157 268 120 278 250 184 380 255 147 187 230 193 288 232 163 146 121 203 255 198 223 141 133 -9 216 274 219 338 304 201 155 205 183 192 225 159 249 155 -9 114 151 189 118 276 237 235 217 194 168 174 286 401 111 246 140 285 174 138 177 154 232 193 256 241 143 319 178 161 131 144 221 232 293 256 184 139 194 198 145 159 184 320 284 246 259 140 173 146 271 192 202 129 241 293 191 268 175 155 197 197 -9 207 169 117 190 272 106 138 211 204 284 187 321 330 227 174 267 254 141 245 236 236 181 208 198 273 207 -9 205 155 216 203 195 192 124 212 194 227 194 254 140 183 231 166 171 164 248 294 305 248 260 132 144 245 239 163 153 269 261 310 197 133 150 302 132 168 180 113 235 176 240 170 189 220 272 352 241 184 166 165 195 224 338 265 204 216 249 266 183 279 205 308 158 144 106 266 176 195 205 221 204 170 227 283 197 127 149 250 125 206 205 175 278 169 201 233 249 220 212 178 234 148 240 151 154 142 260 276 122 205 302 164 180 295 154 200 160 216 -9 150 215 178 233 211 236 202 259 207 307 144 108 157 205 132 302 201 222 409 178 154 154 149 272 201 316 165 160 148 174 230 209 164 200 239 213 190 163 192 301 177 175 204 159 278 186 255 213 217 180 252 184 135 124 180 233 182 253 180 182 118 168 113 170 284 265 165 138 208 239 250 258 327 137 135 209 244 234 184 219 191 157 241 200 135 180 314 186 262 260 -9 209 300 224 146 133 211 188 100 205 137 172 153 279 414 193 127 245 195 104 294 243 164 191 278 194 94 255 -9 156 239 200 192 223 202 306 303 163 191 251 138 265 240 195 265 203 164 159 180 372 182 212 297 224 189 211 116 184 241 168 251 133 226 172 274 347 161 174 228 170 206 224 170 240 -9 297 194 213 201 162 208 158 232 215 303 228 136 340 208 214 203 153 127 113 203 202 174 211 248 262 268 168 187 171 221 198 136 295 275 228 320 310 194 168 259 308 303 254 178 173 213 252 135 190 310 151 148 256 212 396 204 122 176 198 251 238 155 171 182 382 137 221 208 267 258 188 184 188 278 164 117 264 186 143 368 272 205 162 141 184 187 193 196 149 112 292 238 242 240 133 207 234 222 188 213 197 169 142 293 167 243 288 143 180 304 163 260 149 263 224 244 245 238 249 304 304 254 191 147 263 135 196 133 181 157 157 227 209 157 204 114 156 324 218 203 180 157 158 259 259 181 196 251 222
807 20 Orcadian OrkneyIslands EUROPE 264 138 156 157 167 205 187 196 128 127 259 219 113 218 235 158 162 174 280 130 151 118 113 169 227 196 194 108 222 136 148 196 164 255 263 202 205 199 277 164 230 173 305 233 136 178 189 179 276 116 188 117 195 189 123 119 322 194 144 249 319 265 100 202 113 -9 230 198 223 166 180 164 296 232 162 158 168 319 154 218 -9 141 228 326 153 127 296 225 239 125 93 127 157 256 116 266 253 172 372 255 151 183 218 197 284 223 163 143 117 203 247 194 208 135 115 346 208 274 219 310 288 201 151 199 187 200 222 155 240 155 245 114 147 189 130 264 229 235 217 194 152 -9 278 401 96 231 120 280 170 132 157 122 228 181 259 245 131 319 162 152 131 144 209 232 289 256 180 139 198 194 145 162 176 320 260 242 263 136 165 138 268 188 194 125 217 265 188 264 167 159 185 193 303 207 165 113 186 268 98 134 207 188 264 187 321 322 223 162 255 254 141 237 227 233 177 200 190 255 199 268 205 146 216 203 181 189 120 200 194 227 198 250 134 179 227 175 167 160 248 290 297 244 251 128 112 241 235 151 153 273 245 298 177 133 147 294 117 168 172 109 231 176 240 170 181 212 256 352 237 176 166 159 187 216 334 233 200 216 249 254 179 271 205 300 126 144 106 -9 164 187 201 205 192 158 223 279 197 123 133 254 121 198 205 163 262 161 201 217 245 217 212 170 234 156 232 143 154 126 244 256 114 197 302 161 170 291 150 184 160 184 -9 150 209 143 209 179 224 198 259 203 303 126 108 157 209 124 294 195 214 417 174 148 150 144 260 197 324 165 151 148 166 -9 205 164 194 236 195 181 155 188 289 169 167 204 147 274 180 251 205 214 176 258 180 123 106 177 -9 174 253 172 182 112 153 113 162 280 262 156 138 204 224 246 246 319 134 132 201 232 234 176 -9 191 129 237 197 123 204 306 178 250 260 282 209 305 220 142 124 202 180 108 205 133 172 153 273 410 173 119 237 195 98 294 239 164 194 258 191 91 259 170 150 231 -9 192 215 198 302 303 153 187 247 135 257 246 192 265 195 156 159 176 372 182 191 297 200 185 211 119 184 241 160 251 125 226 164 274 343 157 158 212 170 202 232 164 240 278 300 186 213 201 158 204 154 212 215 306 220 132 340 204 200 187 132 127 113 185 190 171 203 244 262 264 164 187 156 206 194 140 295 275 216 315 298 190 160 239 308 287 254 174 161 205 240 135 184 295 151 145 252 204 396 192 119 180 190 251 218 151 167 179 378 134 221 204 275 254 188 188 194 270 164 125 248 182 147 364 268 205 158 -9 164 183 184 192 149 104 260 222 238 224 129 203 234 216 184 213 -9 169 118 287 159 223 276 139 176 308 155 252 125 267 192 232 225 238 245 300 300 242 191 147 255 131 196 121 173 157 157 223 223 157 200 108 156 306 214 187 168 157 140 263 259 181 186 259 210
807 20 Orcadian OrkneyIslands EUROPE 288 142 180 157 171 205 187 196 131 133 277 219 113 226 239 162 162 178 280 133 151 118 113 175 243 210 202 112 230 139 152 200 176 275 267 217 208 207 277 168 238 177 309 237 140 184 193 187 282 120 196 129 207 201 127 119 322 198 152 249 323 269 106 206 119 -9 234 202 235 170 200 170 304 236 170 170 174 323 162 222 -9 157 228 338 153 131 300 229 251 125 99 131 157 272 116 274 253 188 372 255 151 187 226 201 284 223 163 150 121 219 255 198 208 138 124 354 220 274 219 318 300 209 163 199 199 176 225 155 243 159 245 120 147 192 139 276 249 235 217 203 160 -9 282 401 111 246 124 292 178 144 162 146 232 193 262 245 131 323 162 158 135 148 221 236 297 256 188 147 198 206 149 162 184 320 280 250 267 136 173 142 271 192 198 125 237 289 191 268 175 163 189 201 303 207 169 117 186 284 98 142 211 208 288 191 321 322 227 171 259 258 141 241 239 236 181 212 202 264 199 271 205 155 220 203 195 192 132 218 200 230 198 254 143 187 235 175 167 160 248 290 309 248 266 132 112 241 247 151 153 277 253 310 181 141 153 298 132 168 180 113 235 176 244 170 185 216 268 356 237 184 166 162 195 216 338 233 204 220 252 266 183 287 217 308 154 144 110 -9 164 195 205 217 196 170 223 279 201 131 145 262 125 206 205 163 274 161 201 229 261 226 216 174 246 156 232 147 158 142 260 256 118 209 302 164 180 295 154 200 168 212 -9 150 209 143 229 179 228 202 267 207 303 129 129 161 209 124 302 195 222 425 178 160 154 144 260 197 324 165 157 164 178 -9 209 176 206 236 213 190 167 192 297 173 175 216 151 278 186 251 209 217 180 258 180 132 124 183 -9 174 257 180 186 118 162 121 166 288 271 165 142 212 224 254 246 323 140 132 201 232 234 188 -9 195 129 237 197 127 204 310 182 258 278 282 209 305 220 150 136 214 180 120 209 133 176 153 276 410 193 123 249 198 98 290 239 168 194 258 191 94 263 174 150 235 -9 192 227 198 302 307 158 191 251 141 265 249 195 265 199 156 163 180 376 188 203 297 212 193 211 119 184 241 160 251 125 226 164 278 347 169 174 212 170 206 236 167 244 290 300 198 213 219 162 208 158 224 215 309 224 132 348 212 214 191 135 133 117 185 190 171 203 248 266 268 168 187 156 221 202 148 299 278 224 320 307 194 172 239 308 291 254 190 173 205 244 143 196 295 163 148 256 212 400 196 119 192 206 255 238 155 175 182 382 134 225 204 279 258 194 192 198 278 168 133 260 182 147 368 272 208 158 -9 176 183 196 192 149 108 264 238 238 224 141 211 234 219 192 216 -9 169 130 293 159 239 280 143 176 312 155 260 141 271 196 236 245 241 249 300 308 242 211 147 259 139 216 137 181 160 169 223 223 169 204 111 160 324 218 191 192 161 152 263 259 181 191 263 222
810 20 Orcadian OrkneyIslands EUROPE 288 138 156 157 167 205 187 187 128 136 265 199 113 218 235 158 158 174 277 118 155 118 113 166 239 204 194 104 218 127 164 200 164 275 263 205 211 199 309 164 238 173 301 233 140 178 185 167 267 116 180 117 195 185 127 111 301 194 148 245 319 269 103 202 116 221 226 182 235 162 176 173 292 232 166 162 164 315 154 214 -9 145 224 322 141 127 -9 225 251 125 105 131 141 268 116 270 250 180 376 251 147 179 226 205 284 229 155 143 117 195 243 194 208 135 115 350 216 266 204 322 292 205 159 202 191 184 225 163 234 159 237 117 155 183 133 260 237 235 201 194 160 162 278 401 96 231 132 289 178 138 157 122 232 181 256 241 135 303 162 161 127 144 229 232 297 238 184 139 194 198 141 159 176 320 276 246 255 136 165 142 271 188 202 125 217 269 191 264 171 151 193 177 299 215 153 109 178 268 98 138 207 196 256 179 317 322 227 168 259 254 141 225 233 218 177 204 198 255 191 274 201 155 212 203 195 189 128 212 194 230 190 246 137 183 239 163 151 156 248 290 297 244 263 124 112 237 227 151 157 269 245 298 173 121 147 290 117 156 180 113 231 164 232 166 181 216 268 352 241 180 166 159 187 208 322 217 200 208 243 246 179 271 205 300 134 135 102 250 168 187 201 -9 196 162 207 283 185 127 145 246 125 206 205 155 278 161 197 233 253 217 196 174 238 152 228 159 154 126 256 260 122 201 302 164 170 287 146 196 160 184 152 150 197 158 209 179 224 194 259 203 303 138 105 157 205 120 294 204 222 409 170 160 150 154 260 193 320 161 157 148 178 230 213 160 179 236 195 181 155 184 293 169 163 204 151 274 165 255 209 214 180 249 176 123 106 174 -9 174 249 168 182 109 153 113 158 272 265 159 142 208 230 250 246 319 134 132 197 240 234 184 199 187 149 -9 197 127 180 282 178 254 260 282 209 300 208 134 127 199 180 100 201 129 176 153 276 -9 177 119 245 180 89 294 235 168 194 266 185 91 255 170 147 227 196 184 199 198 306 299 148 175 247 135 257 237 195 257 199 156 167 180 372 176 185 293 216 185 211 113 176 241 152 227 125 217 164 270 347 165 166 224 166 194 224 167 240 282 285 186 217 201 162 208 154 228 191 288 216 128 344 208 200 187 132 127 113 191 187 165 203 240 266 264 164 175 156 221 190 140 291 275 224 310 292 186 160 251 304 291 -9 178 169 205 232 123 184 295 139 130 256 200 384 192 119 188 194 251 238 155 163 179 374 131 201 192 271 262 185 188 188 270 168 125 256 170 131 340 260 196 158 135 164 179 184 184 133 104 264 230 234 224 129 203 234 210 180 213 213 165 138 287 159 231 280 139 172 300 155 252 125 259 196 236 225 235 245 288 304 250 207 143 263 131 196 141 181 157 129 -9 217 141 192 108 156 320 210 187 174 157 152 247 263 173 186 243 206
810 20 Orcadian OrkneyIslands EUROPE 296 142 156 157 171 205 191 196 128 139 277 219 121 226 239 162 162 178 277 118 159 118 119 172 243 214 198 116 222 133 168 204 176 275 263 217 211 203 313 172 238 173 309 241 148 184 193 183 267 116 188 129 207 185 127 115 322 202 152 245 319 269 103 210 119 221 230 186 239 166 180 176 296 244 182 162 174 319 154 214 -9 153 228 330 147 135 -9 225 251 129 111 135 153 268 124 282 250 188 384 255 151 183 226 205 284 230 159 146 125 199 251 198 214 135 118 354 220 278 204 326 308 205 163 202 199 192 225 167 240 159 241 120 155 192 136 272 241 239 213 197 160 174 282 401 96 240 140 292 178 144 157 122 236 193 259 245 139 303 174 161 131 144 217 236 301 250 188 147 194 202 141 165 184 324 276 246 263 136 173 146 274 192 202 125 233 289 191 272 175 151 193 189 303 215 157 113 190 276 108 138 211 200 300 187 329 330 231 171 259 258 145 233 239 230 177 204 202 255 199 271 209 161 216 203 195 189 132 218 200 230 198 258 137 187 231 175 171 164 248 290 313 252 266 128 132 241 239 163 157 281 253 307 181 145 150 290 132 168 180 113 239 172 240 170 185 220 268 352 245 188 172 162 191 216 330 269 208 220 243 254 183 295 213 308 142 144 102 282 168 199 201 -9 204 162 223 287 197 127 153 254 125 206 205 163 278 161 201 233 257 220 208 178 242 152 228 163 162 150 256 260 122 209 302 164 180 291 154 200 164 184 152 150 209 178 233 179 228 198 259 211 307 144 114 157 217 124 302 204 222 409 174 160 150 159 260 193 328 165 157 168 178 238 217 168 191 242 216 187 167 188 305 169 167 208 151 278 177 255 217 214 180 249 180 129 124 180 -9 174 257 172 190 118 162 125 162 276 268 165 150 208 242 250 258 323 134 135 209 240 234 204 227 191 153 -9 203 127 200 314 182 258 284 290 209 305 220 146 127 208 180 112 209 133 200 161 279 -9 181 127 249 195 98 294 239 168 194 270 191 91 259 170 150 231 200 192 211 202 306 303 153 183 251 144 273 237 195 261 207 164 167 180 376 194 212 293 216 193 211 116 192 241 156 255 125 226 168 274 379 169 174 228 170 202 228 170 244 294 297 198 217 215 162 216 162 228 215 297 224 132 352 216 214 191 141 130 117 191 202 171 207 244 266 276 168 175 171 224 202 136 291 278 224 320 307 194 160 259 308 295 -9 178 177 205 244 139 190 304 163 151 264 200 400 204 122 188 202 255 242 159 171 182 382 140 221 192 275 266 188 196 190 274 168 129 256 182 155 344 268 196 162 141 172 183 187 188 153 104 292 234 234 244 133 207 234 216 184 213 217 173 142 290 167 235 284 139 176 304 167 260 137 267 196 240 241 244 253 296 308 254 207 143 275 139 208 145 181 157 157 -9 227 149 204 111 160 320 222 195 180 161 158 251 263 181 186 263 222
1399 21 Adygei Russia-Caucasus EUROPE 296 142 156 157 171 193 179 184 140 127 262 195 109 218 235 150 158 178 277 118 151 122 113 172 239 196 194 100 226 136 156 200 -9 271 259 217 190 219 273 -9 234 181 297 237 136 178 185 183 282 120 180 117 191 181 123 111 322 190 168 245 323 265 106 202 116 221 230 170 239 166 176 176 296 224 170 158 164 319 162 222 286 141 228 326 147 135 300 225 251 113 87 131 141 268 120 274 244 172 372 251 139 183 218 197 288 226 159 143 121 203 247 194 208 129 115 350 224 274 -9 306 292 201 151 199 191 188 225 151 246 151 233 114 151 183 136 264 233 225 213 188 164 171 278 401 96 231 -9 288 170 138 157 146 232 189 259 -9 135 319 158 158 131 132 221 232 301 238 180 139 194 198 149 156 176 320 260 240 255 136 173 138 271 192 198 117 217 289 191 264 171 151 185 181 303 207 153 109 186 272 108 138 215 200 288 191 317 322 227 168 255 246 141 245 233 218 169 196 198 258 191 268 201 155 212 203 181 189 116 212 194 227 182 242 137 183 227 166 151 156 236 294 313 244 257 124 136 249 223 151 149 269 241 298 161 129 144 294 117 168 176 101 239 172 240 170 185 216 272 352 237 176 166 159 183 212 326 229 200 -9 243 258 175 279 205 300 138 141 106 262 168 167 201 217 192 166 227 279 197 127 141 254 121 202 205 163 262 169 201 221 249 217 208 174 234 152 -9 143 154 126 256 260 118 201 302 164 180 283 150 188 168 208 152 141 197 158 209 183 216 198 -9 203 303 138 108 157 209 124 286 204 210 417 174 160 146 149 260 193 316 161 -9 148 162 230 205 164 194 236 210 187 163 184 293 169 167 204 139 274 165 247 213 208 176 249 168 129 106 177 221 -9 249 172 182 109 153 109 158 284 268 156 138 208 224 246 246 327 134 132 205 236 234 180 215 187 129 241 200 123 180 302 174 254 269 278 197 305 212 146 -9 208 184 104 205 129 176 153 264 406 189 115 241 180 89 294 235 160 185 262 188 91 255 174 156 239 196 192 211 190 306 303 153 187 239 135 257 237 189 261 179 152 163 176 368 182 206 289 200 189 199 107 192 241 156 227 121 226 168 274 371 141 158 224 170 194 212 167 236 278 297 198 217 215 158 204 154 228 215 297 216 132 340 204 212 187 132 130 117 191 202 165 199 240 266 260 160 183 156 215 206 132 291 290 220 315 307 194 160 251 304 295 246 178 169 205 244 143 184 295 147 139 256 208 380 192 119 172 194 247 234 151 163 179 374 143 221 204 259 254 182 196 186 278 168 133 256 174 147 340 256 205 158 126 168 179 184 188 137 104 264 222 242 244 133 203 226 213 180 213 185 177 118 287 159 231 280 131 172 308 159 252 125 259 196 228 225 232 233 292 304 250 207 143 255 143 212 121 173 157 157 227 213 141 200 111 152 306 206 191 178 157 149 251 255 177 191 243 206
1399 21 Adygei Russia-Caucasus EUROPE 296 146 172 169 171 205 211 187 140 136 262 215 117 226 239 162 162 178 277 130 151 130 116 175 239 206 198 108 226 142 160 204 -9 275 263 223 194 219 301 -9 246 181 309 241 140 187 185 183 285 124 184 129 207 209 123 115 331 194 168 253 327 285 106 202 119 221 230 202 247 166 180 176 316 224 174 162 168 335 162 230 302 141 232 330 147 135 300 229 251 125 96 131 157 268 132 274 250 180 380 251 147 191 222 205 292 230 163 150 125 215 251 198 214 141 118 350 228 278 -9 322 296 205 159 202 207 192 225 171 249 155 241 117 151 189 136 268 237 233 217 194 168 174 278 401 96 243 -9 292 174 141 177 150 243 197 262 -9 143 327 162 161 139 140 209 240 301 253 184 147 198 202 149 159 184 320 280 246 263 136 177 146 271 192 206 121 233 293 191 268 175 155 197 193 303 215 157 113 186 280 112 138 215 200 292 191 321 326 231 168 263 250 149 249 236 239 177 216 206 270 211 271 205 158 216 203 191 192 124 215 197 233 190 250 140 183 235 175 151 164 248 294 313 244 263 132 140 253 247 155 153 277 261 298 169 141 153 294 132 168 180 113 243 172 240 170 193 220 276 352 241 188 169 159 187 216 338 261 204 -9 243 262 179 295 213 304 138 141 110 266 168 175 205 221 192 166 231 283 201 135 149 262 125 202 209 167 274 169 201 241 253 223 208 178 242 156 -9 159 158 142 256 272 122 201 305 164 190 287 150 188 168 208 152 150 197 162 209 207 228 202 -9 207 303 144 129 169 213 128 294 204 218 421 174 166 146 159 264 201 320 169 -9 148 174 230 209 164 197 239 213 193 167 188 297 173 171 204 155 278 189 263 217 214 176 255 176 132 124 177 242 -9 257 180 182 109 171 121 162 288 271 165 154 216 239 250 249 327 134 135 205 244 238 192 235 195 149 241 200 131 212 310 190 258 278 286 201 305 212 150 -9 223 184 104 205 133 192 153 273 410 197 119 245 180 89 294 239 172 194 282 194 91 259 174 156 243 210 192 215 202 310 311 158 199 243 144 265 240 195 265 203 160 163 184 376 191 212 297 200 189 207 113 196 245 164 259 129 226 176 278 371 165 170 224 174 194 232 173 240 278 297 202 217 219 166 220 154 232 215 297 224 140 340 208 212 191 135 133 117 194 202 171 203 244 266 264 168 187 171 221 210 140 295 290 220 320 307 194 164 263 308 299 254 182 169 209 248 147 199 295 155 145 268 216 384 196 122 188 202 255 238 151 167 185 378 143 221 208 275 262 188 196 198 282 168 133 264 178 147 360 268 211 162 138 172 183 190 188 145 104 292 222 242 244 137 207 226 219 180 216 185 181 130 290 163 235 284 151 180 312 159 252 137 263 196 232 241 238 233 300 312 254 207 147 259 147 216 141 181 163 177 227 223 161 208 126 160 311 214 195 184 157 152 263 259 181 191 263 210
1387 21 Adygei Russia-Caucasus EUROPE 264 142 -9 157 159 205 183 196 131 127 262 195 113 222 235 162 158 178 277 130 147 118 -9 172 235 200 194 104 218 136 164 196 164 271 259 199 202 199 273 164 242 181 297 237 136 178 173 179 267 112 188 117 199 185 111 111 319 194 132 -9 319 265 103 202 113 221 222 182 231 162 -9 152 288 228 170 158 164 319 154 218 282 141 224 326 147 131 296 225 255 125 108 131 149 268 116 266 244 172 372 247 143 183 222 181 284 222 155 147 121 207 251 194 214 126 121 354 216 270 219 318 292 201 163 193 191 192 222 155 228 163 233 114 151 183 136 260 241 235 213 188 164 168 266 361 96 231 120 284 174 132 157 122 232 181 256 241 139 323 162 149 127 144 217 236 293 238 180 139 194 194 149 159 184 320 260 242 263 136 165 142 271 188 -9 129 217 293 188 268 171 147 193 181 299 215 149 113 186 272 98 142 207 188 296 187 321 326 219 171 259 234 141 245 236 218 177 200 190 255 199 271 201 158 212 188 187 180 120 212 200 224 -9 234 137 175 227 160 159 164 240 290 297 240 260 128 136 245 223 151 153 273 257 298 177 121 144 298 132 152 180 113 235 168 240 166 181 216 260 352 237 176 157 162 187 212 322 229 200 216 240 262 167 271 205 304 134 135 102 250 164 191 201 213 192 162 211 279 201 127 137 254 113 206 205 171 262 161 197 221 249 211 208 170 238 140 212 -9 154 150 256 260 118 197 299 164 170 287 146 188 160 212 136 141 197 162 209 203 212 202 259 207 299 126 105 157 209 120 290 204 218 413 174 148 154 159 264 193 316 169 151 148 170 230 205 160 194 236 195 190 159 184 289 173 163 204 147 278 180 251 209 208 176 246 180 126 106 177 221 174 249 168 182 106 153 113 162 292 271 156 138 204 224 246 246 323 134 132 197 -9 234 180 199 183 153 233 203 131 180 302 186 262 251 274 205 300 216 146 118 205 180 100 205 133 180 157 273 406 193 119 241 195 89 290 223 164 185 258 185 76 255 170 147 223 210 192 223 202 306 303 153 179 247 138 257 237 189 261 195 152 163 180 368 182 206 289 212 193 211 107 188 241 168 251 121 220 168 274 367 -9 170 224 166 194 232 167 240 278 300 182 213 211 162 204 158 212 215 300 220 132 336 204 210 187 132 127 113 185 190 165 203 240 258 268 164 171 156 218 206 132 291 278 220 310 292 194 164 239 304 291 246 182 157 205 244 123 190 295 139 130 256 204 380 200 119 176 194 251 218 155 163 179 370 131 221 192 271 258 182 188 194 274 156 129 252 178 143 364 264 205 158 126 172 183 190 188 149 96 256 230 238 244 117 207 226 213 172 213 185 165 134 284 139 231 280 143 172 304 155 236 125 259 196 236 225 241 249 292 304 238 191 147 255 127 196 137 169 157 153 223 209 133 200 111 152 320 214 191 168 157 143 251 255 173 186 255 210
1387 21 Adygei Russia-Caucasus EUROPE 280 146 -9 169 171 209 183 196 134 133 271 219 113 222 239 162 162 182 280 130 155 122 -9 175 239 210 194 104 226 136 168 200 176 275 263 205 211 203 305 168 246 181 309 237 140 187 173 187 279 120 196 129 203 185 127 111 322 198 148 -9 323 285 106 214 113 225 230 198 231 166 -9 152 316 228 170 158 170 319 154 222 282 153 224 330 156 139 296 237 255 125 108 135 153 268 116 278 250 180 380 251 147 183 222 201 292 226 163 150 121 211 251 210 220 138 121 354 220 274 222 318 296 205 163 202 195 192 225 155 243 163 237 117 151 192 139 272 241 241 213 194 176 171 286 401 105 243 132 295 174 138 157 142 247 197 262 245 143 323 178 155 131 148 205 240 293 250 184 139 198 198 149 159 184 320 260 246 263 148 177 146 271 188 -9 133 233 293 191 268 183 151 193 185 303 227 169 113 186 272 104 146 211 208 296 191 325 330 231 171 259 246 149 249 239 230 177 204 206 264 211 271 209 161 216 197 195 183 132 221 200 227 -9 246 137 191 235 166 167 164 240 290 309 244 263 136 144 245 243 151 153 277 265 298 181 129 147 302 132 152 184 113 235 172 244 170 181 220 272 360 249 176 166 162 199 220 326 233 204 224 249 266 183 279 217 312 158 141 106 258 168 199 201 217 200 166 211 287 205 131 145 258 125 214 205 175 274 169 205 237 249 217 212 174 246 152 240 -9 158 154 256 260 126 201 302 167 180 291 150 192 164 216 152 150 206 170 225 219 232 210 263 207 307 126 129 157 209 128 298 204 222 413 174 154 154 159 272 197 320 169 154 168 170 230 205 164 197 236 195 190 163 184 309 173 167 204 151 282 189 259 213 214 180 252 180 126 127 183 221 174 253 176 186 109 162 117 162 296 271 159 138 212 230 250 246 331 134 132 201 -9 238 188 215 187 153 237 203 131 204 314 190 282 278 282 213 310 216 146 133 217 184 116 209 133 192 157 276 406 193 123 245 195 101 306 243 164 191 266 188 76 263 170 165 231 218 192 231 206 310 307 158 191 251 138 269 237 195 269 199 164 163 184 376 191 218 289 216 193 211 107 188 245 172 251 125 226 168 274 371 -9 174 228 166 194 232 170 244 286 300 206 217 215 166 216 166 236 219 306 228 136 348 212 214 191 135 133 121 203 214 174 215 240 262 272 168 183 156 218 206 140 299 290 232 320 304 194 168 259 308 295 254 190 173 209 248 143 196 301 151 148 256 208 392 200 119 188 206 255 234 159 167 182 370 143 221 204 275 258 182 188 194 274 168 133 260 182 151 368 264 205 158 138 172 183 190 196 149 104 260 234 242 244 125 213 226 216 180 216 185 169 138 284 155 243 280 143 180 304 163 260 141 263 200 236 237 241 249 300 312 250 211 147 259 131 196 145 177 163 153 227 217 149 200 129 160 324 214 191 194 157 155 251 263 177 191 259 222
1398 21 Adygei Russia-Caucasus EUROPE 264 142 160 169 171 205 183 184 128 127 259 195 121 218 239 162 -9 174 277 130 151 126 113 166 235 196 194 100 218 136 164 200 176 255 259 202 205 199 277 168 238 173 297 237 -9 178 185 179 267 116 180 117 191 185 111 119 325 190 144 245 323 265 103 206 113 205 230 182 231 166 180 170 296 224 166 158 160 319 142 214 286 -9 224 326 141 119 296 225 251 113 108 131 145 264 128 266 247 172 380 251 -9 179 222 197 280 226 159 150 121 203 251 194 217 135 115 350 220 270 -9 318 300 201 159 181 175 180 225 155 234 151 229 117 143 183 136 260 233 235 201 188 156 159 262 401 96 243 120 292 174 138 157 142 224 185 253 237 135 319 162 152 127 132 205 236 293 238 184 139 190 190 141 153 180 324 260 246 263 131 173 142 271 188 202 121 233 265 182 264 163 155 193 185 295 211 161 109 186 276 98 134 207 208 268 187 321 318 231 171 247 234 141 233 236 230 177 196 198 258 199 271 201 158 216 200 187 189 120 212 194 230 190 238 137 183 219 157 159 -9 240 290 297 240 260 128 112 245 231 151 -9 277 245 -9 161 133 144 294 117 152 176 105 231 168 240 166 185 216 272 344 237 180 166 159 187 -9 330 229 200 208 243 246 167 267 205 304 134 141 102 262 164 167 197 209 200 158 223 279 201 127 137 254 125 206 209 143 262 161 197 233 253 223 212 174 234 148 212 143 150 142 240 260 122 193 290 164 -9 287 150 188 160 212 136 150 206 143 209 203 228 198 251 207 303 138 108 169 205 120 290 192 214 409 174 142 150 144 264 201 320 153 151 148 166 230 213 156 179 236 195 181 163 188 297 169 167 216 143 278 165 247 209 214 160 249 180 126 106 177 221 170 249 168 182 109 153 129 154 280 262 156 142 204 239 242 246 323 134 132 201 236 234 180 199 191 149 237 185 123 180 306 182 250 260 278 189 310 212 146 121 205 180 100 205 129 172 157 276 390 173 119 -9 189 92 294 239 160 185 258 191 85 251 170 147 231 -9 188 215 202 306 303 143 187 247 135 257 240 189 265 199 160 171 180 372 191 206 289 208 189 207 119 188 237 152 247 125 223 168 274 347 153 174 212 170 206 224 167 244 278 297 178 217 207 158 204 154 228 215 300 208 128 340 204 206 191 135 127 121 185 187 165 203 -9 -9 252 164 183 171 215 202 132 -9 -9 220 320 292 186 164 239 308 295 254 178 177 205 232 135 -9 295 147 130 252 -9 380 196 119 -9 198 247 218 151 159 179 -9 134 225 200 271 254 179 184 186 278 156 121 256 174 143 360 264 205 158 126 172 183 193 188 145 96 256 230 242 224 121 207 226 213 180 213 217 161 134 287 147 223 -9 131 176 304 -9 252 125 259 192 -9 229 232 233 292 304 246 203 147 255 131 196 121 177 160 129 227 -9 157 180 126 160 320 214 195 168 157 149 251 255 181 191 255 206
1398 21 Adygei Russia-Caucasus EUROPE 288 142 180 169 171 209 187 196 128 133 262 215 121 226 243 162 -9 182 277 130 151 126 113 166 239 196 194 112 226 136 164 200 179 271 267 220 205 211 313 172 242 177 305 241 -9 178 189 183 276 120 184 117 203 201 123 119 325 194 152 253 323 269 106 206 119 221 230 186 235 170 184 173 300 236 174 166 170 323 162 226 302 -9 224 330 150 139 300 229 255 129 111 135 153 272 128 278 250 184 384 251 -9 183 222 201 284 230 159 158 125 219 251 198 220 141 124 354 224 274 -9 334 300 205 167 193 195 188 225 167 246 155 229 132 151 192 136 272 245 239 213 197 172 168 282 401 108 243 136 292 174 138 182 154 232 201 256 245 139 327 174 155 139 132 209 236 301 247 192 151 202 198 149 159 184 324 260 254 267 136 177 146 271 204 206 125 233 293 188 272 179 155 193 205 307 219 173 117 190 280 98 142 215 208 296 191 321 326 231 171 263 234 141 249 239 230 181 220 206 270 203 271 205 158 216 200 222 192 128 218 197 230 194 246 146 183 231 175 159 -9 244 294 309 244 263 132 112 261 247 155 -9 281 257 -9 173 141 147 302 132 156 180 109 239 176 244 170 189 224 272 348 241 188 166 159 187 -9 330 229 204 216 252 258 179 271 205 304 142 141 110 266 172 175 201 213 200 170 223 279 205 127 141 258 125 210 213 163 274 173 197 237 253 223 216 174 234 152 236 163 158 146 256 264 122 205 290 170 -9 287 150 192 168 212 152 150 206 170 225 211 232 202 263 207 311 144 129 169 209 128 294 201 222 409 174 166 154 159 272 209 324 153 151 156 178 234 213 168 200 236 201 187 167 196 305 173 171 220 147 282 186 251 221 214 180 249 180 135 121 183 221 174 253 168 186 118 153 129 166 292 268 159 150 208 239 246 252 327 134 135 205 248 234 184 215 191 153 245 197 123 204 306 186 262 278 282 193 315 216 150 133 214 180 104 209 133 176 157 279 410 177 123 -9 195 98 298 239 172 185 278 194 91 255 174 159 239 -9 196 215 202 330 303 148 191 247 135 265 246 189 269 203 160 175 180 372 191 206 301 228 189 211 125 188 241 172 259 133 226 176 274 371 161 178 228 178 210 232 170 244 286 297 186 217 211 166 204 154 232 223 306 216 136 356 204 214 199 135 133 121 185 193 174 203 -9 -9 268 164 187 171 218 202 136 -9 -9 228 330 301 194 164 239 312 299 254 178 177 217 244 135 -9 295 159 148 260 -9 384 200 122 -9 206 255 238 151 171 182 -9 143 225 204 279 254 182 192 198 278 156 125 260 178 147 364 264 205 162 138 176 183 193 192 149 104 292 234 246 244 129 217 230 222 184 213 225 169 138 287 155 235 -9 143 180 308 -9 256 149 263 204 -9 245 232 233 296 312 250 211 147 255 135 196 133 181 163 157 231 -9 165 200 129 160 320 218 199 202 161 152 255 259 181 196 259 210
1388 21 Adygei Russia-Caucasus EUROPE 264 134 156 156 171 205 183 190 128 133 262 195 117 218 239 158 162 170 277 130 151 122 110 166 235 206 194 100 218 136 152 200 179 255 255 202 190 199 281 168 234 173 305 237 132 178 185 167 267 120 196 117 199 185 123 111 322 194 136 245 319 269 106 206 -9 217 230 166 231 166 176 170 296 228 166 162 168 319 142 214 -9 153 228 326 150 131 300 221 247 121 90 131 141 268 116 274 247 180 376 247 143 187 218 193 288 219 155 143 125 203 251 202 214 129 124 350 228 266 -9 318 296 201 159 184 175 196 225 155 234 155 233 114 139 186 118 260 229 235 193 194 156 159 274 393 96 240 120 -9 174 138 177 138 224 185 253 237 139 319 162 152 131 132 213 232 293 241 180 139 194 194 149 156 184 320 260 246 263 136 165 146 271 188 206 129 217 265 188 264 175 151 189 173 303 207 153 113 190 268 102 138 211 192 288 187 317 318 227 168 259 250 141 237 233 218 173 200 194 255 199 274 209 152 216 203 195 189 124 212 200 224 186 234 137 183 231 166 151 156 236 282 301 240 257 128 93 253 239 151 153 273 241 298 173 121 147 302 126 164 166 113 235 168 236 166 181 212 268 340 245 176 163 159 195 212 326 245 200 224 243 254 175 287 213 308 134 141 106 -9 164 171 197 209 192 162 231 279 197 123 133 254 121 206 205 163 278 173 201 221 249 217 204 174 234 156 228 143 150 126 244 260 118 -9 302 158 180 287 150 184 160 192 152 150 206 158 229 211 224 198 251 203 299 -9 126 157 205 124 290 -9 214 409 174 160 142 149 260 193 320 153 166 144 170 230 209 -9 179 236 195 181 155 184 285 173 171 204 147 274 183 251 201 211 160 249 172 123 106 174 224 174 249 172 198 115 162 117 154 272 265 159 138 204 224 250 246 323 134 132 197 240 234 184 215 191 149 229 194 123 204 290 178 250 266 282 193 310 208 142 133 205 180 112 201 129 180 149 276 402 185 119 245 180 95 286 235 168 -9 258 191 91 255 178 -9 239 204 192 211 198 306 299 158 183 247 135 265 237 189 257 203 156 163 176 368 176 206 289 216 189 211 113 176 241 -9 227 121 208 168 266 343 165 162 228 162 194 224 167 240 282 294 198 221 201 158 204 150 208 191 288 224 136 340 208 200 187 135 127 113 185 202 171 199 240 266 260 152 183 174 212 202 132 291 284 216 310 292 182 160 235 304 291 254 178 157 205 240 123 184 301 151 124 248 204 380 192 119 172 190 251 218 151 159 179 370 140 221 -9 267 254 188 184 186 278 160 125 256 178 131 360 268 199 158 126 -9 179 190 184 145 96 260 222 246 224 129 203 226 213 180 216 185 169 134 284 159 231 280 139 164 300 159 252 141 255 192 232 237 232 249 288 312 254 207 139 255 123 196 121 173 163 157 223 213 133 180 108 148 320 210 187 168 153 140 251 255 177 191 243 206
1388 21 Adygei Russia-Caucasus EUROPE 292 142 168 166 175 205 207 196 140 136 262 223 117 230 239 162 162 178 280 142 151 126 113 172 243 210 206 100 226 139 156 204 182 275 267 205 203 207 313 172 242 177 309 237 144 184 185 183 282 124 196 117 199 189 127 115 322 198 164 245 323 269 106 206 -9 225 230 190 239 166 184 170 296 236 170 162 174 319 158 214 -9 161 232 330 153 135 304 229 251 121 105 131 153 276 116 278 250 188 388 251 147 191 230 201 288 223 159 154 125 207 255 202 220 135 127 350 236 274 -9 318 300 201 159 193 187 200 225 163 234 155 233 120 155 192 118 268 241 243 209 194 168 159 278 401 96 243 128 -9 206 138 177 142 251 201 256 241 143 323 170 158 135 140 221 236 301 256 184 151 198 194 149 159 188 324 264 246 263 140 181 146 271 196 214 133 237 289 191 268 183 155 193 181 307 215 177 117 194 276 102 138 215 192 292 191 329 330 231 174 267 254 145 249 239 227 177 200 206 255 207 271 209 161 228 203 195 189 132 218 200 230 198 250 137 187 235 175 159 160 240 290 301 244 263 136 108 257 247 155 157 281 241 310 177 133 150 302 132 164 180 113 235 176 240 174 185 216 272 340 245 188 166 159 195 220 338 265 200 224 243 262 183 287 213 308 142 144 106 -9 168 187 201 213 200 166 231 279 201 127 141 262 125 206 209 163 282 181 201 233 253 223 208 182 242 156 240 163 158 146 256 268 126 -9 305 167 190 291 158 196 168 204 156 150 209 158 237 219 228 202 267 207 303 -9 126 169 209 124 294 -9 214 421 182 166 146 159 268 193 324 169 166 164 178 230 221 -9 200 242 213 190 159 192 289 177 175 204 151 278 189 259 205 217 180 252 176 132 124 177 230 174 253 172 198 118 162 117 170 288 268 165 150 204 239 250 246 323 134 132 201 244 238 200 215 191 157 253 194 127 204 306 182 258 275 286 213 310 212 146 133 214 180 116 205 133 184 161 279 410 189 127 245 195 98 294 239 168 -9 274 197 97 255 178 -9 239 214 192 211 202 318 303 168 187 247 138 273 237 192 265 203 156 175 176 372 182 212 297 216 189 211 113 192 245 -9 251 121 226 172 270 375 165 174 228 170 198 232 173 244 290 300 206 221 223 162 208 166 232 219 303 228 136 356 208 210 191 135 133 117 200 205 174 203 240 266 264 164 187 180 215 202 140 295 287 220 310 307 202 160 255 312 295 254 178 173 213 240 135 190 304 163 124 260 212 392 196 119 176 202 255 242 155 171 179 382 146 221 -9 275 262 188 192 198 278 164 129 260 182 147 364 272 205 166 126 -9 183 193 192 145 108 284 230 246 252 133 205 234 213 184 222 213 169 146 287 159 231 284 139 176 304 159 252 141 271 220 232 241 235 249 300 312 254 207 143 255 131 200 133 181 166 157 227 223 149 204 129 152 324 214 195 198 157 158 255 255 181 226 255 222
1384 21 Adygei Russia-Caucasus EUROPE 280 134 156 157 171 193 183 187 128 133 262 219 105 222 231 162 162 -9 277 118 155 122 113 175 235 200 190 100 218 136 -9 200 179 255 259 205 205 203 277 -9 234 173 301 229 136 178 185 175 267 116 184 117 191 185 123 111 322 190 144 253 319 289 100 -9 113 213 230 182 231 162 176 161 292 228 166 158 162 319 158 214 -9 137 212 326 147 127 296 221 251 125 102 131 149 268 108 274 244 172 372 255 135 187 226 -9 280 223 159 154 125 195 251 194 -9 135 124 350 224 270 219 334 304 -9 151 193 183 184 216 155 -9 -9 225 -9 159 186 136 260 233 231 217 188 164 171 266 401 -9 231 120 -9 174 138 162 122 228 181 250 237 131 303 162 158 127 132 -9 228 297 250 176 139 198 190 149 156 180 320 280 246 255 136 173 138 271 188 206 129 233 269 188 264 175 151 193 189 299 207 157 109 182 268 98 138 211 200 288 191 317 318 223 171 251 234 141 225 236 218 177 -9 198 -9 191 -9 201 152 216 200 183 192 132 218 200 230 190 250 134 175 227 160 159 160 240 290 -9 240 -9 128 108 249 227 155 149 273 241 298 -9 121 147 298 -9 156 176 113 235 172 244 150 181 212 272 352 237 180 166 156 187 216 338 229 204 220 -9 242 179 271 205 304 138 -9 106 -9 164 171 201 213 196 162 207 279 201 123 141 258 121 206 209 143 262 161 -9 237 245 223 204 174 234 152 -9 151 150 -9 244 264 126 209 302 164 170 291 150 184 160 184 152 150 200 162 221 199 216 194 259 207 295 -9 108 153 201 124 298 -9 214 425 178 154 150 159 264 197 312 165 154 148 -9 226 209 160 179 236 210 190 155 184 301 169 167 224 143 278 165 243 209 205 180 249 176 132 106 174 221 -9 -9 172 186 106 -9 113 158 280 268 165 138 208 230 246 246 323 131 135 197 236 234 180 -9 195 149 237 188 127 180 306 178 250 260 278 189 300 212 134 118 205 180 100 205 129 184 149 264 -9 181 127 245 195 89 294 223 172 191 258 194 91 -9 170 147 239 196 192 207 198 310 303 158 179 243 -9 261 240 189 261 199 160 -9 168 372 182 185 293 216 189 207 110 176 241 152 227 121 217 168 274 363 157 174 228 158 198 228 167 240 282 297 178 213 211 158 204 154 212 -9 297 220 124 344 204 210 187 132 133 113 191 190 171 199 240 262 260 164 183 156 -9 206 132 295 275 216 310 292 186 152 235 312 279 246 178 161 205 236 123 190 295 139 130 252 204 384 -9 122 184 194 251 218 155 163 179 370 131 217 -9 259 258 185 188 188 -9 160 129 256 178 143 360 264 196 158 126 164 183 193 184 141 96 -9 230 242 224 121 203 226 213 172 -9 209 169 118 284 155 223 280 139 172 304 163 240 125 259 196 240 245 241 233 284 304 250 191 151 259 115 196 137 173 157 157 223 209 149 200 111 160 320 202 191 168 161 149 247 255 173 191 -9 206
1384 21 Adygei Russia-Caucasus EUROPE 292 150 180 166 171 205 199 196 131 133 265 219 113 222 239 162 162 -9 277 118 155 122 113 175 239 206 194 116 226 136 -9 204 179 271 259 208 208 207 281 -9 246 177 305 229 136 184 189 179 282 120 192 117 199 201 127 119 325 194 152 257 323 297 106 -9 113 217 234 182 239 170 180 173 296 240 170 162 174 323 158 218 -9 153 224 326 153 135 304 221 255 129 105 131 153 268 128 274 250 180 376 259 143 187 226 -9 288 230 163 158 125 203 251 194 -9 135 124 354 228 278 219 338 304 -9 151 199 199 192 225 163 -9 -9 233 -9 163 186 136 272 241 235 217 194 168 174 282 401 -9 231 140 -9 202 138 177 142 232 181 259 241 143 303 174 164 131 144 -9 232 297 250 184 147 202 202 149 165 180 328 280 246 267 148 173 142 271 192 206 129 233 273 191 268 175 151 193 193 307 207 157 117 186 280 98 138 211 200 292 195 321 322 231 177 263 258 141 237 242 218 177 -9 202 -9 203 -9 205 161 216 203 195 192 132 218 200 233 198 258 143 179 235 169 167 164 244 294 -9 240 -9 128 120 253 251 167 161 277 241 301 -9 141 153 302 -9 156 184 113 239 172 244 178 181 220 272 356 241 184 166 162 191 220 342 229 204 220 -9 246 183 287 209 304 154 -9 110 -9 168 187 205 217 200 170 207 287 201 135 149 262 121 214 209 171 282 161 -9 241 249 226 208 174 234 156 -9 163 150 -9 256 264 126 209 302 170 180 291 154 200 164 212 152 150 200 174 233 203 220 194 259 215 303 -9 108 153 213 124 298 -9 226 425 178 166 154 159 272 197 316 165 154 160 -9 234 221 164 194 236 216 196 167 192 309 173 167 224 151 282 186 259 209 211 184 249 180 135 106 183 221 -9 -9 172 194 115 -9 117 162 280 268 165 150 208 239 254 246 323 134 138 197 236 238 196 -9 199 153 241 203 127 212 310 186 250 275 278 193 310 216 138 121 211 188 100 209 133 184 157 279 -9 189 131 249 198 89 298 235 172 194 278 194 94 -9 170 147 243 208 196 219 206 310 303 158 195 247 -9 269 243 195 265 199 164 -9 180 376 185 209 297 224 189 215 116 192 249 164 247 121 229 168 274 367 161 178 228 166 210 232 170 240 286 300 194 221 219 158 208 158 240 -9 309 220 132 352 204 212 191 135 133 113 203 190 171 207 248 270 268 164 187 174 -9 206 140 307 278 216 325 298 194 168 259 312 295 250 182 161 209 248 135 190 301 151 148 260 208 396 -9 125 184 194 255 234 155 171 185 374 140 217 -9 275 266 188 192 194 -9 160 133 256 178 147 364 272 199 166 132 172 183 196 196 149 104 -9 238 242 228 129 207 234 219 184 -9 225 173 138 290 159 223 280 139 172 308 167 260 137 259 196 240 245 241 233 288 304 250 203 151 263 119 212 141 177 163 185 231 217 161 208 126 168 320 222 191 178 161 152 247 255 181 201 -9 206
1397 21 Adygei Russia-Caucasus EUROPE 288 142 164 157 175 193 183 187 131 133 262 199 117 222 231 162 162 178 277 130 147 126 107 175 231 200 190 100 218 139 152 196 164 255 259 205 190 203 277 -9 246 173 305 237 132 178 173 167 267 120 188 117 199 185 123 111 322 194 144 241 -9 265 100 198 113 213 234 182 235 166 180 170 296 216 170 162 164 323 142 218 286 157 228 326 147 135 304 229 239 121 96 131 141 268 112 270 238 180 380 247 139 183 226 201 280 223 143 142 121 199 251 194 214 126 121 350 220 274 -9 314 300 201 151 193 195 188 216 155 234 155 229 114 147 189 118 276 233 233 201 188 164 -9 282 393 111 231 120 -9 178 129 157 150 236 181 259 237 143 303 170 -9 127 132 205 232 289 241 184 139 198 198 145 156 172 312 280 250 263 136 169 146 271 188 198 129 233 289 188 264 175 155 185 185 303 211 157 -9 186 280 98 138 203 188 260 183 317 318 227 171 251 234 141 245 227 227 173 204 190 255 -9 274 197 155 212 200 187 186 128 218 194 227 194 238 140 179 231 160 159 160 244 290 -9 244 251 128 136 257 231 151 153 269 257 304 161 121 147 282 117 156 -9 109 231 164 240 170 181 216 272 352 237 176 166 156 187 204 342 225 200 216 249 254 179 271 205 300 126 141 106 262 164 163 201 217 188 162 211 279 201 123 153 254 121 202 201 159 274 161 197 237 245 220 208 174 234 152 -9 147 154 146 240 264 118 205 290 164 -9 283 154 188 160 184 148 138 200 143 225 183 220 202 259 203 303 -9 108 153 201 120 298 -9 218 413 178 154 150 149 264 197 320 153 157 152 166 226 205 160 179 236 195 178 159 184 285 169 163 204 139 278 -9 255 213 205 176 249 168 126 124 180 221 178 241 168 194 106 162 113 150 284 268 159 138 204 236 242 246 323 134 120 197 232 234 -9 215 191 129 229 200 115 -9 298 178 262 260 278 185 305 212 142 124 208 184 100 201 133 176 149 264 406 185 119 237 189 89 294 231 164 185 274 188 91 251 170 156 235 196 188 211 190 306 299 158 191 243 138 257 243 195 265 199 152 163 176 372 182 209 293 212 189 211 119 196 241 164 227 125 223 164 274 347 161 170 224 170 190 220 170 244 270 297 194 213 209 158 204 154 216 191 288 216 128 336 204 210 187 132 127 117 185 190 174 199 -9 266 264 168 183 165 212 202 140 287 287 220 310 298 186 160 259 304 287 246 174 173 201 236 135 190 295 151 130 248 208 392 188 119 176 190 251 218 155 159 179 378 134 217 200 271 254 182 184 188 274 156 125 248 178 147 372 260 205 158 126 168 183 190 192 149 96 260 234 238 236 129 207 226 207 180 219 185 169 138 290 159 235 280 139 172 296 163 248 137 259 188 232 233 235 249 300 304 250 203 143 259 119 196 133 177 160 117 223 205 137 180 126 160 307 218 187 168 153 155 251 255 173 186 243 210
1397 21 Adygei Russia-Caucasus EUROPE 292 150 180 160 175 193 199 190 137 136 277 215 117 222 235 162 166 182 280 130 155 126 113 178 239 212 194 108 222 139 156 196 164 267 263 205 205 211 305 -9 246 173 309 245 140 184 185 179 279 124 192 129 207 185 131 115 322 194 156 249 -9 285 100 210 116 221 234 194 235 166 196 170 300 232 170 162 174 323 154 226 286 169 228 326 147 135 304 233 259 129 105 131 153 268 128 274 247 184 380 255 139 187 230 205 288 230 151 150 125 203 251 206 220 135 121 354 224 278 -9 330 300 205 155 202 195 192 225 171 234 163 237 117 151 192 136 276 241 239 221 194 164 -9 286 401 111 240 140 -9 186 135 167 158 247 189 262 245 143 327 186 -9 135 148 233 240 301 244 184 139 206 198 149 159 184 324 284 250 263 136 181 146 271 192 202 133 233 293 191 272 183 159 189 193 307 211 169 -9 186 284 98 138 215 196 296 191 321 322 243 177 259 234 141 249 230 236 181 212 198 264 -9 277 201 158 228 200 195 192 128 218 200 227 198 254 143 187 235 175 159 160 248 294 -9 244 251 132 140 257 247 163 153 277 261 310 173 133 147 302 138 164 -9 113 239 168 240 170 193 216 272 356 245 184 169 165 187 212 342 229 200 220 249 258 183 279 205 312 138 147 110 262 168 191 205 225 196 166 227 283 201 135 157 258 125 206 205 171 282 161 201 241 253 223 208 182 246 156 -9 151 158 142 256 264 118 205 302 164 -9 291 158 192 168 208 152 150 200 143 233 215 228 202 263 215 303 -9 129 157 213 128 298 -9 222 417 178 154 150 154 268 197 324 153 157 164 166 234 209 164 197 236 213 193 171 196 301 173 167 224 147 286 -9 263 213 214 180 249 168 129 124 183 221 178 253 172 194 118 162 125 166 288 271 159 142 212 242 250 252 331 137 132 201 236 234 -9 221 191 145 241 203 131 -9 310 186 262 260 282 209 315 212 146 136 211 184 112 209 137 176 157 270 406 193 123 245 189 98 298 239 168 191 274 191 94 259 170 156 239 204 192 215 190 306 311 158 191 255 144 269 249 195 265 199 164 167 180 372 182 212 297 216 193 211 122 196 249 168 255 129 229 168 274 367 161 174 224 174 194 232 173 244 282 300 194 221 211 166 216 162 228 219 300 228 132 344 204 212 191 135 130 121 185 190 174 211 -9 266 276 168 187 177 218 202 148 291 287 224 315 304 194 164 263 312 295 246 182 177 213 244 139 196 301 159 148 260 220 396 192 122 188 190 251 234 159 159 182 390 134 221 204 279 254 182 188 190 278 160 137 260 182 151 380 264 208 162 132 180 187 190 192 149 108 292 238 242 252 129 217 234 213 188 222 185 177 138 290 163 239 288 147 180 300 163 248 137 267 200 236 245 241 253 300 316 250 207 143 259 131 196 137 181 163 177 227 209 161 200 129 164 320 222 191 178 157 155 255 263 177 191 259 210
1383 21 Adygei Russia-Caucasus EUROPE 288 142 164 157 171 205 179 187 134 127 262 203 109 222 231 158 158 178 -9 118 151 -9 107 163 235 200 194 104 218 127 148 204 164 -9 259 205 190 195 277 -9 234 165 305 237 136 184 189 167 267 120 192 117 203 181 127 111 301 190 152 237 319 269 97 206 113 221 230 198 231 162 184 170 280 216 170 158 164 319 158 214 282 141 224 330 144 131 292 225 251 125 87 123 149 268 120 274 241 172 372 251 139 183 222 181 284 223 155 139 125 199 247 194 208 135 115 350 216 266 204 306 292 205 147 193 187 176 222 155 234 155 233 117 147 183 133 272 233 225 217 188 156 153 266 393 96 240 124 280 170 138 172 122 232 181 253 237 139 303 -9 155 127 132 205 232 293 238 176 139 194 202 149 153 172 316 264 -9 263 136 165 138 271 192 -9 125 217 269 191 260 171 151 181 177 303 211 157 113 182 272 98 138 211 196 292 187 313 326 223 165 251 234 141 225 236 230 173 204 198 255 203 274 197 -9 208 194 187 192 120 212 -9 224 190 234 137 179 231 157 151 160 244 290 301 240 251 128 108 253 239 151 157 269 241 298 181 121 141 282 117 160 176 109 235 172 240 170 185 224 248 340 237 176 166 162 191 220 322 -9 196 220 243 258 175 283 205 300 138 135 110 274 164 175 197 -9 196 158 227 279 197 123 137 254 121 202 205 159 262 161 201 237 245 220 204 174 234 140 -9 151 150 150 228 260 126 197 299 164 170 -9 150 184 160 208 148 150 200 158 209 179 224 198 255 203 303 138 108 157 201 108 294 192 218 409 174 148 146 154 264 201 312 165 157 160 170 218 213 160 197 236 207 184 163 184 297 173 167 204 151 270 165 259 201 208 160 240 180 126 106 174 221 174 253 168 170 106 153 109 134 284 262 165 138 204 224 250 246 319 134 132 193 224 234 180 199 191 149 -9 194 115 172 306 178 258 251 278 185 315 212 134 133 -9 176 100 205 141 176 149 264 406 185 119 241 180 89 290 223 164 185 270 191 91 255 170 147 235 190 192 223 190 310 -9 158 187 247 138 253 237 189 261 199 148 163 168 372 182 200 289 212 189 211 107 180 -9 152 227 121 226 164 266 347 141 162 220 166 198 228 167 240 -9 300 202 213 201 162 204 162 212 219 306 224 128 348 -9 212 195 132 121 117 185 202 171 203 240 266 260 164 183 168 -9 202 140 291 275 220 300 292 190 152 235 304 287 242 182 157 201 232 135 190 295 155 148 260 200 380 192 119 172 190 239 230 155 163 182 370 134 221 192 259 254 188 184 186 278 168 133 256 182 147 368 264 196 162 126 168 183 184 184 149 100 -9 230 238 224 121 203 226 213 176 213 209 169 138 278 159 235 280 127 -9 304 155 256 137 263 196 232 233 241 233 292 316 250 187 139 259 119 196 137 177 157 157 227 209 145 196 111 152 316 210 191 176 157 152 251 255 177 191 243 206
1383 21 Adygei Russia-Caucasus EUROPE 292 146 180 157 175 205 183 187 137 133 265 215 117 226 239 166 170 182 -9 130 155 -9 113 175 239 210 198 112 218 136 152 204 164 -9 263 220 214 203 277 -9 242 181 305 241 148 187 189 179 279 120 192 117 203 201 131 115 325 194 164 253 323 289 106 206 119 221 230 206 251 170 192 173 300 244 170 162 174 319 162 218 302 141 232 330 147 131 304 225 251 129 105 135 157 268 124 278 250 172 372 251 147 187 226 193 284 223 163 154 125 199 251 198 208 138 118 358 220 270 204 346 300 209 167 202 199 196 225 167 246 163 241 120 151 189 133 276 233 233 217 194 164 171 274 401 105 243 124 292 174 138 182 154 240 189 256 245 139 303 -9 158 135 132 205 232 301 241 188 139 194 202 149 156 184 324 264 -9 267 136 165 142 274 192 -9 125 217 289 194 272 179 155 193 181 311 211 169 113 190 280 98 142 211 208 292 191 321 330 231 171 255 254 149 241 239 236 177 216 202 258 203 271 205 -9 212 197 187 192 128 218 -9 227 194 246 146 183 235 166 155 160 244 290 301 240 251 132 136 257 247 155 157 273 261 313 181 121 147 302 117 168 176 113 243 172 240 170 185 224 248 340 241 180 166 165 195 224 326 -9 204 220 249 266 183 287 217 308 138 141 114 282 168 187 205 -9 196 170 227 279 201 127 145 258 125 206 209 171 262 177 201 241 253 220 204 178 246 156 -9 151 154 150 260 260 126 205 302 164 180 -9 150 184 164 212 152 150 212 170 237 203 232 206 263 215 303 144 129 169 201 128 298 204 218 409 178 160 154 159 272 220 316 165 160 160 170 234 213 160 197 236 213 184 167 188 297 177 171 224 155 274 177 259 221 217 176 246 184 132 121 183 221 174 257 172 194 118 162 121 158 284 262 171 142 204 230 250 258 323 140 135 197 244 234 180 215 191 149 -9 203 127 180 314 178 262 281 278 201 310 216 134 133 -9 176 100 213 141 196 157 273 410 193 127 245 195 92 290 239 164 194 270 191 97 259 170 156 243 214 192 223 198 310 -9 158 191 247 138 265 237 192 265 203 156 163 180 372 182 209 289 216 189 215 113 192 -9 168 227 125 226 168 274 351 161 170 228 166 202 232 170 244 -9 303 202 221 207 166 204 166 236 223 309 224 132 348 -9 212 203 135 127 117 200 208 174 203 244 266 264 168 187 171 -9 206 144 291 290 224 310 298 194 156 239 308 295 246 186 169 205 248 135 193 301 163 151 260 216 380 196 119 176 202 255 238 159 167 185 382 140 225 204 263 258 188 188 190 282 168 133 260 182 151 372 264 205 162 135 176 183 184 184 149 100 -9 238 246 248 129 215 230 213 184 219 209 173 146 284 163 239 280 143 -9 304 159 260 141 271 196 236 245 241 245 292 316 250 207 143 263 131 196 141 181 166 189 235 217 157 204 111 160 320 218 207 188 157 158 251 259 181 191 259 210
1402 21 Adygei Russia-Caucasus EUROPE 264 138 156 157 171 193 183 196 128 136 259 199 117 218 231 154 162 178 280 118 147 122 113 172 235 208 194 100 218 136 160 196 -9 271 259 205 202 207 277 164 230 173 301 241 140 178 173 167 267 116 188 117 199 185 111 111 322 194 144 245 319 265 -9 194 113 221 226 170 223 162 176 155 296 228 166 166 168 319 150 214 270 137 232 330 141 127 288 225 251 113 102 131 145 264 124 274 247 172 376 247 143 179 218 201 284 -9 159 146 121 199 251 194 214 135 115 350 216 274 -9 310 296 201 159 181 191 176 216 155 246 163 225 114 151 183 133 276 245 225 209 194 164 174 278 389 96 231 120 285 170 135 157 138 247 181 253 233 139 303 162 158 127 144 205 236 297 238 184 139 186 198 149 156 180 320 260 242 263 136 165 142 271 188 194 125 217 265 188 264 163 139 189 177 307 211 149 109 190 272 108 138 207 200 284 183 313 322 231 171 259 234 141 233 230 230 177 196 206 255 -9 271 201 155 212 200 183 180 120 215 197 221 198 234 137 179 227 172 159 160 240 282 301 244 260 128 108 241 247 151 149 269 241 298 161 133 147 298 117 156 180 109 231 168 240 150 185 216 260 348 237 180 166 156 187 220 334 229 200 220 243 246 179 279 205 308 126 135 106 246 156 167 201 197 192 158 219 279 197 127 141 250 121 206 201 163 262 169 201 229 253 211 204 174 230 140 212 147 154 146 244 256 114 197 302 164 180 287 154 184 164 184 148 150 200 143 213 179 220 190 255 203 303 138 108 153 209 120 294 198 210 413 170 148 146 154 264 201 316 153 151 152 170 226 213 156 194 236 195 181 159 184 301 181 167 204 147 278 189 259 197 211 172 249 176 126 106 177 221 174 253 168 182 112 153 109 146 280 265 156 134 192 -9 246 246 323 131 132 197 232 234 176 215 191 149 233 197 127 208 306 182 250 260 278 189 310 212 146 130 205 180 104 205 129 176 153 264 410 185 127 229 195 89 290 235 168 185 258 185 91 259 170 156 235 214 180 203 202 306 299 153 191 239 135 257 237 192 265 199 156 163 176 368 182 185 289 216 189 211 113 192 241 152 251 121 220 168 266 343 153 174 224 170 194 212 170 236 278 297 198 217 215 162 204 158 208 215 291 224 132 344 208 210 187 135 127 109 191 193 171 199 240 258 268 168 179 156 212 198 136 291 -9 224 -9 292 178 152 255 312 287 254 178 157 213 232 123 184 295 155 139 256 208 380 188 119 188 178 251 218 151 -9 179 370 131 221 200 271 254 182 180 190 270 160 125 252 182 151 364 260 199 158 126 168 183 181 184 145 96 256 230 242 236 121 199 226 213 184 213 185 173 134 287 155 223 288 139 172 308 163 252 141 259 196 232 225 241 233 296 308 242 191 -9 263 131 212 129 173 157 129 227 209 137 200 113 156 307 214 191 184 153 140 247 255 181 186 243 210
1402 21 Adygei Russia-Caucasus EUROPE 264 138 184 166 175 205 187 196 140 139 262 215 117 222 239 158 166 178 280 118 151 126 116 175 243 210 206 104 218 142 172 204 -9 271 259 205 208 203 309 164 246 181 305 241 144 187 185 179 267 120 196 117 203 185 127 115 325 194 152 249 327 269 -9 206 116 221 230 194 235 166 180 170 296 244 174 166 170 319 154 226 286 141 232 334 150 131 296 229 251 121 111 135 153 268 124 282 247 180 464 255 143 183 230 201 292 -9 163 150 125 207 251 198 223 135 118 354 220 278 -9 334 300 205 159 202 191 184 225 163 252 167 233 117 155 192 139 276 245 237 213 197 172 177 282 401 96 243 136 292 182 138 167 142 232 193 256 241 143 323 166 158 127 148 205 236 301 244 188 147 194 198 153 159 184 324 264 246 263 136 177 146 274 192 206 129 233 289 200 268 175 155 193 185 311 211 169 113 194 272 98 138 211 204 284 203 317 322 231 171 259 254 145 249 236 239 177 200 210 258 -9 271 205 158 216 203 195 192 132 221 200 227 198 238 149 183 231 175 171 160 240 290 313 244 260 128 120 257 247 163 153 273 241 310 177 141 150 302 117 168 180 109 235 168 240 166 189 220 272 352 237 188 166 159 191 220 338 261 200 220 249 254 183 283 221 320 146 144 110 266 168 167 205 213 200 158 227 283 201 135 145 254 125 206 205 175 286 173 205 233 253 220 216 174 250 148 244 147 162 146 256 264 118 205 305 167 180 287 158 192 164 216 156 150 206 158 221 207 228 198 263 207 307 138 108 157 209 132 294 204 218 413 178 160 150 154 284 220 324 165 160 160 170 238 225 168 194 236 210 190 167 184 309 189 167 216 151 282 189 263 213 220 180 264 180 129 106 177 236 178 253 172 190 115 162 117 158 292 268 159 138 208 -9 250 258 323 140 135 201 248 234 188 219 191 149 241 200 127 212 318 182 250 278 278 209 315 216 146 133 214 180 120 205 145 192 157 279 414 193 131 237 195 92 290 239 172 188 270 194 91 263 178 156 239 218 192 219 202 322 299 158 195 251 138 269 237 195 265 199 164 163 180 376 191 212 297 216 193 215 113 192 245 164 251 125 223 176 270 347 165 174 224 170 206 228 170 240 282 300 202 221 223 162 208 166 212 223 306 224 136 356 208 218 191 138 130 113 200 211 171 211 248 266 272 168 187 162 215 206 140 299 -9 228 -9 298 194 160 255 312 295 254 182 157 213 244 143 190 301 163 142 256 216 384 192 122 188 190 255 238 159 -9 182 374 143 225 204 275 258 185 188 194 274 160 129 256 190 151 364 272 205 162 138 176 191 190 196 149 104 260 238 246 248 133 209 230 219 188 222 225 173 138 290 159 235 288 143 176 308 171 256 141 267 200 232 245 241 249 300 308 254 207 -9 263 139 212 149 181 160 133 227 219 145 200 113 160 324 214 199 188 157 158 251 259 181 186 243 218
1403 21 Adygei Russia-Caucasus EUROPE 296 138 156 157 179 205 187 187 128 127 265 203 117 218 239 158 162 178 277 118 151 126 113 166 239 196 194 100 226 136 148 200 164 255 259 205 205 207 277 164 246 173 301 237 136 178 189 179 267 120 184 117 199 181 123 111 313 194 148 245 319 269 100 198 116 201 230 162 -9 166 176 164 296 228 166 162 166 315 158 222 282 145 232 322 150 135 304 225 247 117 93 131 141 260 108 270 247 180 -9 251 143 183 222 -9 284 -9 155 150 121 199 251 194 220 135 115 346 220 270 216 322 300 201 151 181 175 192 216 163 234 155 233 117 151 183 139 264 233 231 213 188 160 153 278 401 96 231 124 295 174 138 157 138 240 189 256 241 143 303 162 158 127 -9 205 232 293 238 184 139 190 198 141 159 180 316 280 236 259 136 177 142 271 188 206 125 217 289 188 272 175 139 189 177 299 215 153 113 190 268 106 138 207 200 292 187 317 318 223 168 259 234 141 245 236 227 173 204 198 258 203 280 201 155 212 200 183 192 -9 212 194 224 198 234 140 179 227 160 151 152 -9 290 -9 244 260 128 120 257 235 163 153 269 241 -9 173 121 144 298 117 156 180 113 235 176 240 170 181 212 248 352 237 180 163 156 183 204 322 233 200 220 240 258 183 271 205 304 138 144 106 258 164 167 193 197 184 166 207 283 197 127 137 254 109 202 201 171 278 161 201 229 249 -9 204 178 234 152 212 143 150 142 244 260 118 205 302 164 180 287 146 192 164 184 136 147 209 143 209 179 224 198 263 207 303 129 108 153 205 120 290 201 218 409 170 157 146 144 260 201 312 165 157 -9 162 226 205 164 179 236 210 -9 159 188 297 177 163 204 147 278 177 263 205 208 176 249 180 126 121 180 221 174 -9 176 190 118 153 113 158 276 262 156 134 200 242 242 246 319 134 132 201 -9 234 176 199 187 153 237 197 127 208 290 174 250 260 286 189 300 212 146 127 205 180 100 205 129 176 153 279 410 181 119 233 192 89 290 227 156 191 258 191 76 255 170 147 227 200 192 215 190 306 303 153 187 239 138 257 234 192 261 203 152 163 176 372 182 185 289 -9 193 207 113 184 241 156 251 -9 217 168 274 367 141 162 212 162 186 224 170 240 278 297 174 213 201 158 204 158 228 215 291 228 136 332 204 212 187 132 121 113 191 -9 171 185 240 262 260 164 187 171 218 202 132 291 -9 216 310 307 194 152 235 312 295 246 174 165 209 240 135 193 295 147 148 252 204 376 -9 122 -9 190 239 234 151 171 179 390 131 217 200 275 258 182 188 188 278 160 129 244 178 143 364 260 196 158 126 168 183 172 184 149 100 260 230 238 248 121 203 230 213 180 219 185 173 138 284 155 223 276 147 176 304 163 252 137 251 188 240 233 232 249 288 304 254 207 143 259 131 216 129 177 163 129 227 209 145 200 111 152 316 214 195 168 153 152 251 255 177 196 251 210
1403 21 Adygei Russia-Caucasus EUROPE 296 138 156 166 179 209 203 196 137 139 265 203 121 226 243 162 166 182 280 133 155 126 119 175 239 200 206 108 230 136 168 200 164 275 267 205 208 207 309 164 250 173 305 237 144 184 189 183 285 124 184 133 199 193 127 115 325 198 160 249 323 293 106 206 119 217 230 190 -9 170 180 176 308 236 170 162 172 319 158 222 306 165 232 330 159 135 308 229 247 133 108 135 153 264 120 278 247 188 -9 255 147 187 230 -9 288 -9 163 154 125 211 251 194 223 141 124 350 224 278 219 338 300 209 163 193 191 200 222 171 237 163 237 129 155 192 139 276 241 239 221 194 164 174 286 401 105 231 136 295 206 138 177 146 247 193 265 241 143 319 182 161 135 -9 209 240 301 256 184 139 194 202 149 165 184 320 280 258 267 136 185 150 274 192 206 129 233 293 191 272 187 159 193 189 303 219 169 113 190 280 108 146 219 200 296 191 321 322 227 171 259 250 145 257 236 233 181 212 202 267 211 277 205 164 216 203 195 192 -9 218 194 227 198 242 140 183 231 166 159 160 -9 294 -9 244 266 132 132 261 243 163 157 281 241 -9 173 145 144 302 132 156 180 113 239 176 240 174 189 224 272 352 241 180 163 162 187 216 322 233 208 224 249 262 195 279 213 304 146 144 110 270 168 187 201 205 192 166 231 287 197 127 157 258 125 206 205 171 282 173 205 233 253 -9 208 178 246 152 216 163 154 150 256 264 118 205 305 164 190 291 158 200 172 216 148 150 212 158 237 219 224 202 263 207 303 138 129 169 205 124 298 204 218 421 174 166 154 154 268 201 320 169 166 -9 170 230 205 168 194 239 213 -9 167 188 305 181 167 220 151 282 189 267 213 214 184 252 180 126 121 183 224 174 -9 180 194 118 165 125 162 280 271 165 142 212 242 250 249 323 140 135 205 -9 238 176 209 187 153 241 203 131 208 306 198 250 269 290 189 310 212 146 133 223 180 108 209 133 184 157 279 410 193 119 245 195 92 290 231 172 194 274 191 79 255 170 156 239 218 196 227 198 306 311 158 191 243 141 265 237 195 261 203 156 163 180 372 182 212 297 -9 193 211 119 184 253 160 251 -9 217 176 282 371 141 166 224 170 194 232 170 244 282 297 194 221 211 166 212 158 228 215 303 232 136 352 208 214 187 132 130 113 194 -9 171 199 248 266 264 168 187 174 221 202 140 295 -9 228 320 307 194 164 251 320 299 250 190 173 209 244 139 193 295 163 151 260 212 388 -9 122 -9 198 251 238 151 175 179 390 143 225 204 275 262 185 188 194 278 160 129 256 186 151 368 264 199 162 129 172 187 172 192 153 104 264 234 242 248 137 211 234 222 188 222 225 173 146 293 159 235 288 147 180 304 167 260 141 267 196 240 237 241 249 300 308 258 207 147 263 135 216 145 177 163 153 227 223 157 200 113 160 320 214 203 198 161 155 255 259 181 201 255 218
1382 21 Adygei Russia-Caucasus EUROPE 264 138 152 156 175 193 203 187 128 139 265 215 113 222 235 158 158 174 277 130 151 122 113 166 231 200 194 104 218 -9 148 200 -9 271 263 205 208 203 277 -9 230 173 305 233 144 178 173 175 267 116 184 117 199 181 123 111 322 194 144 245 323 269 100 206 -9 221 230 190 235 162 180 -9 300 228 170 162 166 315 146 214 -9 137 224 -9 147 127 296 225 251 117 105 127 141 260 116 270 238 172 372 247 139 187 222 197 280 226 155 -9 121 199 247 194 208 135 124 350 220 274 -9 306 300 205 159 181 191 192 216 155 234 151 233 114 151 183 133 276 237 233 189 188 152 168 278 401 96 231 128 280 170 138 172 122 239 185 256 241 131 311 174 158 127 132 205 236 293 241 176 147 194 186 145 159 180 312 264 242 263 136 173 146 274 188 206 129 217 289 188 268 171 155 185 181 303 207 165 113 182 264 102 138 211 188 256 191 317 322 227 168 251 254 141 225 239 233 169 196 198 267 203 274 205 158 220 203 187 180 124 218 194 221 190 246 143 183 -9 166 159 152 248 290 313 240 254 128 108 245 223 151 153 273 241 307 161 121 147 294 117 168 180 105 231 172 236 162 181 212 264 340 241 176 166 159 -9 204 338 229 196 208 243 254 179 271 205 304 130 141 106 258 168 167 197 213 188 162 207 279 185 127 145 250 125 210 189 159 262 165 205 241 253 220 204 174 234 152 -9 143 150 126 256 260 122 -9 290 164 180 287 150 192 160 184 152 150 203 170 225 179 220 198 251 207 303 141 108 153 205 120 294 198 218 409 170 154 150 139 264 193 312 153 151 152 170 218 205 -9 179 236 198 184 159 188 293 169 167 204 151 -9 165 259 201 208 180 249 180 123 106 -9 -9 170 249 172 186 109 153 113 150 280 262 162 138 204 224 246 249 319 134 132 201 244 230 192 209 187 145 233 188 123 216 310 186 250 251 -9 193 -9 216 146 133 208 180 100 205 129 172 153 276 410 189 123 245 180 95 290 239 168 185 270 191 91 251 170 -9 239 214 192 211 190 306 303 153 191 243 138 257 -9 192 261 199 160 163 172 368 182 203 289 200 -9 211 107 184 237 156 227 121 226 168 274 347 141 166 212 166 194 232 170 240 278 300 194 221 219 158 208 150 212 191 288 220 132 340 204 208 187 120 127 113 185 202 174 199 240 262 256 168 183 156 215 198 132 -9 275 228 315 292 194 160 239 308 287 242 174 161 209 244 -9 184 295 139 130 248 204 380 196 122 180 174 251 234 151 171 179 378 131 221 -9 275 250 185 188 190 270 156 129 252 174 135 364 256 196 158 123 184 179 190 192 133 96 -9 230 238 244 121 207 234 213 172 219 213 169 134 284 163 227 280 143 172 304 151 252 125 259 188 236 241 232 249 292 316 254 191 147 255 131 212 125 181 163 173 227 209 153 200 108 160 311 214 191 178 157 140 247 259 177 181 243 202
1382 21 Adygei Russia-Caucasus EUROPE 288 146 172 166 175 205 203 187 137 139 265 219 117 222 235 162 166 178 283 133 155 126 116 169 239 206 206 112 218 -9 172 200 -9 275 263 214 211 215 293 -9 242 182 305 233 144 184 185 183 282 120 184 121 199 185 127 111 328 194 156 249 323 285 106 206 -9 221 230 198 243 174 180 -9 316 240 178 162 170 315 158 226 -9 141 228 -9 147 139 304 225 255 121 108 127 149 268 116 270 247 172 376 251 147 187 230 201 284 226 163 -9 125 199 251 194 214 141 124 350 224 278 -9 326 304 209 163 184 199 192 225 163 240 163 249 120 155 189 136 276 241 241 213 194 168 171 282 401 114 231 132 292 174 141 177 122 247 201 262 245 135 327 174 158 135 144 205 236 293 253 188 151 198 198 145 159 180 316 264 246 267 136 177 146 280 192 214 133 233 293 200 268 179 155 193 197 303 207 165 113 186 268 106 142 211 208 288 195 321 322 239 177 259 254 141 245 239 233 177 200 210 270 203 274 209 158 224 203 195 192 128 218 194 227 190 254 143 187 -9 169 159 156 248 294 313 248 263 132 120 245 223 163 153 277 253 307 173 141 147 298 132 168 180 113 235 176 240 170 189 212 272 352 245 188 166 162 -9 220 338 229 204 220 249 266 183 287 213 308 142 147 110 262 168 187 197 213 196 162 211 279 197 127 153 254 125 210 201 171 282 169 205 241 257 223 212 174 234 156 -9 163 154 150 260 260 130 -9 302 164 190 291 154 196 160 184 156 153 212 178 233 211 232 202 267 207 303 144 132 157 209 128 294 210 218 421 178 160 154 154 268 197 320 169 154 160 174 230 205 -9 194 239 213 190 167 196 297 169 171 224 155 -9 180 263 213 208 184 249 183 132 124 -9 -9 174 257 176 194 121 153 125 162 288 271 165 146 208 239 250 261 323 134 132 201 248 234 204 215 191 157 241 197 123 216 314 186 254 260 -9 213 -9 216 146 136 214 180 112 209 141 184 153 279 410 193 131 245 183 104 306 239 172 194 274 194 91 259 170 -9 243 218 200 215 202 306 307 163 195 247 138 269 -9 195 265 203 160 163 180 368 182 209 297 200 -9 215 107 184 249 160 231 133 226 168 274 367 161 174 228 166 194 232 170 240 278 300 202 221 219 162 212 166 232 211 288 220 136 348 208 212 191 135 127 117 191 202 177 207 240 270 256 168 187 171 221 202 136 -9 275 228 325 292 194 172 259 308 291 254 178 165 213 244 -9 190 313 159 148 260 204 392 200 122 188 174 255 234 163 171 182 390 137 221 -9 275 262 191 192 194 278 160 133 256 174 143 372 268 199 162 129 188 183 190 196 149 108 -9 234 242 256 129 207 234 213 176 219 221 173 138 287 163 239 288 147 172 308 159 252 141 263 196 240 241 241 249 296 316 258 191 147 255 143 212 137 181 163 177 227 213 153 212 120 160 320 218 195 186 161 158 251 259 177 211 251 222
1385 21 Adygei Russia-Caucasus EUROPE 280 138 156 157 171 193 183 196 128 127 259 195 109 218 239 154 166 166 283 130 147 118 107 172 239 202 198 100 218 115 160 196 164 255 259 205 190 199 277 164 234 173 305 233 132 178 185 187 282 112 192 125 199 185 111 115 322 198 144 245 323 289 109 206 113 221 230 186 235 162 180 170 284 228 170 162 166 315 158 214 278 141 228 322 141 127 304 221 247 125 87 123 141 256 120 278 250 172 376 251 135 183 218 177 284 226 155 -9 121 199 251 194 208 135 118 350 -9 278 -9 318 292 209 151 181 187 188 225 155 234 155 233 117 147 186 118 264 241 241 213 203 164 153 278 401 96 240 120 292 170 135 167 138 228 189 253 237 131 319 162 155 131 144 217 232 293 238 184 139 198 190 145 153 180 308 260 234 255 136 173 138 271 184 198 129 233 265 188 260 175 139 193 181 303 211 -9 113 186 276 108 138 207 188 288 191 313 314 203 171 251 254 137 237 230 227 169 -9 202 264 191 268 201 146 216 200 183 192 120 209 200 227 194 234 137 187 231 166 163 160 240 290 305 240 251 128 132 241 243 151 153 269 241 298 173 121 147 302 117 164 172 109 235 168 236 150 193 208 272 344 233 180 166 159 187 220 326 233 200 212 240 258 175 271 213 304 134 135 106 278 164 175 197 201 196 158 223 279 185 127 137 258 121 210 209 167 262 169 201 241 253 223 208 174 234 140 236 147 158 126 256 260 122 201 296 164 170 287 154 184 164 184 136 138 209 166 209 179 220 198 255 203 299 -9 108 153 205 120 -9 -9 214 409 170 154 146 154 264 197 320 153 157 152 174 226 205 160 197 236 213 181 159 180 297 177 163 204 143 282 165 255 201 205 160 249 180 123 106 -9 221 174 245 172 186 109 153 109 154 280 262 162 142 204 230 -9 246 319 131 138 197 220 234 172 215 187 145 225 197 119 208 302 178 250 266 -9 185 300 216 146 133 202 180 100 205 -9 172 153 -9 406 185 115 241 195 92 294 219 160 191 270 191 79 255 170 147 231 196 188 207 198 302 299 153 187 247 138 257 237 189 257 -9 160 163 176 372 179 206 297 200 189 207 113 188 245 152 251 121 226 168 278 347 141 158 224 162 202 228 170 240 274 297 178 209 205 162 208 158 224 191 297 220 128 340 204 200 187 135 130 113 185 190 165 199 244 262 252 164 175 156 218 194 136 287 287 220 310 292 194 148 255 312 287 246 178 161 205 244 135 190 295 151 142 256 204 384 192 119 164 198 251 234 151 167 179 378 131 217 204 259 254 182 184 190 278 156 -9 256 170 131 -9 256 199 158 132 164 183 184 192 141 96 260 230 238 244 -9 207 226 213 180 213 185 161 130 275 159 223 280 139 168 304 163 252 137 259 192 232 225 235 249 292 308 250 191 143 259 123 196 125 -9 157 129 223 209 -9 200 111 160 311 214 195 174 153 152 247 255 173 186 247 206
1385 21 Adygei Russia-Caucasus EUROPE 296 138 176 169 171 205 183 196 137 133 277 207 113 222 243 158 178 178 283 130 151 126 113 178 243 208 198 108 230 142 164 204 179 275 263 217 205 211 305 164 242 189 305 241 140 178 189 187 282 120 204 129 199 185 127 115 328 198 164 253 323 289 109 210 119 221 234 198 235 170 180 170 324 244 174 166 174 319 162 230 282 145 228 338 147 127 304 229 251 129 102 127 153 268 124 278 250 180 376 255 151 183 222 205 284 227 159 -9 121 219 251 198 223 135 121 358 -9 278 -9 350 296 209 151 181 191 192 228 163 252 163 233 126 159 189 139 288 241 239 217 203 168 159 286 405 111 243 120 294 170 138 177 142 247 193 262 245 139 323 174 158 131 144 237 232 293 247 188 147 198 202 145 159 180 320 264 236 263 140 181 142 274 188 198 129 233 289 188 264 183 139 193 189 307 211 -9 113 190 288 108 142 211 208 296 199 321 322 231 174 255 258 153 245 236 236 177 -9 206 270 199 271 205 155 216 203 191 192 132 218 200 230 194 242 143 187 231 166 167 160 240 294 309 252 263 136 136 245 247 163 157 273 261 298 189 125 150 302 126 172 184 113 239 172 240 150 193 224 272 352 241 188 166 162 187 224 334 261 200 224 249 266 183 271 217 308 138 141 106 286 168 175 197 217 204 158 227 287 201 127 149 258 125 210 209 171 262 173 201 245 253 223 208 178 238 156 244 163 162 142 260 260 126 213 302 164 190 291 154 188 172 212 156 150 212 178 229 211 232 202 263 211 303 -9 108 169 205 124 -9 -9 222 409 182 160 150 154 272 205 324 165 157 160 174 238 209 180 200 236 213 181 163 188 305 177 171 216 151 282 165 255 221 217 180 252 180 126 121 -9 236 174 249 176 198 118 153 129 166 284 268 165 146 208 242 -9 249 319 131 138 197 240 238 180 219 187 149 237 200 127 208 322 178 258 272 -9 213 305 216 146 136 223 188 100 205 -9 184 165 -9 406 189 119 249 195 98 294 223 168 194 278 194 97 263 178 156 235 218 196 219 206 310 303 158 187 251 138 265 237 189 261 -9 168 163 188 376 182 206 297 216 189 207 116 188 253 156 251 125 226 176 278 347 145 174 224 170 202 228 170 240 286 300 194 221 205 162 208 158 228 219 306 224 140 348 208 210 191 135 130 113 194 205 174 203 248 270 264 164 179 171 218 198 140 295 290 228 310 304 194 160 255 312 295 254 190 173 209 244 139 190 298 155 151 260 204 388 196 128 188 206 255 242 155 171 179 390 146 217 204 275 258 185 192 198 278 164 -9 260 178 151 -9 256 202 162 138 172 187 190 196 141 100 260 230 242 248 -9 211 234 213 184 213 229 165 138 287 159 235 288 139 172 308 167 252 141 263 200 236 225 241 257 300 312 254 191 143 259 131 196 141 -9 163 189 227 209 -9 204 114 164 324 218 199 188 161 155 251 255 173 201 263 222
1401 21 Adygei Russia-Caucasus EUROPE 292 138 156 157 171 193 187 196 128 124 259 203 113 218 231 154 158 182 277 133 147 -9 -9 175 231 204 198 108 218 -9 148 200 164 255 259 205 190 195 281 164 238 161 301 237 136 178 185 179 267 120 188 117 199 185 111 111 319 194 144 245 315 269 100 202 113 221 226 190 231 162 176 170 300 228 170 158 168 315 142 214 282 157 228 330 141 135 300 221 251 117 108 123 141 268 128 266 241 176 380 251 135 183 218 197 292 -9 159 146 121 215 251 194 208 135 115 350 220 274 219 330 292 201 151 184 191 180 225 159 234 155 237 117 151 -9 118 276 237 229 197 194 156 171 266 401 111 231 120 292 174 141 157 142 228 181 256 241 135 303 162 158 127 144 205 232 289 235 184 139 194 198 149 159 180 316 260 246 267 136 165 138 271 188 198 129 217 289 191 260 171 139 185 181 303 207 165 113 186 272 98 138 207 188 -9 195 317 322 223 168 247 250 141 225 236 230 173 200 198 -9 199 274 209 155 216 188 187 189 -9 212 -9 221 194 246 143 175 231 157 159 152 244 282 301 244 251 128 108 241 247 155 153 273 241 298 173 121 141 294 117 156 180 109 239 168 240 150 185 216 260 352 237 180 166 156 183 216 -9 229 200 208 243 254 167 279 205 296 138 135 106 250 164 175 193 213 188 158 211 279 197 123 133 258 -9 198 205 171 262 173 201 229 253 220 200 174 234 148 236 147 150 146 244 256 122 197 305 164 170 287 154 184 -9 184 136 150 206 162 209 202 220 198 259 207 299 129 108 157 209 120 290 198 222 409 174 157 146 144 268 197 316 169 151 164 170 226 209 160 179 236 195 187 163 184 289 169 163 208 143 274 177 251 213 214 180 249 172 126 121 177 221 170 245 172 198 109 153 109 154 284 262 156 142 204 224 242 252 327 134 135 197 232 234 180 223 191 149 233 197 131 180 302 182 250 251 282 209 300 220 146 115 205 176 116 197 129 172 149 264 410 173 119 249 195 89 294 223 156 185 258 185 79 251 170 147 231 204 180 215 190 306 -9 153 187 247 135 269 237 192 257 199 156 159 176 368 182 185 289 216 189 207 107 188 245 156 251 121 226 164 274 343 141 174 228 166 194 232 167 240 278 297 174 217 205 158 204 154 232 191 303 208 132 -9 208 210 187 135 127 113 191 202 174 203 244 270 264 164 187 168 218 206 136 291 275 220 310 292 194 152 255 308 287 246 182 153 205 244 135 184 295 139 130 256 208 384 184 119 168 178 251 234 151 163 179 374 140 221 200 263 258 185 188 194 274 160 129 256 178 143 348 264 199 158 135 164 179 181 188 149 108 260 230 234 244 125 203 -9 207 180 213 209 173 134 284 151 231 280 143 172 296 159 256 141 259 192 236 237 232 249 296 308 254 207 143 263 131 196 129 -9 157 117 227 209 137 200 113 152 306 218 195 180 153 152 251 255 177 186 251 210
1401 21 Adygei Russia-Caucasus EUROPE 296 138 172 169 171 205 187 196 131 136 265 223 117 226 239 162 170 182 286 139 151 -9 -9 178 239 210 198 108 226 -9 152 200 176 255 259 205 205 219 297 168 246 177 309 237 136 184 189 191 267 120 188 129 203 197 123 119 325 198 168 245 323 269 109 206 119 221 226 198 231 166 184 170 312 228 174 158 170 319 162 222 290 165 232 338 147 135 300 225 251 133 108 131 157 272 132 270 250 184 384 255 147 183 226 201 292 -9 167 158 121 219 255 194 208 135 124 350 228 278 219 334 300 209 159 199 195 196 225 159 234 159 241 117 155 -9 139 276 241 235 217 197 172 171 282 401 114 243 136 292 178 141 177 142 236 197 259 241 139 323 162 158 127 152 209 232 301 253 184 147 198 210 153 159 184 320 260 262 271 140 173 142 274 188 198 129 233 289 203 268 183 151 193 193 307 211 173 113 198 276 110 138 215 200 -9 199 329 322 231 171 259 254 141 237 239 233 177 200 206 -9 203 268 209 158 228 203 187 192 -9 212 -9 227 198 258 143 179 235 166 163 164 248 298 305 244 260 128 112 261 247 167 153 277 241 307 173 133 147 298 132 168 180 113 243 172 248 162 189 228 260 356 241 188 166 156 187 216 -9 257 204 216 243 258 179 279 209 304 150 144 110 266 164 175 205 213 196 166 211 287 201 127 149 258 -9 202 209 183 282 173 205 233 257 223 208 174 234 152 240 151 150 150 260 260 126 209 305 164 170 287 158 188 -9 212 152 153 209 178 225 215 224 202 271 207 299 138 108 157 213 128 290 198 226 417 178 160 154 149 268 201 320 173 151 164 174 230 209 164 197 236 216 187 167 192 297 173 175 224 155 282 186 255 221 217 180 249 180 126 127 183 233 170 261 184 202 118 177 113 166 288 271 165 142 204 242 250 252 327 134 138 205 240 234 184 231 195 149 241 200 131 212 314 190 250 284 282 209 305 220 150 136 214 180 116 209 129 184 165 264 418 189 123 249 201 98 298 223 172 191 274 191 91 255 170 156 239 204 192 223 198 306 -9 153 195 247 138 269 252 192 261 199 156 163 180 376 191 209 293 216 193 211 113 188 245 163 251 121 226 168 278 367 141 174 228 166 202 232 167 244 278 297 178 221 215 166 204 162 232 215 309 224 136 -9 216 218 187 135 133 117 203 205 174 203 244 274 268 168 187 171 221 206 140 295 275 228 315 310 194 160 259 308 287 254 182 161 209 244 135 190 295 151 139 264 208 392 200 122 188 194 251 238 159 171 179 378 140 225 200 279 262 185 192 194 278 168 133 260 182 147 364 268 202 162 135 172 179 184 196 153 108 296 230 238 244 129 215 -9 213 184 222 221 177 146 287 159 235 288 143 176 308 163 256 141 271 196 240 237 241 249 300 320 254 211 151 267 139 196 157 -9 163 157 235 219 137 204 113 156 311 218 195 190 161 152 259 259 181 196 255 218
1400 21 Adygei Russia-Caucasus EUROPE 264 146 156 166 171 193 203 187 128 133 265 219 -9 222 239 154 162 170 277 130 151 -9 113 166 231 196 194 104 218 136 148 200 176 255 259 205 205 211 301 -9 242 177 297 233 148 178 157 167 276 116 188 117 199 185 111 -9 301 190 144 249 323 265 97 206 -9 221 230 194 231 154 176 170 300 232 174 162 170 319 154 214 294 141 224 326 144 131 292 225 251 117 93 127 149 272 112 274 247 172 380 255 139 183 222 193 284 223 151 150 117 199 251 194 208 135 118 346 220 266 222 306 296 205 151 193 191 180 216 155 234 151 225 114 147 183 118 268 245 229 209 188 164 171 274 393 96 231 124 292 170 138 177 122 247 185 256 241 131 303 162 149 127 136 205 232 301 253 176 139 198 202 153 153 176 320 264 232 255 140 173 142 274 188 206 121 217 265 200 264 175 151 189 185 311 211 157 109 190 268 106 134 207 188 256 -9 317 330 227 168 -9 254 141 233 239 218 177 196 202 255 203 268 201 146 216 200 187 189 120 221 -9 230 190 238 143 179 231 175 151 156 240 294 301 244 263 128 132 245 231 163 153 269 245 298 181 -9 150 298 132 160 176 109 231 168 228 146 181 216 260 356 237 180 163 159 187 216 326 233 196 208 246 258 175 283 205 300 126 138 106 262 164 171 197 201 192 166 211 287 201 127 133 258 -9 206 209 159 274 165 201 221 245 223 208 170 234 152 212 139 150 150 240 260 118 -9 302 158 180 283 158 188 160 184 152 150 209 174 209 179 220 190 255 207 303 -9 108 157 209 120 290 198 214 413 170 160 150 149 264 197 -9 153 154 148 170 226 209 -9 194 236 192 -9 167 184 293 173 163 216 151 282 165 247 201 214 184 252 168 126 121 177 221 174 245 172 190 121 153 113 158 280 268 156 130 204 -9 246 246 323 134 132 193 240 234 176 199 195 153 241 188 123 204 318 182 254 260 282 209 300 212 142 118 205 180 112 205 129 172 153 264 406 189 115 241 195 89 290 223 160 191 258 185 79 251 170 147 231 210 188 215 198 310 -9 153 179 243 138 253 237 192 261 199 156 151 180 368 182 197 293 200 185 211 107 180 241 152 251 125 205 168 266 343 141 158 220 170 190 232 167 240 286 297 170 213 201 154 208 154 232 215 303 228 136 336 208 200 187 -9 130 113 185 187 165 203 244 -9 260 168 183 156 215 194 132 295 275 216 305 292 178 160 235 304 295 246 178 161 205 232 135 190 301 147 145 256 192 380 192 119 176 174 251 218 151 163 182 370 131 201 200 259 258 182 184 182 274 164 133 256 174 143 364 268 199 158 126 -9 183 187 184 141 96 256 234 238 244 129 199 230 213 176 213 209 169 138 284 159 223 288 143 172 312 159 252 137 263 196 228 225 235 245 292 316 250 191 139 255 119 200 129 173 157 153 227 -9 149 200 111 156 316 214 191 178 157 152 247 255 173 191 255 206
1400 21 Adygei Russia-Caucasus EUROPE 292 146 176 169 171 205 207 196 137 139 277 219 -9 226 239 162 162 182 277 139 155 -9 116 166 239 196 198 104 218 136 168 204 176 271 267 223 217 223 317 -9 242 181 305 237 152 184 177 179 276 120 192 129 199 201 123 -9 325 194 164 253 323 265 109 206 -9 221 230 194 239 166 180 170 328 240 182 162 170 319 166 222 298 165 228 338 153 131 304 229 251 129 102 131 157 272 116 274 250 180 384 255 147 187 226 209 292 234 163 155 121 215 255 198 208 138 124 350 220 278 222 322 300 205 163 205 195 192 225 163 243 155 233 117 155 183 139 276 245 231 217 188 168 174 282 401 111 231 136 295 194 138 177 146 251 193 256 245 139 319 162 158 127 152 209 240 313 256 184 151 202 202 153 156 180 320 288 246 263 140 181 142 274 192 206 129 233 289 203 268 179 159 197 197 311 211 157 113 190 280 108 138 207 188 288 -9 325 330 227 174 -9 254 145 233 239 239 181 212 202 255 207 277 205 161 216 200 195 189 128 224 -9 230 190 254 143 179 235 175 159 160 244 294 305 252 266 136 144 249 239 163 157 269 253 298 189 -9 150 298 132 168 180 113 239 176 244 170 189 220 268 360 241 180 166 162 195 224 334 233 200 224 249 266 183 295 213 300 134 141 114 270 164 187 201 205 204 166 215 291 201 127 149 258 -9 206 209 163 282 173 201 233 249 223 212 174 250 156 240 143 154 154 244 264 118 -9 308 161 190 295 158 188 160 196 156 150 209 178 229 223 220 198 267 215 303 -9 108 161 209 132 294 198 222 417 174 166 150 154 264 197 -9 165 157 156 170 234 209 -9 194 242 213 -9 167 196 293 181 171 224 155 286 177 263 209 220 188 252 172 132 124 183 233 174 249 180 202 121 165 121 158 292 271 159 150 208 -9 246 246 323 134 132 205 248 242 180 215 195 153 245 194 127 208 318 190 262 281 282 209 315 216 146 136 208 184 112 217 137 180 161 264 410 193 127 249 195 98 290 235 164 191 270 194 91 259 170 147 239 214 188 227 198 314 -9 153 187 251 141 257 237 198 261 203 156 171 184 372 185 206 293 212 189 211 107 184 245 156 255 129 226 180 274 347 161 162 224 170 198 236 167 244 286 300 202 221 215 162 208 158 232 219 306 232 140 340 212 210 195 -9 136 113 203 205 174 203 248 -9 276 168 183 168 215 202 140 299 287 220 325 304 194 164 239 304 295 254 178 161 209 244 135 199 310 151 148 260 204 380 200 128 188 194 259 234 155 167 188 378 134 221 204 275 262 185 188 188 274 164 133 260 182 151 364 268 205 162 135 -9 191 193 188 149 100 260 234 242 248 129 203 234 216 180 213 225 169 138 284 163 231 288 143 180 312 167 252 141 267 220 232 237 241 249 304 316 254 207 143 263 139 216 141 181 163 193 227 -9 157 200 126 160 324 214 195 188 161 155 251 263 173 191 263 206
1381 21 Adygei Russia-Caucasus EUROPE 292 142 176 157 163 193 183 196 128 127 262 203 113 214 231 158 158 174 277 130 147 118 -9 175 239 196 198 108 226 136 144 204 164 255 259 205 208 219 277 164 234 173 305 237 136 178 185 179 267 120 188 117 195 185 123 115 325 190 152 245 307 269 106 202 116 217 230 158 231 166 176 173 292 228 170 158 164 299 150 214 -9 153 224 326 147 127 300 225 247 129 102 127 145 268 -9 262 238 180 368 243 143 183 222 181 284 229 147 146 121 199 251 -9 208 141 118 350 216 270 207 310 296 205 151 181 187 176 216 147 234 159 233 114 155 183 133 276 233 239 205 188 152 168 282 -9 96 231 120 280 -9 129 157 146 228 189 247 241 131 319 170 -9 127 132 205 236 301 238 184 139 186 194 145 153 180 320 260 238 263 136 165 142 274 188 206 129 217 289 191 264 171 139 185 181 307 207 -9 113 190 268 102 138 215 188 268 179 321 322 223 168 251 234 141 225 236 218 173 196 202 255 -9 274 205 146 216 200 181 192 124 212 197 227 198 242 140 183 231 166 159 156 244 290 305 240 251 128 116 241 227 151 149 -9 257 298 173 121 144 302 129 164 180 113 235 168 240 166 181 212 256 352 237 176 166 159 187 212 326 225 200 -9 243 258 183 271 213 300 142 141 106 262 168 187 201 201 196 158 211 279 197 127 137 258 125 202 201 163 282 165 197 233 253 220 196 -9 234 156 212 147 150 126 -9 260 -9 201 302 164 170 283 150 188 160 184 152 150 203 158 221 179 212 198 -9 207 303 144 108 157 209 128 294 195 210 409 170 148 150 144 260 193 320 165 -9 152 170 226 205 156 194 236 213 181 159 188 289 177 167 204 155 278 165 259 197 217 160 249 -9 126 106 177 221 174 249 176 170 109 159 113 158 280 265 156 142 204 230 242 252 319 134 132 197 236 230 152 209 191 -9 229 188 127 204 298 178 250 251 278 189 300 -9 146 121 205 180 112 205 121 172 -9 273 410 189 119 249 198 95 294 223 168 185 258 191 79 247 170 -9 231 200 192 219 190 302 299 158 195 243 138 253 -9 192 257 199 160 163 180 372 182 209 289 208 189 211 107 184 241 152 227 121 217 168 274 347 141 166 224 170 194 224 170 240 278 300 198 217 199 158 208 158 232 215 288 216 132 336 204 -9 187 132 127 113 185 190 165 203 240 262 252 164 183 156 215 198 132 295 293 224 315 307 190 152 239 304 287 246 190 173 205 232 135 190 295 147 142 252 204 392 188 119 184 190 251 218 151 163 179 386 134 201 -9 259 258 185 188 192 278 160 129 248 178 151 368 264 196 158 132 164 179 190 184 137 100 264 234 238 240 133 199 226 213 184 219 185 169 130 287 159 223 284 143 168 312 159 240 137 251 196 228 225 241 249 -9 304 254 191 147 259 127 212 125 177 160 117 227 209 145 200 111 152 320 218 187 174 157 152 251 255 177 196 243 210
1381 21 Adygei Russia-Caucasus EUROPE 296 150 180 166 171 205 183 196 140 127 265 215 121 222 239 174 162 182 277 130 155 118 -9 175 251 200 202 108 226 136 156 204 176 275 259 205 208 219 277 172 246 182 305 237 136 184 189 179 279 120 212 125 207 185 127 115 325 190 160 245 323 269 106 210 119 221 234 174 235 166 180 176 320 232 170 162 174 319 158 218 -9 165 228 330 150 135 304 229 259 133 111 139 153 272 -9 282 247 192 380 251 147 183 226 193 292 230 163 146 121 203 251 -9 217 141 124 350 216 278 219 330 300 209 151 184 187 184 222 163 234 159 241 117 155 189 136 276 237 239 213 194 160 174 290 -9 99 231 120 292 -9 141 177 154 236 193 256 245 135 323 174 -9 131 148 205 240 301 256 184 139 202 194 149 156 180 324 264 246 263 136 181 146 280 200 210 129 233 293 200 264 175 155 197 185 311 211 -9 121 194 280 106 138 219 204 288 191 325 338 227 171 255 250 141 233 242 218 185 204 202 258 -9 271 205 155 216 200 191 192 132 218 200 233 198 250 140 187 231 175 159 160 248 294 313 252 263 132 136 245 243 163 157 -9 269 310 173 149 150 302 132 168 184 113 235 172 240 170 185 224 268 360 237 184 166 162 191 220 350 241 208 -9 243 266 179 283 221 304 142 144 110 270 172 187 205 209 212 162 227 287 201 135 161 262 125 206 213 163 282 169 201 233 253 223 212 -9 234 156 216 155 166 146 -9 272 -9 217 302 167 180 287 150 188 164 216 156 150 209 162 229 198 232 202 -9 207 303 144 108 169 209 128 298 198 214 413 178 154 150 154 268 212 324 169 -9 152 170 230 205 156 197 236 213 181 167 192 293 177 167 228 155 278 180 259 213 217 184 249 -9 132 121 183 230 178 253 176 182 115 171 117 158 280 271 159 150 208 230 250 258 323 137 135 213 236 234 152 215 199 -9 241 197 127 212 302 186 254 272 286 197 320 -9 150 127 208 180 116 209 129 180 -9 273 410 201 123 249 198 104 298 239 172 194 274 191 79 263 178 -9 243 218 196 223 202 310 303 163 199 247 144 265 -9 195 261 199 164 167 184 376 182 212 301 224 189 219 113 188 245 168 251 121 223 172 278 351 161 174 228 170 194 232 170 240 278 300 198 221 227 162 208 158 236 219 312 220 136 352 212 -9 191 135 130 121 203 205 165 211 252 270 260 168 187 168 218 202 140 299 293 228 320 307 194 156 255 304 287 246 190 173 205 232 135 190 295 147 142 252 204 396 200 122 188 210 251 238 155 167 179 390 140 221 -9 259 266 191 192 192 278 160 133 256 182 155 372 268 199 162 135 168 183 193 196 149 108 264 238 242 244 133 211 230 222 188 222 225 181 138 290 163 231 288 147 180 312 159 256 137 259 200 232 241 241 249 -9 304 258 207 147 263 143 224 137 177 160 185 227 209 149 204 113 160 324 226 195 202 161 155 251 259 185 196 255 218
1386 21 Adygei Russia-Caucasus EUROPE 292 142 156 166 171 193 183 193 137 127 265 203 113 226 235 154 158 170 277 130 147 118 107 166 239 206 198 108 218 115 156 200 164 255 259 205 208 203 285 -9 230 173 297 233 132 178 173 179 276 116 184 121 199 189 123 111 301 194 144 245 311 265 100 194 113 217 230 182 235 162 180 170 292 228 166 158 174 315 154 214 -9 141 224 334 150 127 288 226 251 121 102 131 141 268 120 270 250 180 380 251 139 179 222 197 292 226 159 143 125 199 255 194 214 132 115 346 -9 266 204 322 296 205 155 181 175 176 225 151 237 151 233 117 147 -9 133 272 237 219 213 188 152 159 278 401 96 231 124 280 174 138 157 146 228 181 259 241 135 303 162 158 131 132 205 232 285 241 184 139 190 198 141 159 176 320 276 246 263 136 165 -9 271 188 202 125 233 261 188 264 171 147 185 181 299 211 161 113 190 276 98 138 207 192 292 191 325 322 227 171 251 250 141 237 236 233 177 204 190 255 199 274 197 155 216 200 191 192 120 218 200 230 190 234 143 175 223 160 159 164 240 290 301 240 251 120 112 -9 239 163 149 273 245 298 169 121 147 298 117 160 176 109 235 -9 236 162 185 212 260 348 233 176 163 159 187 212 338 225 200 224 243 254 179 283 217 304 138 135 106 258 168 167 201 205 192 158 227 279 197 123 133 258 121 206 209 163 262 149 201 221 245 214 208 174 246 144 220 139 150 126 244 260 122 201 302 161 170 287 150 188 164 184 136 150 200 158 209 179 212 190 251 207 303 126 108 153 209 128 294 201 214 409 174 148 150 139 264 197 312 153 151 152 170 218 205 164 179 236 210 181 159 184 297 173 167 204 151 278 165 247 189 205 176 249 168 123 106 174 221 178 249 168 182 115 153 109 158 284 262 156 146 204 224 246 246 319 131 132 197 236 234 184 215 195 145 233 200 131 204 286 178 250 260 -9 189 305 212 138 118 205 180 104 205 129 176 157 276 406 185 119 237 195 92 290 239 168 194 270 191 82 255 170 147 231 200 180 215 198 302 299 148 175 243 138 257 252 192 265 195 164 163 176 -9 182 185 289 200 189 207 107 184 241 164 227 121 226 164 270 347 161 158 224 162 202 232 161 240 278 297 178 217 215 158 204 150 232 191 309 220 132 344 208 200 187 135 127 113 185 187 174 185 240 266 264 160 179 156 215 198 132 295 275 228 315 304 186 156 259 308 287 246 182 157 209 232 135 187 295 147 145 252 208 380 200 119 180 170 251 218 155 163 179 378 131 201 196 275 262 182 188 190 278 168 133 256 178 147 340 256 205 158 126 164 183 181 184 137 100 260 230 238 224 121 207 230 213 180 213 225 169 118 284 159 235 272 139 164 308 155 252 141 255 192 228 245 241 249 296 300 254 191 147 255 119 196 137 177 157 185 227 209 141 180 112 152 306 214 187 178 157 152 251 259 173 186 243 210
1386 21 Adygei Russia-Caucasus EUROPE 296 146 176 166 175 193 191 196 137 136 265 219 121 226 239 154 166 178 277 133 159 122 116 172 239 208 202 108 222 142 168 200 179 275 267 205 211 211 313 -9 238 181 301 237 140 178 185 187 282 124 184 121 203 189 127 115 325 194 156 249 323 265 106 210 119 221 234 194 235 174 180 173 296 244 178 166 174 315 154 226 -9 145 228 334 150 131 300 233 255 133 108 131 141 268 124 270 253 188 380 255 147 187 226 209 292 227 159 158 125 211 255 198 214 141 124 350 -9 278 222 338 300 209 155 181 175 188 225 163 249 159 233 117 151 -9 136 272 245 243 217 194 156 162 282 401 105 243 132 292 174 141 172 150 228 189 268 241 139 319 170 158 135 132 217 236 297 256 184 147 194 202 145 162 180 324 280 250 263 136 173 -9 271 192 210 129 233 269 194 268 175 151 193 185 303 219 165 113 190 280 108 138 215 192 292 195 325 334 231 171 259 254 141 245 236 239 177 220 206 255 207 277 205 158 216 203 191 192 124 221 200 230 194 246 143 191 227 169 159 164 244 294 309 248 266 132 132 -9 243 167 157 273 261 298 185 125 147 298 132 168 180 113 239 -9 240 170 189 220 272 360 237 184 166 162 191 220 338 265 200 224 243 254 179 283 221 312 142 144 106 278 180 171 209 213 196 166 231 287 201 127 141 262 125 206 209 163 282 161 205 233 257 223 208 186 250 152 240 143 158 142 256 268 126 205 302 164 180 291 150 188 168 208 148 150 206 158 229 198 228 202 259 211 303 126 129 157 209 128 302 204 218 409 182 154 154 144 264 220 328 169 154 160 174 234 213 168 179 236 213 190 163 192 297 177 171 204 155 282 189 255 213 214 180 261 180 126 124 174 221 178 249 168 186 118 162 113 162 288 271 165 150 208 230 250 252 323 132 135 201 244 238 204 215 195 157 241 200 131 208 314 186 262 260 -9 209 310 216 146 127 214 184 112 205 133 188 165 276 414 189 131 245 195 101 294 243 172 194 274 191 97 255 174 147 235 214 192 219 206 310 299 158 191 247 138 269 255 192 265 199 168 171 180 -9 182 206 293 216 189 211 113 184 245 168 247 129 226 168 274 371 169 174 228 166 206 232 170 240 278 300 198 221 215 162 208 158 240 219 309 224 136 348 208 200 191 135 130 113 191 202 174 203 240 270 264 168 183 177 215 202 140 295 275 232 320 307 190 160 259 316 291 254 190 165 209 244 135 190 301 151 151 256 216 384 200 119 192 206 255 218 159 167 179 390 143 225 204 275 262 188 188 194 282 168 133 256 182 147 364 268 211 158 126 164 183 193 192 145 104 288 230 242 244 133 215 234 219 184 219 225 173 118 284 159 239 284 143 176 308 163 252 141 259 200 232 245 241 249 300 316 258 203 147 259 131 216 137 177 157 189 227 223 161 208 126 152 320 218 191 202 165 158 259 259 177 196 263 222
1396 21 Adygei Russia-Caucasus EUROPE 264 138 160 157 171 193 179 196 137 127 262 199 113 222 235 158 158 -9 277 130 151 118 113 166 235 200 202 104 226 139 152 196 182 267 255 199 208 207 281 -9 242 181 301 241 132 187 185 179 282 120 184 125 203 181 123 111 322 186 -9 253 331 265 103 194 113 217 230 194 239 170 176 170 292 232 166 158 166 319 142 218 290 137 228 326 147 127 300 225 247 125 87 123 141 256 116 270 250 172 376 251 143 179 222 177 284 215 159 158 121 199 247 194 208 135 121 346 220 266 -9 310 296 205 151 181 195 180 216 159 234 155 237 114 155 180 118 272 233 229 213 188 160 159 266 397 -9 231 120 289 170 138 157 146 236 181 253 237 131 303 162 158 131 144 -9 232 293 250 184 139 198 186 145 153 180 316 260 246 255 136 165 138 271 188 -9 125 233 265 191 264 171 159 181 189 299 211 161 113 186 272 98 138 207 188 260 179 317 322 223 168 251 234 141 241 242 218 177 204 198 255 203 274 201 146 212 200 191 189 128 218 194 227 190 238 143 183 231 157 151 156 240 282 305 232 260 132 112 245 235 151 153 281 241 307 161 121 147 294 117 160 176 113 235 172 244 170 185 216 252 348 233 188 160 156 187 216 330 225 200 208 243 266 179 271 205 300 134 -9 106 262 164 163 201 209 192 162 211 279 197 123 133 254 121 202 201 159 262 161 201 229 249 220 196 174 234 140 212 143 150 126 240 264 114 197 299 158 180 287 146 184 160 184 152 150 206 158 229 179 220 -9 255 203 299 126 126 153 201 108 290 198 226 409 178 154 154 149 264 193 316 153 151 148 170 230 205 156 194 233 213 181 163 188 281 173 163 204 147 274 165 255 201 214 172 240 176 129 106 177 221 170 241 168 182 103 165 113 158 272 268 159 142 208 230 246 252 319 134 132 197 232 234 152 215 195 149 233 188 127 180 302 186 250 260 282 189 310 204 142 118 205 176 116 201 133 176 153 264 406 181 119 -9 180 89 290 231 168 188 258 188 91 255 170 147 239 210 188 211 186 306 299 143 187 247 138 265 240 189 265 195 152 163 176 376 188 209 289 200 185 211 107 176 245 160 255 125 226 168 274 347 149 178 212 162 194 212 167 240 282 297 190 217 203 158 216 154 212 215 288 216 132 336 204 200 187 129 133 113 185 190 168 203 240 266 264 164 183 171 215 198 136 295 287 216 310 292 190 160 259 304 295 246 178 157 213 240 135 190 295 147 151 260 208 376 196 116 184 170 251 230 151 159 179 382 134 221 204 275 258 185 184 188 278 160 133 252 174 147 340 268 199 158 126 164 183 190 192 145 96 260 222 238 224 121 207 226 210 176 204 209 169 118 284 159 231 280 143 172 308 159 244 141 259 188 -9 237 238 245 292 308 254 191 143 -9 123 216 133 181 157 129 227 209 145 200 111 152 311 214 195 178 161 149 247 255 181 196 255 210
1396 21 Adygei Russia-Caucasus EUROPE 296 146 188 160 175 210 183 196 137 127 265 219 113 226 239 166 158 -9 283 133 151 122 116 169 235 206 202 108 226 142 156 200 182 275 259 205 208 223 305 -9 246 181 305 241 148 187 185 183 282 124 188 133 207 185 127 115 325 194 -9 257 331 269 106 202 119 221 230 198 239 170 176 179 296 232 174 166 172 323 146 226 294 157 232 330 150 131 304 233 255 125 111 131 153 272 124 270 250 180 380 255 147 183 234 193 288 223 163 158 121 203 251 202 220 141 121 350 224 266 -9 330 300 209 159 199 203 196 225 163 249 159 245 123 159 192 118 272 245 243 213 188 160 171 274 401 -9 231 136 292 182 138 177 154 247 201 262 241 135 327 166 158 135 148 -9 240 297 253 184 151 198 202 145 165 180 320 280 246 263 136 173 146 277 200 -9 129 233 265 194 272 183 163 189 201 303 211 169 117 186 280 100 142 211 204 264 195 321 330 231 177 267 254 141 249 245 236 181 208 198 255 203 274 205 158 216 200 195 192 132 218 200 233 194 242 143 183 231 160 159 164 244 290 305 240 263 136 136 245 243 163 153 281 245 316 177 141 147 298 132 164 176 113 243 176 248 174 189 216 272 352 241 188 166 162 187 224 342 257 208 224 249 266 183 271 213 308 138 -9 114 266 168 167 205 213 200 162 227 283 201 127 161 262 125 206 209 163 282 169 205 233 253 226 196 174 238 156 216 155 158 146 260 264 118 213 302 164 190 291 154 188 160 224 156 150 209 158 233 203 228 -9 267 211 303 141 129 157 205 124 294 204 234 409 182 166 158 154 268 197 324 173 157 164 174 230 209 164 197 236 213 190 167 196 297 177 167 224 155 286 180 259 217 220 184 249 180 129 121 183 245 174 249 176 182 115 168 117 166 280 241 165 146 208 242 250 258 323 134 132 201 240 234 180 225 195 149 237 200 127 184 314 190 258 260 286 209 305 212 146 124 223 184 116 213 133 180 157 264 410 189 131 -9 192 89 294 239 168 194 274 197 97 255 170 162 239 214 196 223 206 310 307 148 195 251 144 269 246 192 265 199 164 163 180 380 191 209 289 200 193 215 113 184 245 168 259 137 226 180 274 363 153 178 228 166 198 232 173 244 286 297 194 221 207 170 216 154 224 219 306 220 132 352 208 208 187 132 136 113 185 190 171 203 252 266 264 168 187 171 218 210 140 303 293 228 320 298 194 164 259 308 295 246 186 161 213 244 139 190 295 147 151 260 212 380 200 119 184 198 255 234 155 159 179 386 137 225 204 275 262 188 204 194 282 168 133 260 182 151 348 268 205 158 138 180 187 193 196 149 108 264 238 242 248 125 207 234 219 188 213 213 181 142 290 159 239 284 151 176 308 163 252 149 267 196 -9 241 238 249 292 312 254 207 147 -9 131 216 137 181 163 157 231 209 145 204 111 160 320 222 195 180 165 152 259 255 181 206 263 210
1404 21 Adygei Russia-Caucasus EUROPE 288 130 172 157 159 205 183 184 140 133 265 203 109 218 239 154 158 174 277 118 155 -9 107 175 239 206 202 104 226 136 148 200 179 255 263 208 205 207 -9 -9 242 173 297 237 136 178 177 179 282 116 184 117 199 193 111 115 301 190 156 245 319 289 97 198 113 209 226 182 231 162 176 170 300 228 170 158 160 315 158 226 282 -9 228 326 147 -9 288 225 239 125 87 131 149 268 120 262 -9 172 372 251 139 183 222 185 284 230 159 146 121 199 251 194 208 132 115 350 224 266 -9 302 300 201 151 205 187 192 225 163 246 155 229 114 147 183 118 272 241 219 213 191 152 168 286 393 96 231 132 280 170 135 167 122 232 189 262 245 135 323 162 155 131 136 205 232 289 250 176 139 202 202 149 159 176 324 260 240 263 136 165 138 265 188 194 125 233 289 191 264 171 159 185 177 303 207 153 113 186 276 98 142 207 188 260 191 321 326 223 171 259 242 145 237 236 218 177 208 -9 255 203 271 201 155 216 203 191 189 -9 218 -9 -9 198 230 134 183 235 157 151 160 244 290 297 240 251 132 108 249 231 151 153 273 241 298 169 121 147 286 120 152 180 109 235 164 -9 174 185 212 260 352 237 180 166 159 187 212 314 -9 200 208 243 262 179 271 205 304 138 138 110 270 164 175 197 213 192 162 215 279 185 127 133 254 121 206 209 167 262 169 -9 221 245 223 200 170 238 140 -9 143 154 142 240 256 118 205 302 158 180 287 150 188 160 -9 156 150 200 158 209 207 220 198 263 203 299 -9 105 153 205 120 286 -9 210 409 170 163 150 144 268 197 312 161 151 152 170 230 205 164 179 236 207 -9 163 188 297 169 163 208 143 278 165 251 189 214 180 240 180 126 106 177 221 174 253 176 182 115 153 113 158 280 262 159 146 204 224 246 246 -9 134 132 197 232 234 180 205 191 -9 233 188 123 180 306 182 250 260 278 193 305 208 142 124 205 180 100 209 137 184 153 276 402 177 123 233 189 89 290 235 156 185 258 185 79 255 170 147 235 -9 192 211 202 310 -9 148 179 239 138 257 246 195 265 199 148 159 176 368 179 206 297 196 185 207 107 180 241 164 227 125 220 168 -9 -9 145 158 228 170 194 220 167 240 282 297 178 213 215 162 204 150 236 191 288 216 132 340 204 198 187 135 130 113 185 190 171 199 240 258 256 168 175 156 218 198 136 287 -9 224 310 298 194 160 239 304 287 246 178 173 205 244 123 -9 295 139 130 256 200 388 196 119 172 190 251 218 151 167 179 374 134 201 200 259 262 179 188 188 -9 160 125 260 174 147 364 260 205 158 126 168 179 184 172 145 96 260 230 242 244 125 -9 230 213 176 213 185 165 138 278 155 231 280 143 172 308 155 252 137 263 196 232 241 235 245 296 308 254 191 143 259 119 196 129 181 160 129 223 209 145 204 111 160 316 210 191 162 157 149 251 259 181 191 243 206
1404 21 Adygei Russia-Caucasus EUROPE 300 138 176 166 171 205 187 187 140 139 277 219 117 222 243 158 162 178 280 130 155 -9 116 175 243 214 202 108 230 142 160 200 185 275 263 217 208 219 -9 -9 246 181 301 241 140 178 189 183 282 120 196 117 203 201 127 115 325 194 160 249 323 297 100 206 128 221 226 198 235 170 184 170 300 232 170 162 174 323 162 226 306 -9 228 338 150 -9 296 225 251 133 108 131 153 268 124 274 -9 180 380 255 151 187 226 193 292 234 159 158 125 199 251 194 223 135 121 354 228 274 -9 330 300 205 155 205 191 188 225 163 252 159 233 126 151 192 139 272 241 239 213 194 168 171 286 401 105 243 132 289 170 138 177 146 235 193 268 249 135 323 162 155 131 148 217 244 293 253 192 139 210 202 153 165 180 324 260 262 263 136 181 146 274 192 206 129 233 293 191 264 175 159 185 185 303 211 173 117 190 284 100 142 211 200 288 191 325 326 231 174 263 250 145 237 236 230 181 220 -9 270 203 280 205 161 216 203 191 192 -9 218 -9 -9 198 238 137 183 235 178 159 160 248 290 301 244 263 128 140 257 239 151 157 277 261 319 177 145 147 302 129 152 180 109 239 168 -9 174 189 224 264 356 241 180 166 162 187 220 334 -9 200 216 249 266 183 287 213 312 142 138 114 270 164 199 205 217 192 162 231 279 201 135 137 258 125 206 213 179 274 169 -9 221 253 226 208 182 238 156 -9 159 158 142 260 264 122 209 302 164 190 295 150 196 168 -9 160 150 209 158 237 215 224 206 263 207 299 -9 129 157 209 128 294 -9 214 409 174 166 154 154 276 205 316 165 154 164 178 234 221 164 200 236 213 -9 163 192 297 177 171 224 143 282 180 267 201 217 184 249 180 132 124 180 230 178 253 176 182 118 153 113 158 288 265 165 146 212 233 250 258 -9 137 138 205 248 238 180 219 191 -9 253 203 135 180 310 186 262 284 278 193 305 216 146 136 208 180 116 209 141 184 153 276 410 181 127 253 189 101 290 239 164 191 270 185 91 263 170 153 239 -9 192 211 202 310 -9 158 183 251 144 265 258 195 265 199 152 163 180 372 182 215 301 212 189 207 107 184 241 168 267 133 223 180 -9 -9 161 174 228 170 198 232 167 240 282 300 182 217 223 166 204 158 240 219 306 228 140 340 212 198 191 135 130 121 203 211 174 203 240 262 280 168 183 162 218 202 144 291 -9 224 315 307 194 172 255 304 287 254 178 161 205 244 139 -9 295 151 151 264 204 404 204 119 188 202 255 238 151 167 182 382 137 221 204 279 262 191 192 194 -9 164 133 260 182 159 368 272 208 162 126 172 187 193 184 149 96 296 230 242 244 133 -9 230 213 188 222 185 169 142 290 159 235 288 147 180 308 171 252 141 271 200 236 241 241 249 296 320 254 211 147 263 135 212 149 181 163 189 227 213 153 208 126 160 324 218 191 174 161 152 255 259 181 211 251 210
892 22 Russian Russia EUROPE 264 138 172 166 171 209 183 184 128 136 265 -9 113 222 -9 154 158 182 280 130 151 122 107 165 235 204 194 100 210 136 148 196 164 267 263 202 202 195 281 164 230 173 305 229 -9 184 173 179 282 116 188 117 203 185 127 119 316 194 144 245 319 265 103 -9 113 217 222 162 231 162 176 -9 296 228 170 162 170 315 154 218 286 -9 232 326 147 135 296 229 251 125 96 131 141 268 120 266 238 172 380 251 135 183 222 193 292 226 -9 -9 121 199 247 194 220 135 121 346 220 270 -9 302 296 -9 151 199 195 180 216 143 234 159 245 -9 139 186 133 264 233 233 213 194 156 153 282 361 96 231 116 292 170 132 157 146 236 185 253 241 139 315 170 158 131 144 225 236 289 253 184 139 198 190 149 159 180 312 260 246 267 136 177 138 271 188 198 129 233 261 -9 264 175 151 185 189 299 207 153 113 186 272 104 138 207 188 284 191 317 322 223 168 251 246 141 237 236 233 173 196 202 255 199 274 205 -9 216 188 187 192 120 212 200 227 194 238 140 183 235 157 151 156 244 286 301 244 251 128 108 253 239 151 153 277 245 310 161 121 147 298 117 164 180 113 235 168 240 146 185 212 260 352 241 180 157 156 183 216 334 -9 200 220 243 250 167 271 205 304 138 144 102 266 168 167 197 201 196 166 207 279 201 127 137 254 121 202 201 163 278 169 197 233 249 217 200 178 234 152 212 143 150 126 244 260 114 -9 302 -9 180 283 150 192 164 184 136 150 206 158 233 179 232 202 -9 203 287 138 108 153 209 120 294 204 214 409 174 148 154 144 260 193 312 161 157 148 170 230 217 160 194 236 201 187 159 188 285 173 167 204 147 278 165 263 209 214 180 249 172 126 106 183 233 -9 245 168 170 109 153 117 158 280 241 156 138 208 242 246 249 319 134 129 197 224 234 -9 209 191 149 229 188 119 -9 306 170 250 260 286 193 305 208 146 118 211 176 116 205 133 176 149 264 394 185 119 241 183 86 290 239 168 185 258 191 79 259 170 147 235 200 180 207 202 302 299 148 175 239 138 261 237 189 265 195 -9 159 168 364 176 185 289 200 189 203 110 184 237 152 231 121 226 160 270 347 145 166 224 166 190 224 167 240 282 297 178 213 211 162 204 158 212 215 297 220 128 336 204 200 199 132 127 109 191 -9 165 195 240 262 252 160 187 168 215 202 136 291 275 216 315 292 182 160 259 304 299 246 178 157 205 244 135 -9 295 163 130 256 200 376 192 122 180 194 251 218 151 167 179 374 131 221 192 275 254 179 188 190 274 160 129 248 170 131 360 260 208 -9 126 164 183 187 192 137 96 264 230 238 224 125 207 234 216 184 213 209 165 138 284 139 235 276 135 176 308 155 248 133 263 196 236 237 235 245 296 308 246 191 143 263 131 196 129 -9 157 129 219 209 141 204 113 152 320 210 187 176 157 152 251 259 173 191 243 210
892 22 Russian Russia EUROPE 296 146 176 169 175 209 199 196 137 136 277 -9 117 226 -9 162 162 186 280 130 163 122 113 172 235 206 198 104 226 139 164 204 182 275 263 205 211 207 313 172 246 181 309 237 -9 184 189 183 282 116 212 125 207 185 127 119 328 198 144 249 327 265 106 -9 113 217 230 182 239 170 176 -9 320 232 170 162 178 319 162 226 290 -9 232 330 159 135 304 233 251 125 105 139 149 272 120 274 250 192 380 251 143 191 222 193 292 226 -9 -9 125 199 251 206 223 141 124 350 220 274 -9 350 300 -9 163 205 203 192 225 155 237 163 249 -9 151 186 136 276 245 239 217 194 172 177 286 393 108 243 120 298 174 135 167 162 239 185 256 249 147 327 174 164 135 148 221 236 297 256 184 147 198 190 149 162 184 320 272 250 267 148 177 142 274 188 202 129 233 289 -9 268 179 155 189 197 303 211 165 117 190 272 108 150 215 188 288 195 325 330 231 168 259 250 145 245 239 236 177 200 210 264 207 277 205 -9 216 200 191 192 124 215 200 227 194 250 152 183 235 157 151 160 244 290 313 248 251 132 116 253 243 163 157 281 249 316 181 121 150 298 129 164 180 113 235 168 248 150 185 216 260 360 245 188 166 162 187 220 334 -9 200 224 243 258 187 295 205 308 150 147 106 286 168 179 205 217 200 166 211 279 201 135 141 262 125 210 209 167 285 173 197 237 253 220 208 182 242 156 228 151 154 146 256 264 122 -9 305 -9 190 291 154 200 172 212 152 153 209 162 237 207 236 202 -9 211 295 138 108 157 209 120 298 207 214 421 182 163 154 154 264 193 316 169 157 164 178 234 225 164 194 239 210 187 167 192 297 177 175 204 155 278 186 267 213 214 184 249 176 129 124 186 236 -9 253 176 190 109 153 129 166 288 271 165 138 216 242 254 252 323 134 132 201 236 238 -9 215 195 153 245 203 131 -9 306 182 258 278 290 213 305 216 150 127 214 180 120 213 141 184 157 273 402 193 131 253 195 101 294 243 168 191 274 191 79 259 170 162 235 200 188 219 202 314 303 153 187 255 138 261 240 195 269 203 -9 159 180 372 182 212 293 220 189 211 113 188 241 156 259 129 226 172 274 371 161 178 224 166 194 228 167 244 290 297 178 217 223 166 212 158 228 219 297 224 132 356 212 212 203 132 136 109 191 -9 174 215 240 270 264 168 187 171 218 202 140 291 287 224 320 301 194 164 259 308 299 246 186 173 213 252 139 -9 310 163 157 256 212 396 196 122 184 194 255 230 155 171 179 374 134 221 204 275 258 185 188 198 278 168 133 256 174 151 364 264 208 -9 135 172 183 190 196 153 104 264 238 238 248 133 207 234 222 188 213 213 177 138 287 155 243 288 139 180 312 155 256 137 271 220 240 245 241 261 296 312 258 191 147 271 131 208 137 -9 160 189 223 227 141 208 113 160 324 214 187 202 157 155 259 259 173 196 243 218
902 22 Russian Russia EUROPE 296 138 160 157 163 205 183 187 131 133 262 195 109 214 231 158 162 174 283 130 143 118 104 166 235 210 198 108 230 139 160 192 164 275 263 205 211 195 305 164 238 169 301 241 140 178 173 183 276 120 184 125 199 185 123 111 322 194 144 245 323 269 103 202 116 217 230 182 235 166 180 164 292 228 170 158 174 315 146 214 290 153 224 322 141 127 300 229 255 125 93 131 141 268 116 270 247 172 380 255 151 187 214 193 284 230 163 150 121 199 251 190 208 129 115 354 216 270 219 314 292 209 151 202 175 184 225 155 243 155 237 114 151 189 118 260 237 229 209 194 -9 171 278 401 105 231 132 280 170 138 157 146 228 185 256 241 131 327 162 155 131 140 205 236 293 253 176 139 186 190 149 156 180 312 260 236 259 136 173 142 268 192 206 125 233 289 194 268 175 155 193 177 303 207 153 113 182 272 98 138 211 188 288 183 317 322 231 165 259 250 141 225 227 227 177 196 194 258 191 268 201 146 212 200 183 192 120 209 194 221 186 242 137 183 231 160 159 152 244 290 297 244 251 128 108 245 227 159 153 281 241 298 181 121 141 302 117 164 180 109 235 164 240 166 177 212 260 352 229 180 166 156 187 204 334 229 204 220 252 254 179 271 213 304 142 135 110 258 168 167 193 209 196 166 223 287 197 127 145 262 120 194 201 159 278 161 197 217 245 220 196 174 234 148 212 155 162 -9 240 260 118 201 290 161 190 287 150 184 160 184 148 150 203 166 229 179 220 202 255 203 287 126 108 157 205 116 290 198 214 413 178 -9 150 154 260 197 324 165 157 148 170 226 209 164 194 236 -9 181 159 188 -9 173 167 204 143 274 177 255 205 205 180 249 172 123 106 177 -9 174 245 172 194 112 153 113 158 276 262 156 138 208 230 250 -9 311 134 132 197 244 238 176 211 187 149 237 200 123 204 306 178 250 260 282 185 305 208 134 118 217 180 116 209 129 176 153 273 410 189 119 237 180 98 290 223 160 191 274 188 79 251 166 150 227 208 188 211 190 306 299 148 179 247 141 265 237 195 261 199 152 163 164 364 182 185 297 216 189 -9 107 180 241 156 227 125 217 168 274 347 141 174 212 166 194 232 167 240 -9 300 178 217 203 162 204 150 212 215 288 224 136 336 204 200 187 135 130 113 185 202 165 199 240 262 260 164 179 156 218 202 140 -9 275 220 310 292 182 160 259 304 287 246 178 161 205 232 135 190 295 147 130 252 200 392 200 119 192 190 251 218 155 163 179 382 131 221 200 271 258 179 184 188 278 164 117 256 162 143 340 264 199 162 126 172 187 190 192 145 96 287 230 234 240 125 205 -9 213 184 213 185 169 134 -9 159 223 280 139 172 304 159 256 137 271 192 232 241 235 249 292 304 246 191 139 255 131 196 125 177 163 129 223 217 141 204 116 160 316 218 187 174 157 155 247 -9 181 196 243 206
902 22 Russian Russia EUROPE 296 146 160 166 171 210 199 187 140 133 277 195 113 222 231 162 166 178 286 133 155 126 113 172 243 212 202 108 230 139 160 192 176 275 263 217 211 207 309 172 246 174 305 241 140 184 185 187 285 120 188 129 203 185 127 119 328 198 160 245 323 269 106 206 119 221 242 194 239 170 200 170 296 232 174 166 174 331 158 218 306 153 228 326 156 139 304 229 255 129 102 131 157 272 120 274 250 176 460 255 151 187 222 193 292 230 163 158 121 199 255 202 217 141 115 358 216 274 222 330 300 213 151 202 187 196 225 159 246 155 241 114 155 189 136 276 241 235 217 194 -9 177 286 405 111 240 136 280 174 144 162 146 247 185 265 249 139 327 162 158 135 144 225 236 293 256 184 139 198 194 149 162 180 320 264 242 267 136 173 142 274 192 206 129 233 289 194 272 175 155 197 185 307 211 169 113 190 276 106 138 211 204 292 191 325 322 231 171 263 254 145 225 236 230 181 212 206 258 199 277 205 155 232 200 191 192 124 218 200 227 190 250 143 183 231 166 163 160 244 294 301 248 263 128 124 257 239 163 153 281 241 310 197 141 156 302 132 164 184 113 235 176 244 170 189 216 276 352 245 192 166 159 191 216 338 233 208 224 252 262 183 271 217 308 146 144 110 270 172 167 209 217 200 170 227 287 201 131 149 262 125 206 201 163 282 165 201 245 253 220 196 178 234 156 216 163 162 -9 256 260 122 221 302 167 190 287 158 200 160 204 152 150 206 178 233 211 240 206 263 203 295 126 108 157 209 124 302 207 218 413 182 -9 150 154 272 197 324 165 157 156 174 230 213 164 194 236 -9 184 159 192 -9 173 171 224 155 278 183 263 225 214 188 249 180 126 121 183 -9 174 253 176 206 115 153 117 166 288 271 168 142 208 236 250 -9 323 134 132 205 248 242 184 235 191 153 245 200 131 204 314 186 254 278 290 185 305 220 134 133 220 188 120 213 141 176 153 276 418 193 131 241 195 101 294 227 168 191 274 194 91 259 170 150 235 218 200 211 202 306 311 163 191 251 141 269 243 195 265 199 164 163 176 368 185 203 297 220 193 -9 119 192 245 176 255 137 226 172 278 359 149 174 212 170 194 232 167 240 -9 303 182 229 207 166 208 158 236 223 288 224 140 356 204 210 191 135 136 117 191 205 174 203 240 262 264 168 183 159 221 210 140 -9 284 228 320 307 194 168 263 312 291 246 190 173 209 244 139 193 295 159 145 264 204 396 200 125 192 194 251 238 159 167 182 382 143 225 204 279 266 188 188 194 278 168 125 260 178 147 372 268 199 166 138 188 187 193 196 149 104 304 234 238 244 129 211 -9 219 184 219 213 181 138 -9 163 235 284 143 176 308 159 260 141 271 196 232 245 241 249 296 304 250 191 147 255 131 196 137 181 163 185 227 227 157 208 129 160 320 222 191 202 161 155 247 -9 181 201 263 222
887 22 Russian Russia EUROPE 264 142 168 160 163 205 187 196 128 127 262 191 113 222 235 162 158 170 277 130 147 118 104 169 239 204 194 100 210 133 160 192 164 271 259 205 190 207 277 164 234 170 297 241 132 178 173 183 267 116 184 117 199 181 123 111 322 194 136 233 323 297 106 202 119 217 226 194 235 166 176 164 296 240 170 166 164 311 150 214 290 145 216 326 150 135 304 221 251 125 105 131 145 268 108 270 250 188 376 251 147 183 214 197 292 219 159 147 121 199 255 186 208 138 124 350 216 270 -9 310 292 201 155 184 175 176 225 159 234 155 233 117 139 180 118 260 233 231 201 188 160 153 282 401 96 231 124 -9 170 132 157 122 232 189 259 237 131 327 162 155 127 132 225 232 293 256 180 139 194 190 145 162 180 312 260 242 263 136 173 142 274 188 202 129 233 265 191 -9 171 155 193 185 303 207 157 109 -9 268 98 134 207 188 284 187 317 326 219 168 255 246 137 241 230 218 169 204 202 270 199 274 205 146 216 188 187 189 120 218 194 227 190 238 137 179 231 166 159 156 240 286 297 240 260 128 108 245 239 163 149 269 241 298 -9 121 147 298 117 152 180 109 235 172 240 170 181 216 260 340 241 176 160 159 183 216 326 229 192 220 243 258 179 283 205 300 138 144 102 250 160 171 197 -9 192 158 219 283 197 127 145 246 121 194 199 159 262 161 197 233 249 223 204 174 238 140 216 147 150 150 244 260 122 209 299 164 180 283 150 192 160 172 152 138 206 158 225 179 216 190 247 203 303 126 108 153 205 120 290 192 218 409 178 154 146 154 264 193 320 153 157 160 166 218 205 156 194 239 195 181 155 184 297 173 167 204 147 282 165 259 201 214 172 249 180 132 121 180 224 174 249 168 190 109 153 117 158 280 268 165 138 204 230 250 246 323 134 132 201 236 230 152 215 195 149 237 188 119 180 302 178 250 260 278 205 305 212 134 133 205 180 100 201 133 176 153 -9 402 189 119 237 180 98 290 235 168 185 258 191 79 255 170 156 235 214 180 223 198 302 303 153 175 243 138 257 237 189 261 199 152 159 176 372 176 203 289 208 189 211 113 176 241 168 247 125 226 164 274 367 165 166 220 174 194 232 167 240 274 300 178 209 203 162 204 154 220 219 288 220 136 336 208 200 187 132 127 117 191 190 171 199 240 266 260 160 187 168 218 202 136 295 284 220 310 292 194 160 239 308 291 246 178 157 205 232 123 193 295 163 124 252 204 376 196 122 172 194 255 218 155 171 179 382 134 201 200 275 258 188 188 186 270 156 121 256 174 143 352 260 196 158 132 176 183 172 184 145 100 260 230 238 240 121 199 226 210 172 213 209 169 138 284 159 239 280 143 -9 304 155 252 125 255 196 232 233 235 253 296 308 246 207 143 255 131 200 125 177 160 129 223 209 141 208 111 156 309 214 191 176 157 140 247 255 173 191 243 206
887 22 Russian Russia EUROPE 296 142 172 166 171 209 195 196 131 136 268 215 121 226 239 162 158 178 277 133 155 122 116 178 243 210 198 108 230 142 168 204 182 275 263 202 193 207 305 168 242 178 301 241 140 187 173 183 282 116 188 129 203 185 127 111 328 194 144 253 327 297 106 206 128 221 230 198 235 166 176 173 328 244 170 166 170 319 162 226 294 149 232 330 150 135 304 225 251 125 105 131 157 268 112 274 253 188 456 255 151 187 226 197 292 219 159 147 121 199 255 186 217 141 127 354 224 278 -9 314 304 209 163 202 187 192 228 163 234 159 237 132 139 189 118 276 233 237 217 188 168 153 286 401 105 231 136 -9 174 141 157 146 247 197 259 237 131 327 162 155 131 140 237 240 293 256 184 151 194 202 157 162 180 328 264 242 267 140 177 146 274 192 214 129 233 289 194 -9 175 155 193 189 307 211 169 109 -9 272 98 138 211 204 288 191 317 330 231 174 259 258 145 253 239 236 177 212 218 270 207 268 205 155 216 200 191 192 120 218 200 227 190 250 149 183 235 169 167 164 244 286 297 244 263 132 112 261 243 163 153 269 261 310 -9 121 147 298 117 152 180 113 239 172 248 174 197 224 272 352 245 176 166 162 195 220 350 233 200 220 252 262 183 295 205 304 150 144 102 298 168 171 205 -9 204 162 227 287 197 127 153 262 125 206 201 163 282 161 205 241 249 223 208 174 238 140 228 159 158 150 256 260 122 209 302 164 180 291 154 192 164 208 156 150 209 178 225 203 224 198 263 207 303 141 108 157 205 128 294 195 218 409 178 166 150 159 268 205 320 165 160 164 174 226 213 164 203 239 213 187 163 192 305 173 167 224 155 282 189 259 205 223 180 252 180 135 121 183 236 178 253 176 198 118 162 121 166 292 268 165 150 212 230 254 249 327 134 138 201 240 234 176 215 199 153 237 200 127 180 302 186 250 278 282 205 315 216 146 136 214 180 116 205 141 188 157 -9 418 189 119 241 198 98 298 235 168 194 258 191 91 259 170 159 235 214 196 227 202 310 303 163 187 251 144 265 240 189 265 203 156 167 176 372 182 212 297 212 193 211 122 180 245 168 255 137 226 168 274 371 165 170 224 174 206 232 173 240 278 300 182 225 219 162 208 154 220 223 297 224 136 356 208 218 191 135 127 117 191 190 174 203 248 266 272 168 187 174 218 202 148 299 290 224 320 307 194 164 251 308 295 254 190 173 209 244 135 193 295 167 148 264 208 392 200 125 184 194 255 238 155 171 182 382 137 221 200 275 266 191 188 190 274 164 133 260 186 151 364 268 199 158 135 184 183 184 192 149 104 288 230 242 248 129 207 234 213 176 216 209 169 142 287 159 239 280 143 -9 304 159 252 145 267 196 244 241 241 257 300 308 250 207 151 263 139 216 149 181 163 193 231 223 153 208 111 164 320 218 203 184 157 155 247 255 177 226 255 206
882 22 Russian Russia EUROPE 264 138 192 157 171 205 187 187 128 133 -9 215 109 222 231 -9 162 178 277 118 151 114 104 166 231 -9 194 108 222 136 152 200 176 255 263 205 208 215 305 164 234 169 297 241 140 178 185 179 267 120 184 117 199 185 127 115 325 194 140 245 323 269 109 202 113 217 222 170 235 166 180 170 -9 236 174 162 166 319 158 214 274 -9 216 326 141 135 292 225 251 129 96 127 145 268 120 266 238 176 372 247 -9 183 214 185 292 226 163 142 121 199 255 194 208 126 121 350 220 266 219 318 292 201 151 181 175 176 216 155 -9 155 237 117 139 180 118 272 237 231 189 188 170 171 278 -9 111 240 120 -9 170 138 157 146 232 185 256 237 131 323 162 155 127 144 221 232 289 241 176 139 194 190 149 156 172 320 264 246 267 136 173 142 271 192 198 129 233 289 194 260 175 147 193 189 303 211 153 109 182 276 98 134 207 188 -9 195 321 322 231 168 251 234 137 225 236 233 177 200 198 255 191 274 205 155 220 200 181 -9 120 206 194 227 186 242 134 175 227 160 151 160 240 290 -9 240 251 128 108 249 223 159 157 277 241 298 193 121 144 302 117 152 166 105 231 168 240 146 185 216 260 352 241 172 169 156 187 216 322 -9 200 212 249 -9 179 271 205 300 126 141 102 266 168 175 197 205 192 162 219 279 -9 127 145 -9 113 198 209 159 278 161 201 221 245 223 208 -9 234 156 216 139 150 -9 240 260 122 201 296 161 170 287 150 200 164 184 148 150 206 166 209 179 228 198 251 207 283 138 105 157 209 116 290 198 214 409 170 160 146 144 264 193 312 161 157 148 170 226 205 164 179 236 213 184 155 188 285 169 163 224 143 282 -9 255 213 217 172 249 176 126 106 174 224 174 -9 -9 182 106 168 -9 166 272 268 156 142 200 224 242 246 319 134 135 201 232 234 184 211 191 149 237 197 131 180 310 182 254 260 282 189 295 212 138 127 202 180 100 205 129 168 149 276 414 189 123 241 180 98 294 223 -9 194 266 188 79 255 170 156 -9 200 188 219 198 310 303 148 183 247 138 261 240 189 261 195 160 167 176 372 182 200 293 212 189 211 113 184 241 152 227 125 226 168 274 367 165 170 224 174 190 224 167 240 278 300 182 217 215 162 200 -9 228 215 300 220 128 348 204 200 195 135 127 113 185 -9 171 199 240 262 260 164 175 156 212 194 140 295 275 220 310 295 182 152 251 308 287 254 178 165 205 240 135 -9 295 147 124 252 200 392 -9 119 176 170 251 218 151 159 179 374 134 201 204 259 258 182 188 186 270 160 121 248 162 143 364 260 205 158 126 168 179 193 192 145 -9 264 234 238 244 121 203 230 210 180 213 197 169 134 281 159 223 284 135 172 304 155 252 137 255 192 232 241 238 249 292 300 242 191 147 255 123 212 133 177 157 157 223 209 145 208 111 160 307 202 191 176 157 152 251 255 -9 201 243 206
882 22 Russian Russia EUROPE 296 150 180 166 171 210 211 196 128 139 -9 219 117 222 239 -9 170 178 286 130 159 122 113 172 243 -9 194 112 226 142 160 212 185 255 271 205 208 223 309 172 242 181 301 245 148 187 185 183 282 124 188 133 207 201 127 119 325 198 144 249 323 293 112 210 113 221 234 182 239 170 196 170 -9 240 174 166 176 335 162 222 282 -9 232 330 147 139 300 229 255 129 102 139 153 272 128 266 250 192 380 251 -9 187 222 205 292 226 163 154 125 199 259 202 217 141 127 350 224 274 219 334 296 209 155 193 191 192 222 159 -9 155 241 120 147 189 136 272 253 229 217 188 176 174 278 -9 111 249 124 -9 178 144 177 146 236 185 262 237 139 327 162 158 131 144 225 236 309 256 184 147 194 214 153 159 180 320 264 250 271 136 173 146 271 192 202 129 233 289 194 264 187 151 193 193 303 211 153 109 190 276 102 138 207 204 -9 195 329 338 239 171 259 250 145 249 239 236 177 200 214 258 207 271 205 161 220 200 191 -9 124 221 197 233 194 246 143 183 231 169 171 164 244 290 -9 244 251 136 120 253 243 167 157 281 241 310 197 129 150 310 117 168 180 113 247 172 240 166 185 228 268 352 245 176 172 159 191 224 322 -9 208 216 252 -9 179 271 205 300 138 144 106 298 172 187 197 221 204 166 219 283 -9 127 149 -9 121 206 213 163 282 169 205 237 249 223 216 -9 234 156 228 143 150 -9 260 268 126 205 302 164 190 287 154 204 164 184 152 150 209 166 221 207 232 198 259 211 303 141 123 169 213 128 302 198 222 413 174 166 150 149 272 197 324 169 166 148 174 226 213 168 200 242 213 190 159 196 301 177 167 224 155 282 -9 259 217 217 184 252 180 129 106 183 236 174 -9 -9 194 112 177 -9 174 300 271 162 154 204 245 250 249 327 134 135 209 240 234 184 211 199 153 245 203 135 204 322 190 258 281 286 201 310 216 146 127 211 184 116 205 137 192 149 279 414 189 135 249 195 98 294 223 -9 194 274 188 88 255 174 156 -9 200 192 231 198 318 303 158 191 247 138 265 258 195 265 203 164 167 180 380 182 206 297 216 189 211 119 188 241 160 251 133 229 168 274 371 165 174 228 178 202 224 170 244 278 303 198 229 219 162 212 -9 236 223 306 224 128 348 208 218 195 135 130 117 185 -9 171 199 240 266 272 164 187 168 218 214 148 295 278 224 325 307 190 168 255 312 295 254 178 177 213 244 135 -9 295 159 142 260 204 396 -9 122 188 194 255 234 155 159 185 390 140 213 208 279 270 182 196 194 278 164 125 264 178 155 368 268 208 162 138 172 183 193 196 149 -9 292 242 242 248 137 211 234 219 184 216 209 177 138 284 163 231 288 139 176 308 163 256 141 263 196 232 245 241 249 296 316 254 191 151 259 131 212 137 181 163 193 223 223 149 208 111 164 320 214 195 176 157 152 251 259 -9 211 263 206
900 22 Russian Russia EUROPE 292 138 156 166 -9 205 183 196 128 133 262 219 113 218 235 158 162 178 280 130 151 122 104 166 239 200 194 104 230 127 156 200 176 275 259 202 205 199 277 160 246 173 301 237 132 178 173 171 282 120 192 117 199 189 127 111 -9 190 -9 245 319 269 103 194 119 201 226 166 231 166 180 170 292 236 174 170 164 311 154 214 278 -9 224 338 141 131 -9 217 251 113 87 127 141 256 116 266 238 172 376 251 147 187 218 189 284 219 155 143 117 203 251 194 208 135 115 346 216 270 -9 314 296 197 151 181 191 184 -9 155 234 151 233 114 151 183 136 272 233 231 197 203 156 162 282 393 105 231 120 292 174 132 157 150 232 181 256 241 135 319 162 152 135 140 205 232 289 244 -9 139 190 198 145 159 184 316 276 250 267 136 165 138 277 188 198 121 233 265 188 264 175 155 189 181 303 207 157 113 182 268 98 138 207 200 264 195 321 322 223 162 247 234 141 237 233 233 177 196 198 255 191 274 209 158 212 200 187 189 132 209 200 227 194 234 134 179 231 160 159 160 244 290 301 236 251 136 108 241 -9 155 153 273 241 313 173 121 147 -9 117 156 172 105 231 172 240 166 181 212 260 340 237 184 148 159 191 216 330 233 200 220 252 238 175 271 205 312 138 141 106 -9 168 187 193 209 188 166 215 279 197 123 141 250 113 202 201 163 282 161 201 233 253 211 208 -9 234 148 236 151 150 142 244 260 118 201 299 164 180 287 150 200 160 184 132 150 209 158 -9 215 228 -9 255 203 303 135 108 169 205 124 282 201 210 409 174 -9 154 144 264 193 320 153 151 148 174 -9 209 164 179 239 210 190 159 188 301 169 167 204 143 282 165 255 205 217 180 249 176 132 106 177 -9 174 249 172 -9 109 153 121 162 280 271 156 138 200 236 242 246 323 134 126 201 232 234 172 -9 187 149 233 194 119 204 314 182 250 260 286 189 310 212 146 121 205 180 100 205 129 180 153 276 406 189 123 -9 183 89 286 223 160 194 258 185 79 255 170 150 227 196 192 195 202 302 -9 158 187 239 138 257 237 -9 257 199 -9 163 176 -9 -9 200 289 216 189 211 107 180 237 152 227 125 220 172 270 335 165 178 212 162 194 232 167 240 278 300 194 217 211 158 -9 158 212 219 288 224 132 340 204 200 191 132 127 113 194 187 165 203 240 266 252 160 175 174 206 198 136 287 284 216 310 307 190 160 235 -9 295 -9 190 153 205 244 123 -9 295 151 124 256 204 380 196 -9 188 190 251 218 151 167 179 370 131 225 200 275 262 182 188 188 270 160 129 256 174 139 336 260 199 158 126 168 183 184 172 145 96 264 230 238 244 121 199 230 213 184 216 197 177 118 284 159 223 280 135 172 300 159 252 137 259 -9 232 233 241 249 288 312 254 191 143 251 131 200 137 169 160 -9 223 217 141 180 111 156 307 206 195 168 157 -9 251 255 173 191 251 210
900 22 Russian Russia EUROPE 296 146 156 166 -9 210 183 196 137 136 262 219 117 226 239 158 166 178 286 130 155 126 107 178 243 212 202 112 230 127 160 200 176 275 263 202 205 199 313 164 246 181 305 241 140 178 189 179 288 120 200 117 207 189 135 119 -9 198 -9 253 319 289 106 202 119 221 230 190 235 170 200 173 296 236 174 170 166 315 154 214 298 -9 228 338 159 131 -9 229 255 129 102 131 141 256 124 274 250 184 380 255 151 187 230 205 288 230 163 154 121 207 251 194 208 144 118 354 224 278 -9 318 296 205 159 199 199 196 -9 167 234 159 237 117 159 186 139 272 241 231 213 203 164 171 282 393 105 243 120 292 178 138 177 158 236 193 259 241 139 319 174 155 135 152 221 240 293 256 -9 139 194 206 149 159 184 320 280 254 271 148 165 146 277 196 206 129 233 293 194 264 175 155 197 193 303 211 173 113 186 276 108 142 211 204 296 195 325 326 227 165 251 254 141 245 242 236 177 200 206 255 207 262 209 161 216 200 195 189 132 218 200 227 194 250 140 179 235 166 167 164 244 294 325 240 263 136 140 241 -9 155 157 281 257 313 193 121 150 -9 141 168 176 109 235 176 240 166 189 216 272 348 241 188 169 162 195 220 338 237 200 224 252 258 183 299 205 316 146 141 110 -9 168 187 201 217 204 166 231 283 201 127 149 254 121 206 209 163 286 161 205 233 261 226 212 -9 250 148 240 163 158 158 256 260 126 201 305 164 185 291 158 204 160 208 152 150 209 174 -9 215 232 -9 259 207 303 138 108 169 213 124 286 204 218 417 178 -9 154 159 264 201 320 157 157 148 174 -9 225 164 194 242 213 190 159 188 309 173 171 204 151 286 165 263 213 226 180 249 176 132 118 180 -9 178 253 176 -9 121 162 129 162 284 271 162 138 212 239 246 246 323 134 132 201 232 234 176 -9 195 153 241 203 127 204 318 186 262 260 290 201 305 216 146 127 214 184 104 209 141 196 161 279 410 193 123 -9 195 101 290 231 172 194 274 191 85 259 170 159 231 204 192 215 210 306 -9 158 191 247 144 265 240 -9 261 203 -9 163 176 -9 -9 212 293 224 193 215 122 192 241 168 251 133 226 176 278 351 165 178 228 166 194 232 167 240 282 300 194 225 215 162 -9 158 212 219 297 224 140 340 204 214 191 132 133 113 194 190 177 203 244 266 260 164 187 174 218 206 136 291 287 224 315 307 194 164 255 -9 295 -9 190 177 209 248 135 -9 301 155 145 260 216 384 196 -9 188 202 251 234 159 171 182 370 134 225 204 275 262 188 188 190 278 160 133 260 178 143 364 260 205 166 126 172 187 190 196 153 104 287 238 238 244 141 207 234 213 184 222 221 181 134 284 159 235 280 139 176 300 159 256 137 259 -9 240 249 241 249 300 316 258 203 143 267 139 200 145 173 163 -9 227 221 153 208 113 164 320 214 199 180 157 -9 251 259 181 191 255 210
899 22 Russian Russia EUROPE 288 142 176 157 159 205 187 187 131 133 262 191 117 226 231 158 166 174 277 130 151 118 -9 169 239 196 198 104 226 136 148 200 164 255 255 202 208 195 277 168 242 173 301 237 140 184 185 175 267 120 184 117 199 185 123 111 322 194 140 249 323 269 106 194 119 217 230 166 231 162 180 170 296 -9 174 162 170 315 154 214 -9 141 220 326 150 131 300 221 251 117 108 131 149 268 120 274 250 172 380 243 143 171 222 -9 288 219 159 151 121 195 251 194 208 141 118 350 224 270 -9 314 300 205 163 181 -9 192 216 155 237 159 233 114 139 186 118 268 241 237 197 188 160 171 286 393 96 231 132 289 174 132 157 146 232 185 259 241 135 307 170 158 131 140 201 236 293 241 184 139 194 198 145 156 180 312 264 246 263 136 165 138 274 184 202 121 233 269 188 260 175 151 193 193 307 207 153 105 178 272 102 142 207 188 256 191 321 322 223 168 259 246 141 245 227 218 177 204 190 255 203 274 197 155 212 200 191 180 120 209 200 224 190 238 137 183 235 163 159 160 240 290 301 244 251 132 108 241 231 -9 153 277 245 298 169 121 150 282 129 156 180 109 239 164 240 150 185 216 264 348 245 188 166 156 -9 212 334 229 204 204 246 258 175 271 205 300 134 135 102 266 172 167 201 209 196 162 211 279 185 127 137 258 121 194 197 163 286 169 197 233 249 220 204 174 238 140 216 -9 154 126 252 260 118 -9 290 158 170 287 146 184 160 204 148 138 209 143 209 183 212 198 255 207 295 126 126 157 209 128 282 198 218 409 170 142 146 149 268 197 320 157 157 -9 174 -9 205 164 179 236 195 181 163 188 297 165 163 204 147 286 165 251 209 211 160 249 180 -9 106 174 224 174 245 172 170 109 153 117 162 280 271 156 138 200 224 250 252 323 132 132 201 232 234 148 203 191 149 241 197 127 200 310 178 250 263 278 205 300 212 138 124 205 180 100 209 129 168 153 276 406 185 119 245 195 86 290 227 168 194 -9 191 79 255 170 150 227 190 200 223 198 306 -9 153 175 243 138 -9 240 192 261 199 148 163 176 372 164 185 297 200 189 211 110 188 245 148 231 121 226 176 274 351 141 170 220 166 194 224 167 240 274 297 194 213 -9 162 208 150 212 191 288 216 128 336 204 200 191 132 127 113 191 190 168 203 240 258 264 160 183 156 224 202 140 283 278 212 310 304 178 160 255 -9 291 246 190 169 205 244 135 184 295 147 130 256 200 396 200 116 188 178 251 234 151 159 179 374 134 217 204 275 254 185 184 190 258 160 117 248 162 147 336 260 -9 158 132 168 175 190 184 149 96 260 230 238 -9 133 207 226 210 172 213 205 165 118 287 139 239 280 135 176 300 155 252 133 -9 200 232 233 235 245 296 304 254 191 143 255 -9 196 137 177 157 -9 223 223 141 204 111 152 324 214 191 176 153 152 255 255 181 196 243 206
899 22 Russian Russia EUROPE 296 146 188 166 159 205 203 187 134 136 265 223 117 226 235 158 166 178 280 136 159 122 -9 175 247 206 202 108 226 142 168 204 164 275 259 205 211 211 281 176 242 177 301 237 148 184 185 183 282 120 204 117 207 189 123 119 328 194 144 249 327 269 106 206 119 217 238 170 235 170 200 170 296 -9 178 162 174 327 158 222 -9 153 228 334 150 135 304 225 255 129 108 131 157 268 124 274 250 172 380 251 143 183 226 -9 292 226 163 154 121 199 251 198 223 141 118 354 228 278 -9 334 304 209 163 184 -9 192 225 159 246 163 245 117 151 189 118 276 245 243 213 203 164 180 286 401 111 246 136 294 178 135 172 146 236 193 262 245 143 323 170 161 131 144 205 240 301 256 184 139 198 210 149 156 180 320 280 250 267 136 173 146 277 188 206 129 237 293 191 264 183 151 193 197 307 207 169 113 186 276 108 146 211 204 304 195 337 322 227 171 267 258 145 249 233 227 177 216 202 255 207 271 205 161 212 200 195 192 132 218 200 227 198 250 149 183 235 169 167 164 248 298 309 248 251 136 140 253 243 -9 153 277 261 310 173 133 150 294 132 172 180 109 239 176 248 170 193 224 268 356 245 188 166 162 -9 224 338 261 208 220 249 262 183 271 205 304 142 135 106 270 176 175 201 217 200 170 223 287 197 127 141 262 121 206 209 171 286 169 201 237 253 229 212 174 238 156 216 -9 158 150 264 260 118 -9 302 164 195 299 146 188 164 216 152 150 215 178 209 215 224 202 267 207 303 138 129 173 209 132 290 198 226 409 174 154 146 149 272 201 320 165 160 -9 178 -9 225 164 197 236 216 190 175 188 297 169 167 220 155 286 186 263 209 214 184 249 184 -9 121 183 239 174 253 180 190 118 153 125 166 288 274 156 146 208 239 250 252 331 134 135 205 236 234 176 215 199 153 249 197 135 212 314 186 262 272 278 209 305 220 142 127 220 184 116 209 133 184 157 276 410 197 119 249 198 92 294 239 172 197 -9 197 79 255 170 156 231 218 200 231 210 310 -9 158 191 251 147 -9 252 195 265 203 148 167 180 372 182 212 301 212 189 215 113 188 245 168 251 133 226 176 278 371 165 174 228 166 194 236 170 240 278 300 198 217 -9 170 212 154 232 219 297 220 132 336 212 204 195 138 133 121 212 205 168 203 244 266 268 164 187 174 224 206 144 287 284 220 320 304 194 160 263 -9 295 246 190 177 213 244 139 190 304 163 145 264 208 396 204 122 188 190 251 234 155 171 179 378 143 217 208 279 262 191 192 192 274 164 121 260 178 155 364 264 -9 166 135 168 179 190 188 153 96 304 230 242 -9 133 211 234 219 188 216 209 177 130 290 159 239 284 143 180 304 159 256 149 -9 224 236 241 238 245 308 308 254 191 155 259 -9 220 145 181 160 -9 227 223 157 208 129 152 324 218 203 178 153 155 255 259 181 206 259 210
891 22 Russian Russia EUROPE 292 130 176 157 171 209 179 187 128 133 262 191 105 218 235 158 166 174 280 130 151 118 104 166 235 210 194 108 218 127 160 200 176 271 251 205 203 199 277 164 242 161 297 237 136 178 185 179 267 116 184 117 195 185 123 111 316 194 144 249 327 265 103 194 113 221 226 182 235 162 176 170 292 228 166 158 168 319 154 214 290 141 228 322 156 127 288 217 251 121 93 127 141 268 112 266 250 172 376 247 135 183 222 189 284 223 163 150 121 195 255 198 214 135 115 350 216 270 -9 338 292 -9 151 202 179 180 225 155 243 155 237 -9 147 186 133 264 233 231 213 188 168 153 278 389 96 231 128 280 174 132 157 122 236 197 256 237 135 -9 162 152 131 132 205 232 297 238 184 147 194 190 145 162 180 316 264 238 255 136 169 142 262 196 202 129 233 289 188 -9 175 151 185 193 307 207 153 113 186 280 96 134 211 188 256 191 317 318 223 168 251 254 141 241 236 233 173 196 194 258 191 274 197 -9 212 203 191 189 120 212 194 227 194 242 140 179 231 166 159 160 240 286 301 240 251 128 108 241 231 159 145 -9 241 298 173 129 144 298 132 156 176 113 231 168 240 166 181 212 264 352 245 172 166 156 187 220 342 229 200 220 243 242 179 271 201 304 126 141 106 250 168 175 193 205 184 162 207 279 185 127 141 254 121 210 197 163 -9 165 201 221 249 217 204 174 234 152 236 143 154 126 244 260 118 201 302 161 180 283 150 188 160 -9 136 150 206 158 233 211 220 202 267 207 303 126 108 153 209 108 290 195 218 409 178 154 146 139 260 197 320 165 154 156 174 226 209 160 -9 236 195 187 159 192 -9 173 167 204 147 278 180 263 201 214 180 252 180 126 118 183 224 174 249 172 178 109 165 113 158 272 262 156 138 200 224 242 246 319 134 132 201 232 234 176 219 187 145 233 197 119 180 314 178 250 278 278 205 300 -9 138 121 211 184 100 201 141 172 153 264 406 189 119 241 180 89 290 227 156 194 270 191 79 259 178 150 235 196 188 215 186 310 303 158 179 247 138 253 237 192 257 195 160 167 176 364 164 185 293 212 189 211 113 192 241 160 227 121 226 164 274 347 161 170 228 166 194 224 167 240 282 297 186 213 205 162 204 154 232 215 288 224 132 344 204 204 191 132 118 117 185 -9 168 199 240 258 264 160 183 168 215 198 136 291 284 220 310 292 194 160 251 308 287 246 182 161 205 232 123 190 295 139 130 260 204 -9 196 119 184 -9 251 234 151 159 179 370 134 221 200 271 258 179 188 188 278 156 125 256 178 151 372 264 196 158 126 168 179 190 188 145 104 264 234 238 244 117 203 230 207 176 216 209 169 138 287 155 231 288 139 172 300 155 248 125 259 196 228 225 232 245 292 304 254 191 143 255 119 196 137 181 157 157 227 209 149 200 123 156 324 218 195 174 157 140 251 255 173 191 243 210
891 22 Russian Russia EUROPE 296 138 180 169 171 209 187 196 128 133 262 199 113 222 239 162 166 182 283 133 151 126 107 172 247 212 202 108 226 139 164 204 188 271 263 208 208 207 281 164 246 181 305 237 144 187 185 179 282 116 184 125 199 185 123 111 322 198 164 253 327 293 106 206 116 221 226 194 235 170 192 170 332 232 170 158 174 323 158 226 298 141 232 334 159 127 300 229 255 129 105 131 153 272 120 278 250 172 376 255 143 183 222 201 284 230 163 154 121 199 255 202 214 141 115 354 224 270 -9 342 296 -9 151 205 191 196 225 163 243 159 237 -9 163 189 136 272 241 235 217 203 176 174 278 393 111 243 128 292 178 138 177 122 243 201 256 241 139 -9 170 164 135 140 209 236 297 241 184 147 198 198 149 162 184 320 280 246 263 152 177 146 274 196 202 133 233 293 188 -9 175 155 189 193 307 211 157 113 186 280 102 138 211 196 292 195 325 330 231 180 259 258 149 245 239 233 177 200 210 258 207 277 201 -9 216 203 191 189 132 215 197 233 194 262 143 179 239 175 171 164 244 290 301 244 263 140 140 245 231 163 149 -9 245 310 193 141 144 302 132 160 180 113 235 176 240 174 185 216 268 356 249 176 169 159 195 220 346 261 200 228 252 250 183 279 217 304 138 144 110 250 168 187 197 209 196 166 223 283 197 127 149 258 121 210 213 179 -9 165 201 233 253 220 212 182 242 156 236 155 154 150 256 260 122 209 305 164 190 291 154 204 168 -9 156 153 209 170 237 219 224 206 267 207 303 129 132 157 209 124 298 195 222 413 182 166 154 149 264 197 324 165 166 164 174 234 209 168 -9 236 213 190 163 192 -9 177 167 220 151 282 186 271 213 214 184 264 180 126 121 183 236 174 261 180 182 109 165 125 166 288 271 168 142 204 239 242 246 323 137 132 213 244 234 196 223 191 149 237 203 127 212 318 182 250 284 278 213 305 -9 150 127 214 184 100 209 141 180 153 273 414 201 123 245 195 101 294 239 160 194 274 194 79 263 178 156 235 200 192 215 202 310 303 158 191 247 138 265 237 195 265 199 160 167 180 372 182 209 297 216 193 215 113 204 245 168 247 125 226 168 274 367 165 178 228 166 194 224 167 240 286 297 198 217 223 162 204 158 232 219 288 224 140 348 212 204 191 135 133 121 194 -9 171 203 244 262 264 168 183 171 218 210 140 295 284 228 320 292 194 164 263 308 295 250 182 177 213 240 135 196 301 151 151 268 212 -9 200 119 188 -9 259 234 155 167 179 374 137 225 208 271 266 182 192 198 278 168 129 256 182 155 372 268 196 166 141 188 183 193 196 145 104 264 238 246 248 133 207 230 213 180 216 225 169 142 287 159 235 288 147 176 308 159 252 137 267 196 232 229 238 249 296 308 254 191 143 263 131 212 141 181 163 185 227 223 149 208 132 156 324 218 199 180 157 149 255 263 173 211 243 210
893 22 Russian Russia EUROPE 264 138 152 157 171 193 183 187 128 133 262 195 113 218 235 158 158 170 280 118 155 118 -9 175 235 202 202 108 226 136 148 196 164 271 255 202 208 199 281 168 242 173 297 237 -9 178 193 179 267 120 188 117 199 181 127 115 -9 190 -9 249 319 269 103 202 113 217 230 170 223 166 176 170 280 228 170 162 170 319 154 218 290 -9 224 330 147 127 300 221 251 125 87 131 145 268 116 274 247 172 376 247 139 183 222 193 284 226 159 154 125 203 251 194 214 129 115 354 220 270 219 330 292 201 151 199 191 188 222 159 234 151 233 117 151 180 118 268 233 237 209 188 160 162 278 389 96 231 120 292 174 132 157 146 224 181 259 241 135 311 162 158 127 132 205 232 289 241 184 139 194 194 149 159 176 320 260 228 267 140 173 138 265 188 198 125 233 269 182 260 171 151 193 193 303 207 149 109 186 268 98 138 207 188 256 191 321 330 231 171 259 246 145 237 236 218 177 200 198 258 199 274 201 155 212 197 187 192 120 209 200 227 194 238 140 183 227 166 159 164 240 -9 309 236 251 132 116 245 223 155 153 269 245 298 173 121 144 -9 132 156 176 105 227 168 240 170 185 216 272 340 233 180 166 159 183 220 334 229 196 208 243 254 175 271 201 300 126 135 106 -9 168 187 193 201 184 162 207 279 197 127 133 246 113 202 205 163 282 165 205 217 245 211 196 174 234 152 228 143 150 150 240 256 126 -9 302 161 170 283 146 188 160 204 152 138 206 158 229 211 220 -9 251 199 303 126 105 157 201 120 290 192 218 417 170 154 146 144 272 197 316 153 151 164 170 218 205 164 191 236 195 184 163 180 297 173 171 204 151 262 165 255 205 205 160 -9 168 126 106 177 221 174 249 168 190 106 153 113 166 284 262 165 134 208 224 242 246 -9 134 132 197 236 234 180 -9 187 149 237 197 127 204 290 182 250 260 274 189 305 216 134 118 205 176 100 197 129 180 153 264 402 173 119 -9 195 89 290 239 164 194 258 191 79 247 170 147 231 196 180 215 198 310 303 158 179 243 141 253 237 -9 257 195 -9 -9 176 -9 182 206 297 216 189 211 113 192 241 168 227 125 217 168 274 363 141 174 224 166 190 224 167 244 282 297 182 -9 215 162 208 154 228 223 291 228 128 344 204 204 191 129 -9 117 194 -9 171 185 240 258 260 160 183 171 206 194 136 291 275 212 315 307 190 164 239 308 295 246 178 169 205 248 135 -9 295 139 124 264 200 380 192 119 172 174 255 214 147 163 179 370 134 201 208 259 254 185 188 192 278 160 129 256 170 147 344 260 196 162 138 164 179 184 192 149 104 260 230 238 244 125 199 234 216 180 213 185 169 118 287 155 223 276 127 168 300 159 252 125 251 196 236 221 241 233 284 308 254 -9 143 259 131 196 137 177 157 129 223 209 145 204 111 156 307 218 191 174 157 140 247 255 181 191 243 206
893 22 Russian Russia EUROPE 288 138 184 166 171 205 187 187 140 136 265 203 121 226 239 162 158 178 286 118 155 122 -9 175 235 212 202 108 234 136 160 200 176 271 259 205 208 215 313 168 242 177 309 241 -9 178 193 179 282 124 188 133 203 185 127 115 -9 198 -9 249 323 289 109 202 122 221 230 198 235 170 176 170 300 232 170 162 172 323 154 226 290 -9 228 334 156 131 308 225 251 129 93 139 157 272 116 274 250 184 452 255 147 187 230 209 292 231 163 154 125 219 251 206 214 135 118 358 220 278 222 334 296 201 151 202 199 188 225 167 240 155 241 120 151 180 118 276 241 235 217 194 172 177 282 393 96 240 136 292 178 138 162 174 240 181 262 241 143 315 162 158 127 148 205 240 297 250 184 147 198 194 149 162 180 320 284 238 267 148 177 146 277 192 198 129 237 289 194 264 175 155 193 193 311 219 153 113 186 272 108 142 207 196 284 191 321 330 235 171 263 250 145 249 236 218 181 200 210 270 207 274 205 164 216 200 187 192 120 212 200 227 194 250 143 187 239 169 163 168 252 -9 313 244 263 136 140 253 231 167 157 269 265 310 205 121 150 -9 132 164 180 109 235 176 248 174 189 220 276 348 245 192 169 162 191 220 338 233 200 220 258 266 179 271 205 304 154 147 106 -9 172 195 197 213 188 162 219 283 201 127 157 254 120 206 209 183 282 169 205 217 253 217 200 174 234 152 236 151 170 150 256 268 126 -9 302 164 180 291 154 192 160 212 152 150 209 186 233 215 232 -9 263 211 307 129 108 169 209 120 302 198 222 421 178 154 146 149 264 205 320 153 157 164 170 238 209 164 194 242 213 193 167 188 297 177 175 224 159 290 186 259 213 205 188 -9 180 135 121 180 236 174 253 184 202 109 153 121 170 284 274 165 142 208 242 250 258 -9 134 132 201 236 238 188 -9 195 153 245 200 135 216 322 186 250 278 278 209 305 216 146 127 205 180 116 205 129 200 161 270 414 185 131 -9 195 95 298 243 172 194 274 191 79 255 170 159 235 214 200 223 206 310 303 158 187 251 141 265 243 -9 261 199 -9 -9 176 -9 185 215 297 224 193 211 125 192 245 168 255 125 223 172 274 371 145 174 228 166 206 232 167 244 282 300 194 -9 219 162 216 158 232 223 300 228 136 344 208 208 195 135 -9 121 206 -9 174 203 248 266 264 164 183 174 212 202 140 299 287 220 320 307 194 164 247 312 299 250 182 173 205 252 139 -9 295 159 130 264 212 396 196 122 192 174 255 234 155 167 179 386 140 225 208 275 262 185 188 198 278 164 129 260 174 147 364 272 199 162 138 176 179 187 196 153 104 264 234 238 248 125 207 234 219 180 213 217 169 134 293 155 235 280 135 180 304 163 260 137 255 196 236 241 244 233 304 312 254 -9 147 259 139 212 141 177 160 153 223 223 149 208 126 160 311 222 203 178 157 155 255 259 181 196 263 214
880 22 Russian Russia EUROPE 288 138 160 157 163 205 187 184 128 127 265 199 113 222 235 -9 158 178 280 118 151 122 104 175 239 206 194 108 226 136 160 200 176 255 263 202 190 207 277 -9 230 169 305 241 128 178 189 179 282 120 184 117 203 181 111 111 325 190 140 249 319 265 103 -9 113 205 230 174 231 170 180 170 292 228 166 158 166 327 142 222 298 153 224 322 150 135 292 221 251 125 108 131 153 268 120 270 250 -9 376 255 143 183 202 201 -9 227 -9 143 121 199 251 202 214 138 115 350 224 266 219 318 296 -9 147 181 191 184 216 159 246 151 225 -9 143 186 118 268 233 237 217 188 164 162 266 381 96 240 136 292 174 141 167 142 240 181 259 237 135 303 162 -9 131 132 205 236 285 247 184 139 194 186 149 153 172 320 260 242 263 136 173 142 271 188 202 125 217 269 191 268 175 151 185 177 299 207 149 113 -9 272 98 134 207 188 292 179 321 322 231 168 255 254 133 225 233 230 177 204 198 255 -9 268 205 152 212 200 181 180 120 212 197 -9 186 246 143 183 231 160 159 156 240 286 297 244 251 128 112 249 239 151 157 269 241 298 173 129 150 282 129 160 180 101 235 172 228 170 181 216 256 348 241 180 163 159 191 208 330 229 200 204 231 258 179 271 -9 304 114 141 106 250 164 167 205 201 192 170 219 283 197 127 141 250 121 202 201 163 262 161 201 217 249 -9 208 174 238 148 -9 159 154 -9 244 260 114 197 293 161 180 287 154 188 160 184 152 150 206 158 233 179 228 194 263 199 303 126 108 157 205 120 290 198 218 417 170 160 150 139 264 197 312 153 157 148 162 226 205 156 194 236 195 -9 159 188 -9 177 167 204 147 278 186 251 213 214 184 249 172 126 118 183 221 -9 253 172 166 103 162 121 158 280 262 159 138 208 224 242 -9 319 134 132 205 232 234 176 199 195 149 237 194 127 204 302 178 250 263 286 189 300 212 146 121 208 180 116 205 129 172 149 276 414 193 119 245 195 98 286 239 156 194 258 188 76 259 166 153 235 214 192 211 -9 302 299 153 191 247 141 257 237 189 261 191 164 155 172 368 185 191 289 216 189 211 113 196 241 164 227 121 217 164 270 347 141 174 212 170 194 220 170 240 274 300 178 217 207 158 208 150 212 -9 288 220 128 336 204 200 191 135 118 109 191 196 168 203 244 258 260 168 179 171 212 202 132 -9 278 224 310 292 194 160 255 304 295 246 182 173 205 240 135 190 295 139 130 256 212 396 192 122 184 194 251 230 151 163 179 382 131 221 204 259 238 182 192 188 270 160 121 260 178 131 364 256 196 158 126 172 183 172 196 141 104 -9 230 238 240 125 203 230 213 176 -9 221 177 134 287 159 235 280 143 176 304 155 252 125 251 196 232 241 235 233 292 312 250 191 143 255 119 216 133 181 157 117 223 213 149 200 111 160 300 -9 187 174 161 152 247 255 -9 201 243 210
880 22 Russian Russia EUROPE 288 138 176 157 171 205 203 196 140 133 265 203 117 222 243 -9 162 182 283 130 159 122 113 178 247 206 198 108 230 142 164 204 179 271 267 217 211 219 281 -9 238 181 309 241 140 178 189 183 288 124 192 117 207 205 127 111 325 194 144 253 327 285 103 -9 116 221 230 206 235 174 200 176 300 232 174 162 178 327 154 226 298 157 228 334 162 135 304 229 251 125 108 131 153 268 124 274 250 -9 380 263 151 187 222 201 -9 234 -9 147 125 203 255 202 214 138 124 350 224 270 219 334 300 -9 163 193 191 196 222 163 249 155 249 -9 155 189 130 272 241 247 221 194 164 174 282 397 111 240 140 292 178 144 172 146 243 205 262 237 135 323 174 -9 135 132 237 244 305 256 184 139 198 202 149 162 184 320 264 242 263 136 177 146 271 192 210 125 237 269 191 272 183 151 193 185 303 219 165 113 -9 272 104 138 215 212 296 195 321 322 231 171 259 254 141 233 236 236 181 212 214 258 -9 280 205 161 216 200 187 192 124 215 200 -9 194 246 149 183 231 166 171 160 240 290 313 244 263 128 112 253 243 151 161 273 261 298 193 141 150 286 135 160 188 105 239 176 240 178 181 220 260 356 245 188 166 159 195 216 342 237 200 220 243 266 199 287 -9 304 138 144 114 258 172 187 205 201 204 170 227 283 201 127 141 262 125 206 205 163 278 161 205 233 253 -9 208 174 246 152 -9 167 158 -9 260 260 122 197 302 164 180 291 158 192 160 204 160 153 212 174 233 203 232 194 267 207 303 129 129 157 209 120 298 201 218 421 174 169 154 159 268 201 316 165 157 164 170 234 213 160 194 242 207 -9 163 192 -9 181 167 228 151 278 189 267 213 217 184 255 180 132 121 183 245 -9 253 172 190 118 165 133 162 284 265 168 146 212 233 250 -9 327 140 135 205 248 234 188 229 199 149 253 203 135 208 310 178 250 275 286 189 305 212 150 127 214 184 116 209 133 188 149 279 414 193 119 249 195 98 294 243 168 194 274 194 85 263 170 156 239 218 196 223 -9 314 307 153 199 251 144 269 237 192 265 199 168 163 180 380 185 209 293 220 193 215 116 196 241 168 251 125 226 164 278 351 165 178 228 174 194 232 173 244 286 300 194 221 211 162 208 158 228 -9 288 224 136 348 224 210 203 135 130 113 194 205 171 203 252 262 268 172 187 171 218 206 140 -9 284 228 310 310 194 164 255 308 295 246 182 173 209 244 139 190 313 163 142 256 212 400 196 122 188 202 255 234 159 167 182 382 140 221 204 275 262 191 192 194 274 160 129 264 186 151 368 264 205 158 135 172 183 184 196 145 108 -9 234 242 244 137 211 234 219 188 -9 225 181 138 293 159 243 284 143 176 308 159 256 137 259 220 236 245 235 249 296 312 254 203 147 267 131 220 145 181 160 153 227 223 153 204 126 160 320 -9 199 198 165 155 255 259 -9 206 243 214
898 22 Russian Russia EUROPE 264 142 168 157 171 205 179 187 128 133 265 191 113 222 239 154 158 178 277 130 151 118 107 172 235 200 194 100 210 127 164 200 176 255 259 205 205 215 305 164 234 174 297 233 132 178 189 167 279 116 184 117 199 -9 127 115 325 194 140 249 323 265 103 194 113 221 230 174 239 162 180 164 292 228 170 162 172 315 154 218 294 137 224 330 150 131 288 225 251 113 102 127 145 264 116 274 250 -9 372 251 139 183 226 189 292 223 159 146 121 199 251 206 208 129 118 350 220 274 -9 318 296 201 151 184 187 180 225 155 -9 155 233 117 147 189 118 268 241 225 209 194 160 162 278 393 96 231 128 289 170 138 172 138 239 185 262 241 135 303 162 152 -9 140 217 236 293 256 176 139 186 198 149 162 176 324 260 242 259 148 169 142 271 188 202 125 217 269 182 -9 171 147 185 177 299 207 157 105 190 276 98 138 215 188 296 187 321 318 219 165 251 254 141 225 236 218 177 200 202 255 199 268 197 146 216 188 181 180 120 212 194 227 190 246 137 183 231 160 159 152 244 290 -9 244 251 128 116 249 243 151 149 269 241 298 173 121 144 294 117 156 172 109 235 172 236 146 181 208 268 348 241 180 166 159 183 220 330 233 200 212 255 238 167 -9 205 300 138 141 110 250 -9 171 205 213 188 158 215 283 185 127 137 254 125 202 197 163 274 161 201 233 249 217 200 174 234 152 216 147 154 -9 256 260 118 209 302 158 180 287 150 184 160 184 148 141 206 158 209 183 212 194 255 207 287 126 105 153 209 128 290 201 210 409 158 142 150 154 268 197 316 153 151 160 174 234 209 160 194 236 210 184 163 188 289 173 167 204 143 278 174 255 209 214 176 249 172 126 106 177 -9 174 245 -9 174 109 153 117 158 272 262 -9 138 208 224 246 246 323 131 132 201 236 234 184 215 183 153 237 188 131 208 302 186 250 278 278 201 305 216 138 127 205 176 100 205 129 176 153 -9 406 189 119 233 195 89 290 231 160 185 274 191 76 251 170 156 235 200 192 215 198 302 303 153 179 247 144 257 237 192 261 195 152 163 172 368 179 203 297 216 185 211 113 180 -9 152 247 125 226 168 274 -9 141 158 228 166 194 224 167 240 278 294 178 221 201 162 208 150 212 191 297 228 132 344 204 210 187 132 130 109 185 187 171 203 236 262 252 160 187 156 212 202 136 295 275 212 320 292 194 160 235 304 287 246 178 153 205 244 135 184 310 139 148 252 204 -9 196 119 188 190 251 234 151 159 179 378 134 221 192 -9 258 182 188 188 270 156 121 256 174 131 360 260 196 158 126 164 179 184 188 149 96 260 230 238 244 133 203 -9 207 180 213 221 169 118 284 -9 235 280 131 172 308 155 256 125 263 196 228 233 235 245 284 308 246 191 139 259 123 212 133 177 163 153 227 213 141 200 -9 156 320 -9 187 168 157 152 247 259 177 196 243 210
898 22 Russian Russia EUROPE 296 142 180 157 175 205 207 196 128 136 277 203 121 222 239 162 166 182 280 130 155 126 107 175 247 210 194 108 226 136 176 212 185 271 263 205 214 215 313 172 234 173 305 241 144 178 193 187 282 120 196 117 207 -9 127 115 325 198 176 249 327 293 103 202 119 221 234 182 247 166 180 164 324 240 174 162 174 323 154 222 294 157 224 338 153 131 304 229 251 125 114 131 153 268 120 274 250 -9 384 255 147 187 230 189 296 226 167 155 125 203 251 206 220 141 124 350 220 278 -9 330 300 205 155 193 191 192 225 159 -9 163 249 126 159 192 136 268 241 235 213 194 172 174 286 401 96 243 140 292 174 144 177 138 247 189 262 245 143 331 170 152 -9 144 221 236 293 256 184 147 194 202 149 162 180 328 264 254 263 148 177 142 277 196 206 129 233 285 191 -9 175 151 197 201 303 207 173 113 190 276 104 138 215 200 296 199 329 322 231 171 251 258 141 233 239 227 181 216 206 258 203 268 201 155 220 203 187 189 132 218 200 230 190 250 143 187 235 166 171 160 248 298 -9 244 251 140 132 249 247 151 153 277 253 310 181 141 147 298 138 172 180 113 243 176 236 162 193 216 276 360 241 184 166 162 187 220 334 233 200 220 255 258 179 -9 205 304 138 144 114 266 -9 179 205 221 196 158 227 287 201 127 145 254 125 202 201 167 282 169 205 233 253 220 208 174 246 152 216 155 158 -9 260 260 122 209 302 167 190 295 154 192 160 184 152 150 206 158 213 215 228 202 259 215 303 141 108 157 209 128 294 201 222 417 182 142 150 159 272 205 320 169 154 168 182 238 225 164 194 239 210 187 163 192 297 173 171 204 147 282 180 259 221 214 184 252 176 132 124 183 -9 178 245 -9 186 118 162 121 162 292 271 -9 150 216 224 254 252 327 137 132 205 244 238 184 215 195 157 249 200 131 208 314 186 258 281 278 205 305 216 150 133 211 184 100 209 133 192 161 -9 410 193 123 241 198 98 298 239 164 200 274 197 79 259 170 156 239 200 192 218 210 310 307 158 179 247 144 257 255 195 265 199 168 167 180 376 194 206 297 224 189 211 113 184 -9 160 255 137 226 180 286 -9 141 178 228 170 198 232 167 240 282 294 194 221 219 162 208 158 232 219 297 228 136 352 224 218 195 132 133 121 191 208 171 207 240 270 272 160 187 171 218 202 148 299 275 220 320 298 194 172 259 308 295 258 186 165 209 248 135 190 313 147 151 260 208 -9 196 119 192 194 255 238 155 159 179 386 137 225 204 -9 258 182 192 190 274 160 125 256 178 155 364 264 205 166 126 168 179 187 192 149 108 264 230 242 244 133 207 -9 216 184 213 225 177 138 287 -9 239 280 143 176 308 163 260 137 275 196 236 245 238 249 288 320 250 207 143 259 135 216 137 177 163 185 227 223 145 208 -9 160 324 -9 203 174 157 155 259 259 181 196 243 222
885 22 Russian Russia EUROPE 296 138 172 157 171 205 187 196 128 133 262 191 117 218 239 154 162 174 277 130 151 118 113 -9 235 206 -9 108 226 136 152 196 176 255 263 208 202 203 313 164 234 181 305 229 148 178 189 179 267 -9 184 117 199 181 131 119 -9 194 144 249 323 269 109 194 113 217 226 170 235 162 176 173 292 228 174 162 164 315 142 214 -9 -9 228 330 150 135 296 221 247 125 93 127 149 268 -9 270 250 188 -9 255 143 183 218 189 280 223 159 147 121 199 251 186 217 135 124 350 220 270 -9 314 300 201 159 193 179 192 -9 143 234 159 233 114 139 -9 118 272 233 239 213 188 168 174 278 401 96 231 120 285 170 132 157 146 228 185 256 237 131 303 174 152 127 132 205 232 293 238 184 139 190 194 145 156 180 320 264 242 255 136 165 146 262 188 202 125 233 289 191 260 175 151 185 189 303 211 157 109 186 268 98 138 215 188 256 187 321 318 223 165 251 234 137 237 236 -9 177 200 194 -9 199 274 201 155 216 -9 187 189 120 218 194 227 190 238 143 179 231 160 167 160 240 290 301 -9 257 132 112 -9 239 155 153 269 241 292 173 121 144 294 129 156 176 113 235 -9 240 166 181 220 260 352 245 176 163 156 195 212 326 -9 200 216 252 242 175 271 213 300 134 135 106 262 164 167 201 213 196 166 223 283 197 127 141 246 121 206 201 159 278 -9 -9 217 249 220 208 174 234 148 240 143 150 142 -9 260 122 197 302 161 170 287 146 184 160 184 152 138 209 158 229 179 224 194 251 203 299 126 105 157 209 128 282 195 210 405 -9 154 150 139 264 193 312 157 157 148 -9 226 205 156 194 236 210 181 155 188 293 173 167 204 -9 278 180 247 205 211 160 249 180 126 106 177 221 174 245 168 174 103 153 125 146 280 268 162 134 204 224 250 252 323 134 132 201 240 234 176 199 191 129 233 197 131 212 306 178 250 275 278 193 305 212 146 118 205 180 100 201 129 184 -9 276 410 193 119 245 180 89 290 219 156 191 270 191 79 255 174 156 227 190 192 207 202 306 303 148 187 243 141 265 237 195 -9 199 160 167 180 368 179 212 289 216 189 197 113 184 245 160 251 -9 229 168 274 359 141 158 212 166 194 -9 167 -9 278 297 190 217 219 162 216 150 212 191 291 224 128 340 204 -9 191 135 133 113 185 -9 -9 199 240 262 256 164 183 156 218 198 136 -9 275 220 310 -9 194 160 235 308 287 254 178 161 209 244 135 -9 301 147 130 252 200 388 196 119 172 174 255 234 155 -9 179 374 140 221 204 275 254 185 184 192 -9 160 129 248 178 147 364 268 196 158 126 164 179 184 196 137 100 264 234 238 224 125 203 226 -9 -9 213 205 173 118 284 159 235 288 143 176 -9 159 252 125 -9 196 228 241 241 245 296 296 250 191 139 255 127 196 137 173 163 129 227 209 145 180 108 160 320 214 191 178 157 152 255 259 -9 191 -9 -9
885 22 Russian Russia EUROPE 300 146 184 169 175 214 187 196 137 133 277 215 121 222 239 158 166 182 277 130 159 118 116 -9 235 206 -9 108 226 142 160 204 176 271 263 214 205 211 313 176 242 181 317 241 148 187 193 179 282 -9 188 129 207 185 131 119 -9 194 148 249 323 269 115 206 113 221 226 182 239 166 176 176 296 240 178 162 170 327 158 234 -9 -9 232 338 150 135 304 233 251 129 102 135 153 272 -9 270 253 188 -9 259 151 187 222 201 288 230 163 150 125 203 255 194 223 141 130 354 228 270 -9 334 300 205 163 199 191 192 -9 159 249 159 233 126 139 -9 133 276 237 237 213 203 168 177 282 401 102 246 132 292 174 132 177 146 236 185 256 245 139 327 178 158 131 152 233 236 297 256 188 147 198 198 149 159 180 324 264 246 267 148 173 146 274 188 206 125 233 293 191 264 175 159 185 193 311 215 169 113 186 268 102 142 215 200 296 191 333 326 223 171 255 258 145 245 239 -9 181 208 214 -9 203 271 205 155 216 -9 222 192 120 224 194 227 194 250 143 183 231 169 171 168 240 294 305 -9 260 132 112 -9 239 155 153 273 241 298 181 141 153 298 132 168 180 113 239 -9 244 182 181 220 272 356 245 192 172 162 199 216 338 -9 204 220 252 262 179 271 217 304 142 141 106 266 172 195 201 217 196 166 223 287 197 127 145 254 125 210 209 171 282 -9 -9 241 249 223 212 174 242 152 244 143 154 150 -9 260 126 213 302 164 190 287 150 188 164 212 152 150 209 182 229 207 236 202 251 211 303 126 132 157 209 128 286 198 214 417 -9 160 150 154 264 197 316 169 160 164 -9 230 205 168 194 248 213 184 167 196 301 177 171 204 -9 282 186 259 213 214 184 249 184 132 118 180 236 178 253 172 182 109 162 125 170 292 271 162 138 208 242 250 258 323 134 132 209 244 242 184 221 195 129 245 203 131 216 314 178 250 275 282 209 310 212 146 133 214 184 120 205 133 204 -9 276 410 193 123 249 183 95 290 243 168 194 270 191 79 255 174 156 235 218 200 211 206 310 311 148 195 247 144 269 240 195 -9 199 160 167 180 372 182 212 297 228 193 207 119 192 249 164 251 -9 229 168 274 371 141 170 228 170 198 -9 173 -9 282 300 202 221 219 162 216 154 224 219 306 224 132 352 216 -9 195 141 133 113 191 -9 -9 207 248 266 268 168 183 174 221 206 140 -9 275 228 315 -9 198 176 235 312 287 254 190 169 213 244 135 -9 313 155 148 260 204 396 200 119 184 198 255 238 159 -9 182 390 140 225 204 275 262 188 188 194 -9 160 129 256 178 147 364 272 208 158 144 184 179 193 196 149 116 292 234 238 240 125 207 230 -9 -9 219 221 177 126 290 163 235 292 147 176 -9 159 252 125 -9 224 236 249 241 245 296 308 258 207 143 259 139 220 141 181 163 157 227 213 153 200 112 164 320 218 195 178 157 155 263 267 -9 226 -9 -9
889 22 Russian Russia EUROPE 292 138 156 157 159 205 183 184 128 133 262 191 113 222 239 154 162 -9 271 133 151 126 107 175 231 200 194 104 218 127 152 196 164 255 263 205 190 199 277 164 230 174 305 233 136 178 185 183 267 116 -9 117 199 185 127 111 -9 190 136 241 315 285 103 206 113 217 -9 194 231 162 176 170 292 232 170 162 170 323 162 218 286 -9 228 326 141 131 296 225 247 125 93 127 149 264 -9 262 247 172 380 251 135 183 222 193 284 219 159 -9 121 199 247 186 208 132 118 346 228 274 219 322 292 201 147 193 175 176 -9 155 240 159 225 117 147 183 136 260 241 239 193 203 156 159 282 401 105 243 124 292 170 138 167 122 232 181 253 237 135 319 174 158 131 144 205 232 289 241 184 147 194 194 141 153 176 316 264 242 263 136 165 -9 271 188 202 121 217 269 191 -9 171 151 185 177 303 211 157 113 186 268 104 138 207 192 288 187 321 318 231 168 263 242 141 225 239 218 173 212 202 255 199 274 197 -9 216 200 191 189 124 218 194 224 194 238 143 179 231 160 159 160 244 278 305 244 260 132 108 -9 239 163 153 -9 237 298 181 121 147 294 117 164 180 113 231 -9 236 -9 185 212 268 352 241 180 163 156 183 216 330 -9 200 220 -9 254 -9 271 213 308 138 135 106 -9 168 175 201 205 188 158 219 287 197 123 141 258 121 210 201 163 262 -9 -9 233 245 223 208 174 238 140 240 143 150 126 256 260 118 205 302 161 180 283 150 184 160 184 152 150 206 143 209 179 228 194 255 207 303 126 108 157 205 108 294 198 218 413 178 148 154 149 260 193 316 153 157 160 -9 230 205 160 -9 236 207 181 159 184 285 169 167 204 151 270 165 243 213 214 180 249 176 123 121 180 224 174 245 172 182 115 153 125 162 288 268 162 134 208 239 242 246 323 134 132 201 240 238 180 211 191 149 233 -9 123 180 294 182 250 251 282 185 305 -9 146 127 205 180 104 201 129 176 153 -9 406 181 119 -9 -9 86 286 223 160 185 258 191 76 259 166 153 235 200 180 207 190 306 303 158 187 243 138 265 237 189 261 199 -9 159 176 368 182 212 289 208 -9 197 113 188 241 156 227 -9 226 164 270 -9 145 166 212 162 -9 224 167 -9 282 -9 198 221 215 158 200 154 232 215 288 224 136 340 208 208 191 132 127 117 185 -9 171 199 240 262 256 164 179 156 218 190 136 291 275 220 315 307 190 152 239 304 287 246 178 -9 205 232 139 -9 295 139 124 256 204 -9 196 119 168 -9 251 230 151 159 182 370 137 221 200 271 258 185 184 186 -9 160 129 260 182 151 356 260 199 158 126 168 183 184 188 133 104 260 234 238 244 121 207 -9 204 188 213 209 173 138 287 -9 239 280 135 172 308 155 256 125 251 208 236 237 241 245 292 316 250 191 147 251 139 200 121 181 163 153 227 209 145 180 111 156 311 214 191 168 157 140 247 259 -9 201 -9 -9
889 22 Russian Russia EUROPE 300 142 168 169 171 205 203 196 128 133 271 195 121 226 239 158 166 -9 277 136 151 126 116 178 239 212 210 108 226 136 156 204 176 271 263 217 190 219 301 164 246 177 305 233 144 187 189 183 279 120 -9 129 207 185 131 111 -9 198 144 249 323 297 103 206 125 217 -9 198 235 166 176 170 296 236 174 162 174 327 162 222 290 -9 232 330 147 135 304 229 247 129 114 127 153 268 -9 278 253 172 388 259 147 183 222 201 288 223 163 -9 121 203 251 202 217 141 124 354 228 274 219 334 308 205 155 199 175 192 -9 155 246 159 233 129 147 189 136 272 245 239 209 203 168 165 286 405 111 243 132 292 182 138 177 146 240 193 259 237 135 327 178 161 131 144 237 236 301 250 184 151 194 202 149 153 180 320 264 246 267 148 173 -9 274 192 210 125 237 293 191 -9 183 159 193 197 307 211 161 113 194 268 108 146 211 196 292 199 321 322 235 171 267 254 145 237 239 233 177 212 210 255 203 271 201 -9 220 200 195 192 124 218 200 224 194 242 143 183 231 166 159 160 244 286 317 248 263 132 136 -9 247 163 153 -9 261 307 193 129 153 294 132 168 184 121 243 -9 240 -9 193 216 272 356 241 188 166 159 191 220 338 -9 208 220 -9 258 -9 295 217 316 138 135 110 -9 176 191 205 225 192 166 231 291 197 135 153 258 125 210 205 163 282 -9 -9 237 257 223 208 174 238 140 244 147 154 142 256 264 118 205 305 164 185 291 154 192 160 208 152 150 212 174 213 187 232 198 255 207 303 129 108 161 205 108 298 198 218 425 178 160 154 154 268 197 324 161 157 164 -9 234 225 164 -9 242 216 187 167 188 297 173 175 224 155 278 186 259 213 214 180 249 180 129 127 183 233 178 249 172 190 118 153 125 174 288 271 165 142 212 239 246 246 323 134 138 209 240 238 196 219 191 157 237 -9 127 212 306 186 258 275 286 189 310 -9 146 127 217 184 116 205 133 200 153 -9 414 193 123 -9 -9 89 294 243 168 194 270 194 76 259 166 156 235 214 192 215 198 310 315 158 195 251 138 269 237 189 265 203 -9 163 176 372 191 212 301 216 -9 215 122 188 249 160 255 -9 229 172 270 -9 165 174 224 170 -9 232 167 -9 282 -9 202 221 219 162 204 154 232 215 306 224 136 344 212 214 191 135 133 121 191 -9 171 203 244 262 272 168 183 171 218 202 136 295 278 220 320 310 194 168 259 312 291 250 182 -9 213 232 139 -9 301 163 124 260 208 -9 200 122 184 -9 255 238 155 163 182 374 143 221 204 283 262 185 192 198 -9 160 133 264 182 155 372 264 205 162 141 184 183 190 188 149 104 260 242 238 248 133 211 -9 213 188 213 221 173 138 287 -9 243 280 143 180 308 159 256 137 251 224 240 245 241 245 300 316 254 211 151 263 143 216 121 181 163 153 227 209 153 200 111 164 324 214 203 178 161 155 251 259 -9 206 -9 -9
884 22 Russian Russia EUROPE 264 142 168 157 167 205 187 187 128 127 274 195 117 222 231 150 162 170 277 118 147 126 113 166 235 200 194 108 -9 136 144 200 164 255 259 205 202 195 281 164 238 173 297 237 136 178 169 167 267 116 188 117 199 185 127 119 322 194 140 245 323 265 103 206 113 217 226 166 239 162 176 170 292 228 170 162 164 315 150 226 286 149 224 326 150 135 300 225 251 125 -9 123 145 268 116 258 247 180 380 251 143 171 222 193 284 219 155 138 121 199 255 194 208 135 121 350 220 270 -9 -9 300 -9 155 202 187 180 222 155 234 155 233 -9 151 189 118 272 237 235 213 188 152 159 278 361 96 240 120 280 170 135 182 150 232 193 253 245 131 303 162 152 135 140 205 236 289 241 176 147 190 194 149 159 176 312 264 246 263 140 165 142 271 192 202 129 233 293 194 -9 171 155 193 185 299 211 153 113 182 276 98 138 207 196 288 191 317 322 223 168 259 250 141 241 239 218 177 216 198 258 195 274 205 146 216 203 187 189 120 215 200 -9 190 246 134 -9 231 166 159 156 244 282 309 248 251 132 108 245 239 151 153 273 241 298 161 121 147 282 -9 152 172 109 235 176 240 146 189 212 256 352 237 180 166 156 187 216 342 225 196 -9 243 250 179 291 205 304 126 135 98 254 164 175 201 213 192 162 211 279 197 135 137 258 121 198 197 159 278 165 201 217 249 223 208 174 234 148 216 151 150 -9 244 260 118 201 302 164 190 287 150 188 164 184 156 150 206 143 209 179 224 198 259 207 303 126 105 157 205 120 294 195 214 413 170 154 150 154 264 197 316 153 151 148 170 226 205 168 179 236 195 181 155 184 293 173 167 204 155 278 165 247 201 214 172 249 176 126 106 174 236 -9 249 164 170 115 153 117 -9 280 271 -9 146 -9 236 242 246 319 131 123 201 224 234 184 205 187 149 237 197 123 180 310 178 254 260 278 193 -9 212 150 130 202 180 100 209 129 176 149 273 402 177 119 237 180 89 286 235 160 185 258 188 79 255 170 156 231 196 184 199 202 302 307 163 175 247 141 265 237 189 261 199 156 159 168 372 179 185 289 200 -9 207 107 180 245 152 251 121 220 164 270 351 161 178 216 170 194 232 167 240 286 294 202 217 201 162 200 154 212 215 288 220 128 336 208 212 187 132 127 113 191 193 171 199 240 262 272 160 179 156 218 202 132 291 290 228 305 307 194 160 243 308 287 246 178 173 205 244 143 187 295 159 139 256 -9 380 192 119 176 190 251 218 147 159 179 370 137 221 200 271 258 185 184 190 270 168 117 256 174 151 336 260 205 162 126 168 179 190 188 149 104 260 234 238 236 133 199 230 207 180 213 185 169 118 278 159 231 276 139 172 300 -9 248 137 251 196 232 229 235 245 292 308 250 207 143 255 131 200 133 -9 160 153 223 209 141 200 126 152 306 214 191 178 157 152 247 259 173 196 243 210
884 22 Russian Russia EUROPE 280 146 176 157 171 210 207 199 131 133 277 203 117 222 239 162 166 178 280 130 155 126 113 175 239 204 194 108 -9 142 144 204 164 275 263 208 208 203 305 172 242 181 305 237 144 178 189 183 285 120 204 117 207 205 127 119 331 206 148 249 323 301 109 206 125 221 238 194 243 166 180 176 328 228 178 162 168 327 158 226 298 153 228 326 156 135 300 229 251 125 -9 127 145 268 124 270 250 184 384 251 147 183 226 201 284 223 159 147 125 199 255 198 217 144 124 350 224 274 -9 -9 300 -9 163 202 187 184 225 155 246 159 233 -9 163 195 136 280 245 239 213 194 164 171 282 389 105 243 140 289 174 141 182 162 236 197 256 249 135 327 174 152 135 144 217 244 305 250 176 147 198 202 157 162 180 324 264 250 267 148 173 150 274 192 206 129 233 293 200 -9 175 159 197 193 299 211 169 117 190 280 102 142 211 200 296 199 321 330 231 168 259 258 141 245 239 239 177 216 202 258 207 271 209 146 220 206 195 192 128 218 200 -9 198 246 137 -9 231 175 159 156 248 298 309 248 263 132 112 245 239 159 157 277 265 310 177 133 150 298 -9 152 188 113 239 176 244 170 189 216 260 352 241 184 166 159 195 216 342 233 200 -9 252 258 199 291 217 308 138 135 110 266 164 187 205 217 196 166 223 279 201 135 141 262 125 210 205 175 282 173 205 241 257 226 208 174 234 156 228 163 150 -9 256 264 126 209 305 164 190 287 158 204 168 208 160 150 209 158 233 211 232 202 263 207 303 129 105 157 205 124 302 201 214 417 170 163 150 154 260 205 316 169 157 156 170 234 225 168 194 242 210 190 167 192 297 177 171 228 155 282 186 255 205 220 184 255 180 132 115 180 239 -9 253 172 170 118 153 129 -9 280 271 -9 150 -9 236 250 246 323 134 129 201 232 246 200 229 195 153 249 200 127 180 310 182 262 284 290 193 -9 216 150 133 202 180 112 213 133 176 157 279 418 189 127 241 189 101 290 239 172 194 258 191 91 259 178 156 239 218 188 223 202 314 311 163 187 251 144 265 246 192 261 199 164 167 176 380 191 185 289 200 -9 211 116 184 245 168 255 125 226 168 282 379 165 178 228 174 210 232 170 244 286 297 210 221 215 162 216 154 236 223 312 224 140 348 208 218 191 135 130 113 194 196 174 199 248 270 276 172 183 174 218 214 140 295 290 228 315 310 194 168 259 312 287 254 178 173 205 248 139 190 295 163 154 260 -9 380 200 122 184 194 263 218 151 167 179 386 140 229 204 279 258 185 188 190 274 172 129 256 178 159 364 268 205 162 138 172 179 190 188 149 104 287 238 242 244 133 213 234 213 184 213 229 169 142 284 163 235 280 139 176 312 -9 256 141 271 204 240 245 241 245 296 324 258 207 143 255 139 216 137 -9 163 173 231 209 149 200 129 152 310 214 195 198 157 155 251 263 181 201 263 222
883 22 Russian Russia EUROPE 292 138 156 157 159 205 187 196 128 127 262 191 113 226 235 158 162 178 274 130 151 122 104 175 235 202 194 108 218 136 144 196 164 271 251 202 208 215 285 168 234 173 301 233 136 178 177 183 267 116 184 117 199 185 123 111 322 194 140 253 -9 269 100 198 113 217 230 198 231 170 172 170 292 228 170 158 174 319 150 222 282 157 224 330 153 123 300 225 251 125 87 131 149 264 116 274 241 172 376 247 139 183 222 177 288 219 155 147 125 199 251 198 208 141 118 350 212 270 -9 322 288 -9 159 181 175 180 225 155 243 151 233 -9 139 186 133 260 233 231 213 188 156 -9 282 401 96 231 124 -9 174 138 157 138 239 -9 256 237 135 303 -9 155 127 132 221 236 293 250 176 147 198 198 145 159 172 320 264 246 263 136 169 138 271 184 202 125 217 269 188 -9 171 151 189 181 299 207 153 109 190 268 102 138 211 204 260 183 321 322 231 168 259 254 141 237 236 230 177 200 202 -9 191 274 201 155 216 194 181 192 124 206 200 -9 190 242 137 179 223 166 159 156 236 282 -9 244 251 128 108 245 231 151 149 273 245 304 177 137 141 294 117 152 172 109 235 168 240 166 185 216 264 348 237 180 166 159 187 216 330 -9 196 -9 243 258 183 271 205 300 138 141 106 254 160 187 201 213 196 166 207 279 201 131 137 246 121 206 201 167 278 169 201 217 249 220 196 174 238 148 216 147 146 -9 260 260 126 209 290 161 170 283 150 188 172 184 148 138 206 162 213 179 232 194 -9 195 287 126 105 157 201 120 282 195 218 405 170 142 146 149 272 193 312 157 -9 160 170 226 205 164 179 236 213 190 159 192 297 165 163 216 147 282 165 251 213 214 160 249 176 129 106 180 221 170 245 168 182 106 153 109 150 272 271 156 134 204 224 242 249 315 132 129 197 236 238 180 209 187 129 241 188 123 204 298 178 254 251 278 189 300 208 134 133 199 180 104 205 129 180 153 279 406 193 119 233 180 89 290 219 160 194 258 191 82 255 170 150 227 218 196 211 198 310 299 158 187 243 141 253 237 192 261 195 152 163 176 368 182 200 293 200 189 211 107 180 241 156 227 125 217 164 -9 -9 149 170 212 166 194 224 170 240 278 294 178 213 201 158 204 158 220 223 288 228 136 348 -9 204 191 132 118 113 191 -9 165 203 240 262 256 168 183 156 212 198 136 287 275 220 305 304 194 160 259 304 291 254 178 157 205 232 135 -9 295 139 124 252 200 392 196 119 188 174 255 218 151 167 179 374 131 221 200 271 258 185 192 190 274 160 121 248 178 135 364 260 199 162 126 168 183 184 172 141 104 256 234 242 224 117 207 234 207 172 213 185 169 138 278 159 235 280 131 -9 300 155 252 125 247 192 228 241 232 249 292 304 250 203 143 255 123 208 133 177 163 129 227 223 141 204 113 152 316 210 191 168 157 140 251 263 -9 191 -9 210
883 22 Russian Russia EUROPE 296 142 180 166 171 214 199 196 140 136 262 223 117 226 239 158 162 178 280 130 155 122 113 175 243 206 194 108 222 136 160 208 176 271 263 205 208 219 297 176 234 173 305 237 148 184 197 187 282 124 188 125 203 185 127 111 331 194 148 257 -9 293 106 206 113 221 234 198 235 174 200 173 300 236 174 162 174 319 158 234 298 157 228 338 162 127 300 225 255 133 108 131 157 268 128 278 250 188 376 259 143 187 230 185 292 223 163 154 125 199 255 202 208 144 118 358 216 274 -9 326 300 -9 163 181 191 188 225 167 255 151 241 -9 159 189 133 272 245 239 213 203 168 -9 282 401 96 240 136 -9 174 141 182 154 251 -9 259 241 139 327 -9 161 131 148 229 236 293 250 192 147 198 202 153 162 184 320 264 246 267 148 173 142 271 188 202 125 217 289 191 -9 183 155 193 185 303 219 177 113 190 280 102 138 215 208 296 191 325 326 231 168 259 258 149 249 236 233 181 216 214 -9 207 277 209 158 216 203 195 192 124 221 200 -9 194 258 149 179 235 166 171 160 244 294 -9 248 260 132 120 249 243 159 149 277 265 316 201 141 150 298 132 168 180 113 235 168 240 170 185 220 268 356 245 188 166 159 187 220 338 -9 212 -9 243 266 207 283 205 304 138 144 110 262 172 195 205 217 200 170 227 287 201 135 145 246 121 206 205 179 282 169 209 237 249 223 212 178 242 156 244 163 150 -9 260 260 126 213 302 164 170 287 150 192 184 212 152 150 209 170 237 215 232 198 -9 199 307 126 108 157 205 128 286 198 226 413 178 154 150 154 268 201 324 161 -9 164 170 226 213 164 194 239 213 190 163 196 305 173 175 224 151 286 186 263 213 214 176 249 180 132 106 183 224 170 253 168 186 115 162 125 170 288 271 165 142 216 239 246 252 327 134 132 201 244 238 184 221 195 149 245 197 127 204 310 186 254 278 286 209 310 212 146 136 217 184 108 205 137 200 157 279 406 193 127 237 195 89 290 235 172 194 274 191 94 255 174 156 231 218 196 227 202 310 303 158 187 243 144 257 240 195 265 199 172 163 176 372 185 206 297 208 191 211 113 184 245 168 247 125 226 168 -9 -9 169 170 224 166 194 232 173 244 278 300 194 225 211 162 220 158 232 223 297 228 140 352 -9 210 195 135 133 113 194 -9 171 203 248 266 268 168 187 156 215 202 140 299 284 228 315 304 194 164 259 304 295 254 190 165 209 248 139 -9 295 151 151 260 204 400 196 122 192 194 255 234 155 167 179 378 140 221 204 279 258 185 192 194 274 164 133 264 182 143 364 264 205 162 135 172 183 190 192 145 104 260 238 246 224 121 221 234 213 184 219 213 169 142 287 159 243 288 147 -9 308 155 260 129 263 196 228 241 244 249 300 316 250 207 147 267 131 216 137 177 163 129 227 227 157 204 129 156 320 210 195 178 157 155 255 263 -9 196 -9 210
890 22 Russian Russia EUROPE 264 138 156 153 159 205 199 187 128 127 262 203 117 214 239 162 158 170 277 118 147 118 116 175 -9 206 -9 104 218 127 164 196 176 255 263 208 202 203 273 164 242 173 293 237 132 178 -9 183 267 116 184 117 195 185 123 111 325 194 144 249 319 289 103 202 113 221 -9 194 231 158 180 152 296 240 170 -9 170 315 158 222 282 141 228 330 153 131 292 229 239 125 87 131 145 256 112 270 247 188 376 251 139 183 218 177 288 223 159 -9 121 199 251 186 -9 141 115 354 224 270 219 318 296 205 159 181 191 184 216 155 234 151 229 114 151 189 118 -9 241 225 213 188 156 153 282 389 96 231 120 280 174 132 177 142 224 181 256 241 139 319 162 155 127 144 205 236 289 244 184 139 202 202 149 162 180 316 260 236 255 136 165 138 271 192 202 121 233 273 191 -9 171 151 189 181 303 211 153 -9 186 272 98 138 207 188 256 183 325 318 227 168 263 250 141 245 236 227 177 196 194 264 191 274 205 -9 208 200 187 189 128 212 194 227 186 246 134 175 219 157 159 156 240 290 305 240 251 128 108 237 239 155 153 277 241 298 173 121 147 294 117 164 180 109 235 176 232 170 177 216 256 352 241 180 166 159 187 216 334 233 200 212 237 254 175 271 205 304 134 135 106 250 168 167 197 205 196 158 227 283 197 127 133 254 121 206 197 159 278 -9 193 217 245 217 196 174 234 156 236 151 154 -9 256 260 114 201 302 164 170 287 150 188 160 184 152 138 197 158 229 211 232 194 263 207 291 126 108 157 205 120 294 198 214 409 170 -9 150 154 260 193 324 153 151 152 170 -9 205 156 194 -9 195 190 155 192 285 169 163 204 151 282 180 255 201 211 176 -9 172 132 118 177 -9 -9 245 -9 194 109 153 109 162 280 262 165 138 212 224 242 246 315 131 126 197 240 234 152 215 195 153 241 -9 115 180 302 178 250 260 282 197 300 212 134 133 208 176 100 201 133 176 149 -9 406 185 119 237 -9 89 286 239 160 191 258 185 79 255 170 153 227 210 192 211 198 310 303 153 179 243 138 257 237 192 257 199 148 163 180 372 164 185 297 -9 189 211 107 180 245 164 231 -9 226 164 266 343 161 158 212 166 190 224 167 236 282 300 178 213 205 162 208 158 212 223 288 208 136 336 208 212 191 132 127 113 185 -9 168 207 240 266 264 164 183 168 218 202 140 287 275 228 310 292 178 164 235 -9 287 246 182 157 209 240 135 190 295 147 148 252 208 -9 196 -9 184 170 243 218 155 159 179 374 131 221 200 259 -9 185 188 188 270 160 129 252 170 131 336 268 196 158 123 168 183 184 188 145 96 260 230 238 244 109 199 226 -9 180 216 185 165 138 287 159 235 276 131 168 296 163 252 137 263 200 232 233 235 249 288 304 250 191 143 255 131 196 137 177 157 -9 227 209 141 180 111 152 307 214 -9 168 153 143 251 255 -9 191 243 210
890 22 Russian Russia EUROPE 296 142 180 166 175 210 211 196 137 133 265 223 117 226 243 162 170 182 277 130 151 118 116 178 -9 210 -9 112 226 136 164 204 182 271 267 208 205 207 281 176 242 189 297 241 140 184 -9 183 279 128 204 117 203 189 127 119 328 198 148 249 323 297 109 206 119 221 -9 198 235 170 200 164 320 244 174 -9 174 319 158 222 298 153 228 330 159 135 296 229 251 129 108 131 161 268 128 278 250 192 380 255 143 183 226 193 292 229 159 -9 125 215 255 198 -9 141 118 354 224 274 219 322 300 205 167 202 199 192 225 171 240 159 241 117 151 192 136 -9 241 229 217 188 172 168 282 401 96 231 136 292 210 132 177 146 243 181 259 241 143 319 174 155 131 148 225 240 297 244 188 139 210 202 153 162 184 320 264 254 263 140 177 146 277 192 214 125 237 289 194 -9 175 151 197 189 315 211 161 -9 190 276 108 142 207 212 292 195 329 322 231 171 267 258 141 249 239 230 181 208 198 270 195 268 209 -9 220 200 187 192 132 218 194 230 190 250 143 191 223 166 159 164 248 290 309 244 260 132 136 257 243 163 157 277 245 316 181 137 147 294 117 168 180 117 239 176 240 170 189 216 268 352 245 184 169 162 191 220 342 261 208 212 243 266 183 299 221 312 138 144 110 290 172 187 201 205 200 162 239 287 201 127 145 258 129 214 205 163 285 -9 201 237 245 220 200 174 234 156 240 159 154 -9 256 260 118 209 305 164 180 291 154 196 164 184 152 150 206 158 233 211 232 202 263 207 303 144 126 157 213 128 294 201 218 413 174 -9 150 159 264 193 324 153 166 164 178 -9 229 160 203 -9 219 190 167 196 297 177 171 220 151 282 186 255 213 214 184 -9 180 132 121 180 -9 -9 257 -9 206 112 162 113 162 296 268 165 138 212 230 250 252 327 134 132 201 248 234 180 235 199 157 245 -9 127 212 306 178 258 275 286 205 305 212 146 133 214 180 104 209 141 192 149 -9 410 193 123 245 -9 101 290 239 164 191 270 191 91 255 170 156 239 214 192 227 202 310 311 158 191 247 141 265 237 192 265 203 152 167 180 376 182 212 297 -9 193 211 116 184 245 168 251 -9 226 168 270 371 165 174 224 170 194 236 170 244 282 300 198 217 211 162 212 158 228 223 288 228 136 348 208 214 195 132 133 113 191 -9 171 207 240 266 268 164 183 171 218 206 148 291 284 228 315 307 194 164 255 -9 295 254 190 161 209 244 139 193 313 147 148 256 216 -9 200 -9 188 190 251 234 159 175 182 382 140 225 204 271 -9 188 196 188 274 160 133 256 178 151 360 272 196 158 126 184 191 190 196 149 112 300 234 242 252 121 211 234 -9 180 219 221 177 138 290 159 235 280 143 172 312 171 260 149 271 204 236 241 241 249 300 308 250 215 143 255 139 212 141 181 166 -9 227 223 161 200 113 156 320 218 -9 196 153 143 259 263 -9 201 255 210
895 22 Russian Russia EUROPE 264 138 156 157 171 193 183 196 137 133 265 195 109 218 231 154 166 178 280 130 143 118 116 166 235 200 194 112 226 136 160 196 179 255 263 205 190 199 277 156 242 173 305 229 132 178 173 167 267 112 184 117 203 -9 127 115 322 190 136 241 323 289 100 206 113 221 230 166 235 162 176 170 324 228 170 158 -9 315 154 214 294 -9 228 326 147 127 296 225 247 121 108 131 149 268 116 274 241 172 376 247 143 183 222 197 284 223 155 143 117 195 251 190 208 135 121 354 216 270 -9 314 300 205 159 184 191 184 216 163 -9 151 229 114 155 183 118 272 237 203 213 188 168 153 286 385 96 231 120 280 162 132 157 142 232 185 253 241 135 303 170 155 127 144 205 236 293 256 184 139 194 -9 141 159 180 312 260 -9 259 136 173 142 274 188 198 129 217 269 191 -9 175 151 189 181 303 211 153 113 -9 268 98 138 211 188 284 187 321 326 231 171 263 246 141 237 227 -9 177 208 202 255 203 280 197 155 220 200 181 192 128 209 194 227 186 238 137 179 231 166 151 156 244 282 305 244 251 136 112 241 223 155 153 269 261 298 173 121 141 294 132 152 176 -9 235 176 240 166 181 212 256 344 237 168 166 159 187 220 334 233 200 208 243 246 175 291 205 300 142 144 106 250 164 163 201 201 192 162 223 279 197 127 145 258 121 198 201 163 -9 -9 201 233 245 220 204 170 230 140 216 143 150 142 240 260 122 -9 302 164 170 287 142 184 160 184 144 138 206 162 225 211 216 198 251 203 299 126 105 153 205 124 290 201 214 413 174 154 150 144 264 193 316 -9 157 148 170 226 205 156 -9 239 195 184 159 188 305 173 167 204 143 278 165 255 201 214 180 249 172 126 106 174 221 174 253 168 186 109 153 121 162 284 268 156 142 204 236 250 255 323 131 132 197 236 234 176 217 187 149 237 194 123 180 310 174 262 251 278 193 300 208 146 124 208 184 100 201 141 168 149 273 406 177 123 245 192 86 290 223 156 191 270 191 79 255 170 147 227 196 188 211 190 310 303 153 175 247 138 257 237 192 261 203 164 159 176 372 182 200 289 212 185 211 107 176 241 152 223 133 220 160 274 351 165 158 212 166 194 224 167 236 278 297 182 213 211 162 208 154 224 219 300 224 132 344 204 200 203 135 127 113 191 205 165 199 244 262 264 164 183 171 212 202 140 287 275 228 315 292 194 164 251 304 295 246 190 157 201 240 135 -9 295 -9 130 252 204 380 196 113 176 190 251 234 -9 163 179 378 134 221 204 271 258 185 188 186 278 168 125 248 174 147 364 264 196 158 132 168 175 190 192 145 108 252 234 238 244 129 207 230 -9 184 213 225 169 118 287 155 223 280 127 172 308 155 240 137 263 188 236 237 235 245 296 308 246 191 143 255 -9 216 121 169 157 129 227 223 137 204 126 160 300 214 191 174 153 152 247 255 181 191 243 210
895 22 Russian Russia EUROPE 296 142 168 157 175 209 187 196 137 136 277 203 113 230 247 162 166 178 283 130 147 126 116 172 255 208 194 112 226 142 164 200 182 275 263 205 202 215 281 160 242 177 309 237 140 184 197 183 282 116 196 125 203 -9 127 119 325 198 144 245 323 293 103 210 113 221 230 202 235 166 180 176 324 232 170 162 -9 327 158 226 298 -9 232 326 147 135 300 229 259 125 114 131 149 272 116 274 250 180 380 247 143 187 230 201 288 226 155 158 125 199 251 194 211 141 124 354 220 270 -9 314 304 209 159 193 199 196 225 163 -9 159 245 114 159 189 118 276 241 245 213 203 172 159 286 401 96 240 144 292 178 138 177 150 236 185 256 245 143 319 170 161 135 148 205 240 293 256 188 147 198 -9 149 165 180 320 284 -9 263 148 181 142 274 188 202 129 225 269 191 -9 175 151 193 189 307 215 157 113 -9 280 106 138 211 188 296 191 325 330 231 171 271 250 141 245 242 -9 181 208 206 255 207 271 201 161 220 200 195 192 132 209 200 230 190 238 143 183 231 169 163 160 252 290 309 248 251 136 120 261 251 159 153 273 261 310 197 121 147 302 132 160 176 -9 239 176 240 170 181 216 268 348 241 188 166 159 199 224 334 261 204 216 243 262 179 291 205 312 150 147 106 262 168 179 201 213 192 170 227 279 201 127 149 258 125 202 201 163 -9 -9 201 233 253 220 204 170 234 152 236 159 158 146 244 264 122 -9 305 164 180 291 150 192 164 204 152 150 209 170 233 226 228 198 251 203 307 126 108 157 209 128 294 201 222 417 178 154 154 149 264 209 316 -9 166 164 170 230 225 164 -9 242 207 184 167 196 309 177 167 220 147 278 186 259 221 214 184 252 176 132 106 183 245 178 253 172 194 115 153 129 166 288 268 162 146 216 239 254 255 327 137 135 201 244 242 176 217 195 153 241 200 131 212 314 178 262 251 286 197 315 216 150 136 211 184 116 209 141 176 157 273 410 193 123 245 195 101 294 239 164 200 274 194 79 255 170 150 247 196 196 215 202 314 303 163 191 247 138 269 246 195 261 203 164 167 184 372 200 212 297 216 189 211 113 192 241 156 251 137 226 164 282 375 165 174 224 166 198 224 170 240 290 297 198 221 219 162 208 158 236 219 300 228 132 356 204 200 203 138 133 117 197 205 168 203 244 270 264 168 187 177 218 206 140 291 290 228 315 304 194 164 259 312 295 250 190 177 213 248 135 -9 295 -9 130 256 204 396 208 119 188 198 255 234 -9 171 182 382 137 221 204 279 262 185 196 192 278 168 133 260 186 151 372 264 205 162 141 184 179 196 196 149 108 260 234 238 252 137 211 234 -9 188 213 225 169 142 287 155 235 288 143 172 312 159 252 141 263 220 240 241 244 249 300 308 254 207 147 259 -9 216 137 181 160 129 231 227 157 204 126 164 307 214 191 176 157 152 259 255 181 206 255 210
896 22 Russian Russia EUROPE 264 142 176 157 159 205 179 196 128 127 265 215 113 222 239 162 158 178 277 130 147 122 113 172 235 200 190 -9 226 139 148 200 176 255 251 205 202 211 281 168 242 173 305 233 136 178 181 179 276 116 188 117 195 -9 123 115 322 198 -9 241 323 285 106 206 116 217 222 166 223 166 176 170 288 -9 170 162 164 315 150 218 290 -9 228 326 147 123 300 225 251 109 93 131 141 268 -9 266 250 172 372 251 135 183 226 193 284 223 155 147 121 199 251 194 217 141 115 350 220 274 -9 314 300 205 151 193 191 184 225 155 -9 155 233 114 151 186 133 272 237 203 209 188 164 153 278 401 105 243 132 292 170 132 172 122 228 185 259 245 -9 303 162 155 131 144 237 240 297 241 176 139 194 202 149 153 176 316 276 246 263 136 165 142 271 192 206 125 233 273 191 -9 175 155 185 197 303 211 157 113 -9 276 102 138 211 184 256 187 317 318 227 168 259 258 141 225 239 -9 177 200 198 258 199 274 205 158 212 200 191 180 120 215 197 224 190 246 137 183 235 166 159 156 240 286 309 244 -9 132 -9 253 231 151 153 277 241 298 173 141 138 282 117 156 176 105 239 168 220 166 177 216 256 348 237 180 166 156 187 220 338 -9 196 216 243 238 175 267 205 304 134 141 106 -9 172 163 197 212 192 162 207 279 197 127 133 254 113 202 209 167 278 165 201 237 253 217 196 174 238 140 224 143 150 142 -9 260 118 -9 293 164 180 291 150 184 160 184 148 150 206 143 225 179 228 -9 263 199 303 126 105 153 205 128 290 195 214 413 170 154 154 154 272 193 312 165 151 164 162 -9 205 156 194 236 195 181 159 188 -9 173 171 204 147 278 180 263 213 214 180 249 176 126 106 177 -9 174 249 172 182 106 156 117 158 280 265 159 146 208 224 246 246 319 131 132 201 240 234 176 -9 187 149 241 188 119 204 302 186 250 260 282 193 300 212 134 121 205 176 116 209 133 176 -9 270 406 193 119 -9 183 92 290 239 164 191 258 191 91 255 166 156 227 196 180 211 198 306 299 148 179 243 141 253 240 -9 261 195 -9 163 172 -9 182 203 297 -9 189 211 107 188 237 160 251 125 217 -9 266 -9 141 158 224 162 202 232 167 240 282 297 194 213 219 158 -9 158 232 223 300 220 136 340 216 -9 187 132 127 113 191 -9 165 195 240 258 256 160 175 156 218 198 132 295 275 220 305 304 190 160 235 304 287 254 178 161 205 244 123 -9 295 147 130 264 -9 392 188 -9 164 190 251 218 155 159 179 370 134 213 204 267 258 185 192 190 270 156 125 252 170 147 348 260 205 162 126 168 183 181 188 145 100 264 -9 238 244 133 203 234 207 176 216 185 169 118 284 155 235 280 135 172 304 163 244 137 255 204 232 237 235 245 292 308 250 191 143 259 131 -9 137 177 157 -9 227 209 145 204 113 152 311 214 191 178 157 -9 251 255 181 196 243 206
896 22 Russian Russia EUROPE 288 142 176 166 171 205 187 196 134 133 277 219 117 222 239 166 162 182 280 133 151 126 116 172 235 206 194 -9 230 142 160 200 176 275 263 211 208 219 317 172 246 181 305 237 144 184 185 179 282 120 192 117 199 -9 127 115 328 202 -9 249 323 289 112 210 116 221 230 198 239 170 204 176 296 -9 174 162 170 327 158 226 298 -9 228 330 150 131 304 225 251 121 102 135 141 272 -9 270 250 180 376 255 143 183 230 197 288 226 163 154 125 203 255 194 223 144 124 354 220 274 -9 338 300 209 155 205 191 188 225 163 -9 163 233 117 155 186 139 276 241 235 209 194 172 159 282 401 114 249 136 298 174 138 177 146 251 201 259 249 -9 327 162 158 135 144 237 240 301 256 184 151 198 202 149 162 176 324 280 254 267 152 165 150 280 192 210 129 233 289 191 -9 183 155 189 197 311 211 173 113 -9 280 108 138 211 188 292 191 325 322 235 168 263 258 145 245 239 -9 181 204 202 270 203 268 205 158 220 203 195 189 128 218 200 230 190 246 143 187 235 175 159 160 244 298 317 248 -9 140 -9 261 243 163 157 281 265 313 181 141 147 298 132 168 180 113 239 176 240 174 181 216 256 356 237 184 166 162 187 220 346 -9 196 220 243 266 175 287 205 304 146 144 106 -9 176 191 201 225 196 166 211 287 201 127 145 258 121 202 213 171 282 165 209 241 261 223 216 174 246 148 232 151 150 142 -9 272 122 -9 302 164 180 291 150 192 164 184 152 153 209 178 229 211 240 -9 263 207 307 144 105 157 209 128 294 201 226 417 174 160 154 154 268 197 320 165 157 168 170 -9 209 168 194 251 213 190 163 192 -9 177 175 208 151 286 186 263 217 214 180 249 180 129 106 186 -9 174 257 172 206 115 162 125 166 288 268 159 150 212 230 246 246 323 134 132 209 240 238 176 -9 195 149 245 203 123 212 306 186 258 278 286 217 305 212 146 136 208 180 116 209 141 180 -9 276 406 193 119 -9 183 104 290 243 172 194 258 191 91 259 170 156 231 210 192 215 202 314 311 158 183 247 144 269 243 -9 265 199 -9 163 180 -9 191 203 297 -9 193 215 119 200 245 168 255 133 226 -9 270 -9 161 166 228 174 202 232 170 244 282 297 202 217 231 158 -9 158 232 223 303 220 136 356 216 -9 195 132 127 113 194 -9 171 199 240 266 264 164 187 156 221 198 140 299 287 228 310 298 194 164 235 312 295 254 178 173 209 252 123 -9 310 147 130 264 -9 392 200 -9 172 198 255 234 159 163 179 382 137 221 208 275 262 188 196 192 278 160 137 256 182 147 364 268 208 162 126 168 187 190 192 145 104 304 -9 242 244 133 207 234 213 188 216 225 181 134 287 159 235 280 147 176 312 163 256 149 263 220 236 237 241 249 300 316 254 191 147 259 135 -9 145 177 163 -9 227 223 153 204 113 160 311 218 191 196 161 -9 255 259 181 196 243 210
881 22 Russian Russia EUROPE 264 138 172 153 171 205 183 196 128 127 265 203 105 210 239 -9 162 174 280 118 155 122 107 166 239 202 -9 108 222 127 148 196 164 255 263 202 190 199 277 164 226 173 301 229 132 178 185 179 267 120 184 117 199 185 111 111 325 194 144 241 323 269 103 198 113 217 226 162 235 166 180 170 300 228 170 162 164 315 154 214 282 -9 228 330 150 131 300 225 251 125 93 131 149 256 116 262 250 172 376 251 131 183 218 193 284 226 151 150 121 199 251 190 214 135 124 350 220 270 204 -9 296 201 151 193 175 176 216 163 240 155 233 114 151 186 118 260 237 225 213 188 160 168 282 -9 96 231 120 280 178 135 157 122 236 181 259 241 139 319 162 152 131 140 209 228 293 244 184 139 194 190 141 156 180 316 260 246 263 136 165 142 265 192 206 125 233 265 188 264 175 155 189 193 299 207 161 109 194 268 98 138 211 -9 288 187 317 322 -9 171 259 246 141 225 230 -9 177 -9 -9 -9 191 274 201 146 220 200 195 183 -9 209 200 227 190 254 134 171 223 175 159 156 244 282 309 240 260 132 108 -9 231 151 153 269 245 310 173 141 147 298 132 152 180 109 235 176 236 166 177 216 260 344 237 176 166 159 187 220 334 -9 200 212 231 262 183 271 217 304 138 141 102 270 164 167 201 197 188 162 227 279 201 127 141 246 113 202 201 163 262 169 201 233 253 -9 208 174 234 140 212 155 150 126 244 264 114 -9 302 167 170 287 146 188 -9 184 152 138 206 158 229 207 220 198 255 207 287 126 105 157 205 108 302 198 218 413 174 154 146 154 268 193 312 153 157 156 -9 226 205 160 179 236 213 187 159 188 289 177 167 216 143 278 180 243 205 205 176 249 180 129 106 177 221 174 253 172 190 109 162 113 158 288 -9 165 138 204 239 246 246 319 131 132 201 232 234 152 221 191 149 233 197 127 180 302 178 250 260 282 189 300 212 138 118 205 180 100 201 121 192 149 270 406 173 119 245 189 92 -9 227 168 194 258 191 79 259 166 156 239 210 188 211 190 310 303 153 175 247 -9 253 237 192 -9 203 144 159 172 364 -9 200 293 208 193 211 113 188 241 152 227 125 217 -9 -9 -9 161 170 224 166 194 224 167 -9 278 294 178 221 219 162 204 158 232 191 291 220 132 336 208 200 187 132 130 117 191 -9 165 203 240 266 260 164 175 156 215 202 140 291 275 216 310 292 186 168 235 304 295 246 178 161 205 232 135 -9 295 139 145 256 204 -9 196 122 172 174 251 234 151 159 182 374 131 213 200 259 262 182 188 188 274 164 125 248 178 147 368 264 199 166 126 176 175 184 196 145 104 260 234 238 244 121 199 230 213 184 216 185 165 118 284 155 235 280 143 176 300 155 260 141 255 196 232 233 232 249 296 300 250 207 147 255 131 196 121 169 -9 129 223 213 141 200 113 156 320 218 191 168 157 143 251 255 -9 201 -9 206
881 22 Russian Russia EUROPE 300 146 172 157 175 205 183 196 140 136 265 207 113 214 239 -9 162 182 283 139 155 122 107 175 239 206 -9 112 230 136 152 200 182 271 267 205 202 219 317 168 242 184 309 241 144 184 185 183 282 120 200 129 199 185 123 115 325 202 152 245 323 285 106 206 119 221 230 166 235 178 180 170 320 240 174 162 174 319 158 222 298 -9 232 334 150 135 300 233 251 125 111 131 157 268 120 270 256 180 376 255 147 187 222 201 284 229 159 150 121 199 255 202 223 138 124 354 232 270 219 -9 308 201 163 199 191 196 222 163 249 159 241 114 167 189 136 264 241 239 217 203 176 171 286 -9 105 240 132 292 206 141 177 154 247 189 259 249 139 319 162 155 131 140 213 236 297 253 188 155 202 202 149 159 184 320 264 250 267 140 173 146 274 192 206 129 233 273 188 268 183 155 193 193 303 211 169 113 194 272 112 142 215 -9 292 187 317 330 -9 180 259 250 145 237 239 -9 181 -9 -9 -9 207 277 209 158 220 200 195 192 -9 212 200 227 190 258 137 179 227 175 159 164 248 298 309 240 263 132 112 -9 231 151 157 269 253 310 173 141 153 306 132 172 184 113 235 176 240 166 181 220 272 352 241 184 166 159 191 220 338 -9 208 224 243 270 187 271 221 316 150 144 106 286 184 175 201 221 196 162 227 287 201 135 145 258 121 210 205 171 285 177 205 241 253 -9 212 178 234 156 240 159 150 150 260 264 122 -9 302 167 190 291 154 188 -9 184 156 150 209 166 229 211 220 198 263 211 311 138 108 157 209 120 302 204 226 425 178 154 150 164 274 201 324 161 157 160 -9 234 205 164 194 236 213 187 167 192 293 177 167 224 151 286 180 263 209 214 180 249 180 129 124 183 236 178 253 176 202 109 162 125 162 288 -9 165 146 208 242 250 252 323 134 138 201 240 238 184 223 195 153 237 197 131 180 306 186 262 281 290 201 305 212 146 118 211 188 116 213 141 204 157 276 406 193 131 245 195 95 -9 227 168 194 274 191 91 259 170 159 239 214 192 215 198 310 307 158 175 251 -9 261 252 195 -9 207 156 163 180 376 -9 212 297 220 193 211 116 192 241 176 251 125 226 -9 -9 -9 165 174 228 174 198 224 173 -9 282 297 198 225 223 162 216 158 232 227 297 228 136 336 208 212 191 132 133 117 203 -9 174 207 244 266 272 168 179 171 221 206 148 295 278 220 325 307 194 172 251 304 295 254 190 169 209 240 135 -9 304 147 151 260 204 -9 204 125 176 202 255 238 159 159 185 374 134 221 204 275 270 185 192 190 278 164 129 252 186 151 376 268 199 166 126 184 179 184 196 149 108 260 238 238 248 129 207 230 219 184 219 225 169 146 287 163 235 288 147 180 304 163 260 145 267 224 236 245 244 249 304 304 250 207 147 259 135 200 145 181 -9 169 227 221 153 204 113 156 324 222 195 188 161 155 255 259 -9 211 -9 206
888 22 Russian Russia EUROPE 292 138 156 157 171 205 183 190 128 127 265 191 117 214 231 158 162 174 277 118 155 118 113 172 235 196 194 108 226 127 164 196 176 255 259 208 194 199 273 -9 234 173 305 237 -9 184 185 179 276 116 184 129 203 189 111 111 322 194 148 245 319 269 106 -9 -9 217 222 182 235 166 176 176 296 232 174 158 166 327 142 214 282 -9 224 -9 147 119 296 225 251 125 87 123 149 268 116 266 250 172 380 259 151 187 214 193 292 223 163 142 121 195 251 194 208 129 124 342 216 270 -9 306 296 -9 155 193 191 176 225 159 234 155 229 -9 -9 186 136 272 241 225 209 194 160 174 282 385 96 231 120 -9 170 132 157 122 232 189 256 245 135 303 162 155 127 140 205 236 293 238 180 139 190 190 141 162 172 312 264 234 263 136 165 142 265 180 206 129 233 289 188 -9 175 151 185 185 303 211 169 113 186 272 98 138 207 188 256 187 321 322 223 171 267 250 141 225 233 -9 173 212 198 255 191 274 205 158 216 188 191 183 120 218 194 227 190 242 137 183 231 160 163 160 244 290 313 240 257 128 108 249 243 151 149 269 245 298 165 121 141 298 117 152 180 105 235 168 232 150 181 216 256 348 237 180 166 159 183 216 342 -9 196 212 243 258 171 267 205 308 138 -9 106 258 164 171 197 217 192 162 211 283 185 127 137 262 113 206 201 167 278 169 201 217 -9 220 200 174 234 140 -9 155 150 -9 244 260 118 -9 302 158 180 291 146 200 160 184 152 150 209 158 213 215 -9 190 259 203 303 129 105 153 205 124 290 195 214 -9 174 154 146 139 264 193 312 153 151 148 170 230 213 -9 179 236 195 181 163 188 -9 169 167 204 139 274 183 255 213 205 160 249 168 132 106 177 236 -9 245 172 166 106 153 109 158 276 262 162 138 204 230 250 252 319 132 132 201 240 234 184 215 191 149 241 197 127 -9 298 178 258 278 278 209 300 216 134 121 208 180 112 205 129 172 153 276 394 193 115 241 192 101 290 239 160 194 -9 -9 85 255 170 156 239 200 192 211 202 306 303 153 187 247 138 257 237 192 261 199 156 163 176 376 185 206 293 200 189 211 110 184 249 160 227 121 217 160 266 351 149 158 224 170 194 224 167 240 282 297 190 217 -9 158 208 158 212 -9 297 220 132 336 208 210 187 132 130 113 203 -9 168 195 240 262 264 160 179 156 215 202 136 291 275 228 305 295 182 164 239 304 287 246 178 161 205 232 -9 -9 295 139 130 252 -9 396 188 116 180 194 251 234 155 167 179 382 134 217 200 275 262 188 192 194 274 160 125 248 186 147 364 264 205 166 126 164 183 184 184 145 96 260 230 234 224 129 207 226 213 172 213 185 169 118 287 159 235 280 143 176 308 -9 256 125 -9 196 228 241 232 249 296 308 250 191 143 -9 127 196 133 173 157 125 227 209 157 180 111 156 311 214 191 176 157 140 259 259 -9 191 243 210
888 22 Russian Russia EUROPE 296 150 172 157 171 205 199 196 137 127 268 203 121 222 239 162 162 182 283 130 163 118 116 177 239 204 202 112 226 136 168 200 182 255 263 214 205 207 277 -9 234 181 309 241 -9 184 189 179 282 116 200 129 203 197 127 115 325 198 152 249 323 289 106 -9 -9 221 226 182 235 170 204 176 324 240 174 162 170 327 142 226 298 -9 232 -9 156 127 300 229 255 125 105 131 153 268 120 278 250 184 384 259 151 191 222 197 292 231 163 147 129 207 251 202 220 135 124 350 224 274 -9 342 304 -9 163 205 203 184 225 163 240 159 245 -9 -9 195 142 276 245 231 221 203 172 177 286 401 96 231 132 -9 174 147 177 138 236 193 271 245 135 315 170 158 127 152 237 248 293 256 184 147 198 190 145 162 180 324 276 254 263 136 173 146 277 200 210 129 233 297 191 -9 175 151 193 189 303 211 169 121 190 272 110 138 215 204 288 187 321 326 235 171 271 258 145 237 239 -9 177 212 210 258 203 271 205 161 216 200 195 192 132 218 194 227 198 246 149 191 231 175 167 160 244 294 313 244 263 136 128 261 247 163 153 277 249 310 177 121 144 302 132 156 180 113 239 172 244 150 185 220 268 352 241 184 166 162 187 216 342 -9 200 216 252 262 175 279 217 312 138 -9 118 270 176 187 197 221 196 170 211 291 205 127 149 262 129 206 209 171 282 173 201 233 -9 223 208 178 234 156 -9 159 154 -9 244 260 122 -9 305 164 190 291 150 204 168 212 152 150 212 166 237 219 -9 198 263 203 303 144 126 157 209 132 298 201 226 -9 190 163 150 164 264 201 328 169 160 160 170 234 213 -9 194 236 201 184 167 192 -9 169 175 224 151 278 189 263 217 220 176 249 176 135 121 183 239 -9 253 176 186 112 168 113 170 292 268 165 142 216 245 250 258 323 134 132 201 244 238 192 221 191 149 241 203 127 -9 314 178 262 284 286 209 315 220 150 136 214 180 116 213 133 176 157 276 410 193 127 245 198 104 294 239 168 194 -9 -9 94 259 170 159 239 214 204 219 206 306 311 153 187 255 138 269 237 195 265 207 160 163 180 376 185 209 297 224 189 211 113 192 249 160 263 125 226 164 274 363 165 158 228 170 198 232 170 240 282 300 198 221 -9 162 216 162 224 -9 309 224 140 352 212 212 195 132 133 117 206 -9 171 207 244 266 272 168 183 171 215 210 140 295 275 228 310 301 194 164 255 304 299 246 182 173 209 244 -9 -9 295 159 148 268 -9 396 196 122 188 206 251 234 155 175 182 382 143 221 204 275 266 188 192 194 274 164 129 252 190 151 368 272 205 166 132 172 183 184 196 145 116 264 238 242 252 129 207 230 213 184 215 225 185 138 290 167 239 284 147 180 308 -9 260 141 -9 196 232 245 241 249 300 320 258 191 147 -9 131 220 141 181 163 153 231 209 157 200 111 156 324 214 199 178 161 152 267 259 -9 196 259 218
897 22 Russian Russia EUROPE 292 142 156 157 163 205 187 187 131 133 262 195 113 226 -9 158 162 170 283 130 151 118 113 172 235 200 194 108 222 133 148 208 176 255 263 202 190 195 281 164 230 174 301 241 144 178 185 179 276 120 180 113 195 181 127 -9 325 190 144 245 323 269 106 194 125 217 230 174 235 162 176 170 300 228 166 162 170 315 154 214 274 145 224 326 -9 131 304 221 251 121 87 131 141 268 116 266 250 172 384 251 143 171 222 197 292 226 155 154 125 199 251 202 208 138 115 354 220 270 207 326 300 209 159 193 175 192 222 159 228 155 237 114 147 183 136 260 233 239 209 188 156 153 274 385 99 231 120 286 178 138 167 122 224 181 253 237 131 303 166 155 131 144 205 236 297 241 184 147 198 190 149 159 180 308 264 242 255 136 173 142 271 192 198 129 233 269 191 -9 175 151 189 181 307 211 157 109 186 272 -9 138 211 188 292 -9 321 322 231 165 -9 234 133 237 233 218 177 200 206 258 191 280 205 158 216 203 187 192 120 212 194 221 194 234 137 183 231 157 159 156 244 290 301 232 -9 132 140 241 227 151 153 269 249 298 173 129 147 294 117 156 176 109 231 164 228 146 185 216 268 340 237 176 166 159 191 216 322 233 196 208 246 262 175 271 205 304 126 135 102 262 168 175 197 205 192 166 207 279 197 127 145 258 120 202 201 147 274 161 201 217 249 223 200 170 234 140 212 159 150 126 244 260 122 205 290 161 170 -9 150 188 160 212 148 150 206 158 213 207 228 194 263 203 299 126 108 157 209 120 290 201 218 409 174 145 154 139 260 193 312 153 157 148 170 230 205 164 194 236 201 187 155 184 293 173 171 204 151 278 165 247 213 205 180 249 180 135 106 177 -9 174 249 172 170 -9 162 113 158 280 265 162 142 208 224 246 246 323 134 129 201 240 230 180 209 187 153 229 197 119 208 302 178 262 260 278 193 310 212 146 127 205 180 100 205 133 188 153 276 410 193 123 237 195 89 286 231 164 182 274 191 91 255 170 150 231 204 180 219 202 302 303 153 179 239 138 257 237 192 261 199 156 163 176 372 179 206 293 212 189 207 110 176 241 144 231 129 217 168 266 -9 145 174 212 166 194 224 164 240 282 297 182 221 201 158 204 150 212 219 294 216 132 348 204 202 187 132 127 109 185 -9 177 203 240 266 264 164 183 171 212 202 136 287 275 212 305 298 190 164 239 -9 295 254 174 173 205 232 135 184 295 159 142 256 204 -9 192 122 -9 198 251 218 147 163 179 370 143 221 204 267 258 179 180 194 278 160 125 256 178 131 336 256 196 158 126 168 175 -9 196 145 104 256 230 238 240 121 199 -9 204 180 216 213 169 134 284 155 231 280 139 172 300 159 256 125 255 196 232 233 238 249 284 308 250 203 143 255 131 196 141 169 157 189 223 209 141 180 117 152 307 214 199 176 153 152 251 259 -9 196 243 210
897 22 Russian Russia EUROPE 292 146 168 157 171 205 199 196 137 133 262 195 121 226 -9 158 166 182 286 133 159 126 116 178 239 210 198 108 230 139 164 212 182 255 263 217 190 215 281 164 242 173 305 241 144 184 185 183 285 120 196 117 199 205 127 -9 325 198 144 249 323 269 109 206 128 217 230 202 239 166 200 173 320 232 166 166 170 323 158 214 302 145 228 330 -9 135 304 229 255 125 105 131 149 272 124 270 256 180 392 255 143 179 222 201 300 238 159 158 125 203 255 206 208 144 124 358 220 274 219 326 304 209 163 199 191 192 225 163 234 163 241 126 155 186 136 272 233 243 217 197 176 162 282 401 111 243 124 295 198 138 172 138 239 193 256 245 135 323 166 158 135 148 217 240 297 256 192 147 198 202 149 162 180 324 280 254 267 148 177 146 274 192 202 129 233 297 194 -9 175 155 193 181 311 219 173 113 186 276 -9 138 215 204 296 -9 321 326 231 171 -9 250 141 249 239 239 181 216 210 270 195 277 205 161 216 206 191 192 120 215 197 227 194 246 140 187 231 169 159 160 248 290 321 244 -9 136 140 253 239 167 153 277 249 316 181 141 156 298 132 164 180 113 235 180 240 154 185 228 276 352 245 188 169 159 195 220 338 233 204 208 252 266 179 271 205 308 146 144 110 266 168 195 197 217 196 166 223 279 197 135 157 266 125 210 205 175 282 161 201 241 253 223 212 174 238 152 244 171 154 158 256 264 122 221 302 167 180 -9 150 192 160 212 152 150 209 174 229 211 232 202 263 203 311 126 123 169 213 120 294 204 218 413 178 154 154 154 272 201 328 153 157 160 174 238 209 168 200 239 213 190 167 188 301 177 179 216 163 282 189 255 213 217 180 252 180 135 121 183 -9 174 253 176 182 -9 162 133 162 284 271 165 150 208 227 250 252 323 134 132 201 244 234 184 235 187 157 241 203 131 216 314 182 262 284 282 205 315 216 146 136 208 188 108 213 141 200 157 276 418 197 123 241 195 89 290 239 168 194 274 194 91 255 170 159 231 214 200 219 206 306 303 163 187 251 144 265 237 195 265 199 168 167 180 372 182 215 293 212 189 211 113 180 249 156 255 133 226 172 274 -9 165 174 224 174 202 232 173 244 286 300 198 221 215 162 204 150 212 223 297 224 136 348 212 204 199 135 130 113 197 -9 180 207 244 266 272 168 187 174 221 202 140 287 275 220 320 292 194 164 239 -9 295 254 190 173 213 252 135 193 301 163 151 256 204 -9 196 122 -9 202 255 218 155 171 179 382 143 221 208 275 262 185 196 196 278 160 129 260 178 151 364 272 199 162 135 176 183 -9 200 149 108 283 234 250 244 129 207 -9 213 184 222 221 181 146 290 163 235 284 143 180 304 167 256 125 255 196 236 237 241 253 288 308 254 207 159 255 131 220 145 173 160 193 227 223 153 204 126 164 320 218 199 198 153 155 255 259 -9 201 263 222
879 22 Russian Russia EUROPE 280 146 172 151 171 205 179 196 134 127 262 199 117 214 231 -9 158 170 280 130 151 118 113 175 235 208 194 108 218 127 152 196 164 255 259 202 190 199 277 164 242 177 305 241 132 184 189 179 267 120 180 117 199 185 127 115 322 194 148 245 323 265 103 206 113 217 234 174 235 158 176 155 292 240 166 -9 170 319 146 222 294 157 228 326 153 131 296 -9 239 109 102 131 141 268 112 274 250 184 376 243 -9 183 214 185 -9 226 151 150 117 195 247 190 211 135 115 350 208 270 219 302 296 201 147 193 191 176 216 155 234 155 229 114 151 186 130 268 233 219 213 194 156 153 282 397 111 231 132 -9 170 141 157 138 239 185 259 241 135 323 162 152 131 132 201 240 293 241 180 139 194 202 141 159 192 320 264 250 263 140 165 138 268 184 198 125 233 265 188 264 175 151 193 181 299 211 153 109 -9 268 102 142 207 196 268 183 321 330 227 168 255 250 141 237 227 218 173 200 198 -9 191 274 197 155 212 191 191 192 124 209 -9 -9 198 -9 137 183 231 166 151 160 244 290 301 -9 251 128 108 241 243 155 153 277 241 307 181 121 141 298 117 -9 172 117 235 168 240 150 185 216 260 340 237 184 157 159 191 220 334 217 200 208 243 254 175 283 217 308 126 135 106 254 160 187 197 209 188 166 227 283 185 127 141 250 113 206 205 163 262 161 197 217 249 220 200 174 242 148 220 143 150 146 256 260 118 205 290 164 170 283 150 184 168 172 148 150 209 158 229 215 224 194 255 207 303 126 108 157 213 108 286 198 210 413 -9 154 150 149 268 193 324 153 151 -9 170 226 209 160 179 236 195 -9 159 188 -9 173 167 208 151 282 165 255 213 208 160 249 176 129 106 174 221 174 249 172 182 109 153 113 170 276 268 165 142 204 224 246 246 319 134 126 201 236 234 172 219 187 149 241 188 119 180 302 178 254 260 274 189 315 216 134 127 208 184 112 209 133 184 157 264 406 185 123 241 183 89 -9 235 168 185 258 191 94 255 170 150 231 190 188 207 202 310 -9 153 195 243 138 257 237 192 257 191 160 159 176 368 185 209 289 216 185 211 107 176 241 160 227 121 226 168 274 343 141 158 224 166 194 224 167 240 286 297 202 217 201 162 204 154 236 191 288 220 128 336 204 212 191 135 130 117 185 -9 168 199 240 262 264 160 175 165 215 202 136 291 278 220 315 -9 186 164 259 304 287 246 174 157 205 232 139 190 295 147 142 264 204 392 192 119 188 202 251 218 151 159 179 382 134 201 204 275 250 185 192 186 274 160 125 248 162 143 360 268 196 158 132 172 179 187 188 137 104 260 234 238 224 125 207 -9 207 176 213 209 169 118 287 159 235 284 139 176 -9 155 252 137 267 196 236 241 235 233 288 312 250 191 139 259 131 196 121 177 160 117 227 217 137 204 113 160 320 214 195 168 157 152 247 259 -9 191 243 210
879 22 Russian Russia EUROPE 296 146 176 157 171 209 187 196 137 133 262 219 121 222 231 -9 166 174 283 130 155 126 116 178 235 212 202 116 218 133 156 204 179 271 263 205 205 207 305 180 242 184 305 241 132 187 189 183 276 124 200 125 203 185 127 119 325 194 156 249 323 289 106 206 125 217 234 194 239 174 180 170 324 244 178 -9 170 327 158 230 302 161 232 334 153 135 296 -9 251 125 111 135 145 268 128 274 250 188 384 255 -9 187 218 193 -9 238 163 154 129 203 255 198 220 135 115 354 212 278 219 346 304 209 151 199 191 188 225 163 234 155 249 120 159 192 133 272 241 225 213 194 156 177 290 401 114 246 136 -9 178 144 177 146 247 197 259 241 143 327 162 158 131 148 229 240 297 241 188 147 206 206 149 162 192 324 264 254 267 148 177 142 271 188 206 125 233 289 191 264 175 163 193 185 299 211 153 113 -9 276 102 150 211 208 284 191 329 330 231 171 259 250 145 245 239 227 181 204 202 -9 191 268 205 158 224 203 195 195 132 218 -9 -9 198 -9 140 183 235 178 167 160 244 298 317 -9 260 132 148 253 247 155 157 281 261 310 201 121 147 298 135 -9 180 117 235 172 244 166 189 220 272 348 237 188 166 162 191 220 338 257 200 220 249 262 179 287 217 308 146 135 110 258 168 199 201 217 196 166 243 287 201 127 145 258 125 206 205 171 286 161 201 233 249 220 204 174 234 148 236 155 154 150 256 260 122 213 305 164 170 287 154 192 168 212 152 153 212 170 233 219 228 202 259 211 303 144 108 169 213 108 294 204 222 417 -9 160 150 154 272 201 324 161 157 -9 170 234 209 168 194 239 210 -9 167 200 -9 177 171 216 151 282 180 259 217 211 176 249 180 129 118 183 242 178 249 172 186 109 162 125 170 288 271 165 150 212 242 254 249 323 137 132 205 244 234 176 227 191 153 241 200 127 216 306 182 262 278 278 189 305 216 142 133 211 184 116 213 141 192 161 276 410 189 123 249 183 101 -9 239 168 194 266 194 97 255 170 156 243 214 188 211 202 310 -9 153 195 247 138 265 237 192 261 195 160 159 180 372 191 215 297 188 193 211 113 188 241 168 247 125 226 168 278 351 145 174 224 166 206 232 167 244 286 300 210 225 207 166 212 158 236 223 288 228 136 340 212 212 195 135 133 117 206 -9 171 203 244 266 272 168 183 171 218 206 148 299 284 220 325 -9 194 176 259 308 287 246 178 173 209 244 139 196 304 163 148 268 208 400 196 119 200 206 255 218 159 159 179 382 143 225 208 279 262 188 192 190 278 164 129 248 178 143 364 272 205 162 138 172 179 190 196 145 104 260 234 238 224 137 207 -9 219 184 222 221 177 134 290 159 235 288 139 180 -9 159 260 137 271 200 236 245 238 249 292 324 258 191 147 263 139 220 137 177 163 189 227 219 145 208 116 160 324 218 195 188 157 155 255 263 -9 201 243 222
894 22 Russian Russia EUROPE 264 130 164 157 175 193 183 196 128 127 262 191 113 218 231 162 162 166 277 130 151 122 104 175 235 200 194 108 218 136 160 200 164 255 267 205 205 207 281 164 234 177 297 233 128 178 177 179 267 116 180 117 199 185 127 111 325 194 168 245 323 269 103 202 113 217 226 166 231 162 176 173 296 228 174 162 172 327 154 214 286 137 224 326 147 127 304 221 239 121 105 127 149 256 120 274 238 180 376 255 139 187 222 197 284 219 155 151 117 199 247 186 208 135 115 350 220 266 219 302 292 209 151 181 175 192 222 155 240 151 229 120 147 183 118 260 233 243 209 194 168 153 270 389 96 231 120 292 182 132 182 134 232 181 253 241 135 319 162 158 131 144 213 236 293 250 176 139 194 190 145 159 176 320 260 236 259 131 165 138 271 188 202 125 217 265 188 260 175 151 189 173 303 211 -9 109 190 268 108 142 207 188 256 187 317 322 227 171 255 254 137 245 233 218 173 212 -9 255 203 268 205 155 216 197 181 192 124 209 -9 224 190 238 134 179 231 169 159 160 244 298 305 244 257 132 108 241 223 151 153 269 241 298 173 121 144 -9 117 156 176 109 231 176 240 166 189 216 256 348 229 176 166 156 183 204 330 233 200 208 246 258 183 271 209 304 126 138 106 262 168 187 201 209 184 162 227 283 197 127 145 250 121 210 205 163 -9 161 201 233 253 220 196 174 234 156 216 139 150 126 244 268 118 -9 302 164 170 291 146 184 160 184 152 150 206 158 -9 179 220 190 263 207 299 126 108 157 205 124 286 195 222 409 174 -9 150 144 268 193 312 153 154 164 166 218 205 -9 -9 -9 210 181 163 188 285 177 171 204 147 278 165 243 197 214 180 -9 176 129 106 177 -9 174 245 -9 174 109 153 113 158 280 268 156 134 208 224 246 249 319 134 132 197 232 234 176 213 191 149 229 194 127 212 310 178 250 260 278 185 300 212 146 121 202 188 100 209 129 168 157 276 402 189 115 233 189 89 294 235 164 185 266 191 79 255 170 150 231 196 188 215 198 306 -9 153 179 243 135 -9 234 192 249 199 156 163 176 -9 176 185 289 200 189 211 113 176 241 152 247 125 217 164 -9 -9 141 174 212 166 206 232 167 240 278 294 186 209 201 162 208 150 232 215 306 220 128 336 204 200 191 132 127 113 185 -9 168 185 236 258 260 168 183 171 215 202 140 287 278 216 310 292 190 160 251 308 287 246 -9 153 205 -9 135 190 295 147 130 252 204 392 192 119 172 194 251 234 151 159 179 370 134 217 204 275 262 182 184 188 270 164 125 252 -9 147 336 264 196 166 126 176 175 190 188 145 104 292 230 238 232 117 207 226 207 184 216 209 169 118 278 159 235 284 135 172 304 155 248 125 247 188 228 237 232 249 292 300 250 -9 147 251 127 200 141 181 163 157 227 209 149 180 126 152 300 214 -9 178 157 143 251 255 173 191 243 210
894 22 Russian Russia EUROPE 288 138 180 157 179 205 183 196 140 127 268 223 113 226 235 170 162 174 280 133 155 126 116 175 239 206 206 108 226 136 164 204 176 267 267 205 214 207 305 176 234 181 305 237 136 178 189 183 282 120 192 121 199 189 131 115 328 194 172 245 323 289 103 202 128 221 230 170 239 162 176 173 296 232 178 162 172 331 158 214 294 157 228 334 162 135 304 229 255 125 105 139 153 268 120 278 244 184 388 255 143 187 226 201 292 230 163 154 121 203 251 194 217 135 118 350 220 266 222 310 300 209 151 193 195 196 225 159 246 159 233 129 159 195 133 260 237 249 213 203 172 171 282 401 105 231 136 295 198 144 182 138 236 197 259 241 139 331 162 164 131 148 225 240 301 253 180 147 198 198 157 165 184 324 264 254 267 136 173 146 274 192 214 133 233 265 191 268 175 155 193 181 303 219 -9 113 190 268 108 146 207 204 292 187 329 334 231 177 267 254 149 249 242 218 181 216 -9 270 207 271 205 155 220 203 195 192 124 212 -9 227 194 254 137 183 227 175 159 164 244 298 313 244 260 132 116 249 227 159 157 273 245 310 177 145 150 -9 126 168 184 113 235 176 240 170 193 216 268 352 241 184 166 156 187 228 342 237 200 220 255 258 183 271 213 308 138 144 106 262 172 195 205 217 196 166 231 283 201 135 145 262 125 210 209 167 -9 173 201 245 253 223 208 174 238 156 236 151 158 150 256 272 126 -9 302 167 190 295 150 184 164 212 152 150 209 162 -9 191 224 198 263 219 307 126 108 157 213 128 290 195 222 413 178 -9 154 169 264 193 316 153 166 164 178 234 209 -9 -9 -9 213 193 167 188 301 177 175 224 151 282 189 259 209 214 180 -9 184 135 121 177 -9 174 249 -9 194 109 162 125 162 288 268 162 150 216 242 250 255 323 134 132 201 236 246 180 223 195 153 237 197 131 212 310 194 266 272 282 197 310 216 146 136 220 188 100 217 133 172 157 276 410 197 119 241 195 92 294 239 168 194 266 194 88 255 170 156 235 218 196 227 202 310 -9 158 187 243 138 -9 240 192 261 203 164 167 180 -9 185 185 297 212 189 211 113 188 245 168 259 129 226 168 -9 -9 165 178 224 178 206 232 173 240 286 297 198 221 219 170 216 150 232 215 309 228 132 340 212 200 203 135 127 113 185 -9 171 203 244 266 260 168 187 171 218 210 144 295 287 228 315 292 194 168 259 308 287 246 -9 165 213 -9 135 196 301 163 130 256 212 396 196 122 192 194 255 234 159 167 179 378 140 221 204 275 270 185 188 188 278 164 133 256 -9 151 360 272 199 166 141 176 183 193 192 145 104 295 230 242 256 129 217 230 213 188 222 225 169 138 290 159 235 284 135 172 308 159 260 125 251 196 240 245 235 249 292 308 250 -9 151 255 131 212 153 181 166 173 231 213 161 180 129 160 324 222 -9 202 161 152 255 255 177 191 263 222
886 22 Russian Russia EUROPE 264 138 156 157 159 193 183 187 134 133 262 191 109 214 235 -9 162 166 277 118 155 122 107 172 239 206 194 104 230 127 156 196 -9 275 263 202 208 199 277 160 234 169 301 233 144 178 157 183 282 120 184 117 199 181 127 111 -9 194 136 245 319 269 103 194 113 221 226 -9 223 166 172 170 320 228 170 162 170 319 142 214 286 141 224 330 153 131 304 229 251 125 87 131 145 268 -9 266 247 184 380 255 135 183 222 185 -9 223 159 139 121 203 251 194 208 141 115 350 212 274 -9 326 296 205 151 193 187 184 222 155 234 151 233 114 147 189 118 264 241 219 209 188 160 174 278 -9 96 231 124 280 174 132 167 142 247 185 253 237 131 303 162 152 131 132 221 232 293 256 184 147 194 186 145 156 180 320 264 246 259 136 165 142 265 188 206 129 233 -9 188 -9 175 151 189 193 299 207 -9 109 190 272 98 130 207 188 288 187 321 322 231 171 247 254 141 233 236 236 177 200 194 258 203 277 197 158 216 188 195 192 120 218 197 230 194 246 137 179 231 166 155 160 236 290 309 -9 260 128 120 241 231 151 153 281 249 298 181 121 150 294 129 164 -9 105 227 172 -9 146 181 216 268 348 233 172 166 159 191 216 334 253 200 216 243 258 175 271 205 300 126 141 102 254 164 175 -9 213 192 158 211 279 185 127 145 246 121 202 201 163 262 169 -9 233 253 -9 196 -9 234 152 216 143 154 -9 244 260 118 201 290 161 180 283 150 188 160 172 152 150 203 143 229 183 228 194 251 211 299 126 -9 165 209 120 290 198 218 413 -9 154 150 139 260 193 316 157 154 148 170 218 205 164 200 239 213 190 163 184 301 173 167 204 147 274 165 255 209 214 180 249 172 126 106 177 221 174 257 -9 182 118 153 117 166 268 262 156 138 212 224 242 246 319 134 132 201 232 230 152 215 187 149 237 197 127 180 314 182 250 251 282 181 -9 212 142 121 208 180 100 201 133 176 -9 276 410 185 123 245 189 89 286 227 160 191 262 191 76 251 170 150 231 196 188 215 190 310 303 138 183 243 138 257 237 192 261 199 152 159 176 -9 179 206 289 196 -9 215 107 180 245 152 251 121 226 -9 274 -9 141 174 212 166 198 228 167 -9 278 297 174 217 211 162 204 158 212 215 288 224 132 348 204 -9 195 135 133 113 191 190 171 203 240 266 252 164 179 156 215 194 136 295 275 220 310 292 190 -9 239 308 291 246 182 161 209 244 135 184 295 155 130 252 204 396 196 119 184 190 255 218 151 163 179 378 143 221 200 255 246 185 188 188 -9 156 125 248 178 147 356 260 199 158 135 172 183 184 196 145 96 264 230 242 248 121 203 230 213 180 222 185 169 138 284 139 235 280 131 172 -9 159 252 125 247 196 236 225 241 233 300 308 238 191 147 255 131 196 121 181 157 133 223 209 153 200 113 156 320 218 187 178 157 152 255 255 173 196 243 -9
886 22 Russian Russia EUROPE 296 142 188 169 179 205 187 196 140 133 265 207 113 222 243 -9 162 174 277 130 155 122 113 175 243 206 198 108 230 136 168 204 -9 275 267 205 208 199 281 160 242 186 305 241 144 181 185 183 288 120 192 117 207 185 131 119 -9 198 144 249 323 293 106 206 119 221 230 -9 235 170 200 170 324 240 174 162 170 319 142 230 294 157 228 330 162 131 304 233 251 129 108 131 153 272 -9 270 250 188 380 255 147 183 230 193 -9 227 163 150 125 215 259 194 223 141 115 354 224 274 -9 342 296 209 155 199 199 192 225 167 234 151 237 117 159 189 139 272 245 239 209 194 164 180 282 -9 96 231 136 292 182 132 177 154 251 189 262 245 139 327 162 161 135 144 237 232 293 256 184 147 198 198 145 159 184 328 284 246 263 152 173 146 271 192 206 133 233 -9 194 -9 183 151 193 197 307 211 -9 117 190 272 100 134 207 188 288 191 333 330 231 171 263 254 145 241 236 239 181 200 198 264 211 271 209 161 216 197 195 192 124 218 200 230 198 246 143 179 235 175 159 160 236 302 317 -9 260 132 136 253 247 163 157 285 249 298 181 121 150 298 132 172 -9 105 239 176 -9 170 189 224 268 360 237 180 169 162 195 216 342 265 200 216 246 262 179 287 205 316 138 144 106 262 168 187 -9 221 200 170 227 287 197 127 149 254 125 206 209 175 262 173 -9 245 253 -9 216 -9 246 152 236 155 158 -9 244 260 122 201 302 167 190 287 158 208 164 212 164 150 215 158 237 207 232 198 255 211 311 144 -9 169 209 120 298 198 222 413 -9 160 150 149 268 197 316 157 157 164 174 226 213 168 203 248 213 190 167 188 305 177 167 204 151 278 165 259 213 217 180 249 176 126 121 177 224 178 261 -9 194 118 168 129 170 288 268 165 150 212 230 250 252 319 134 132 201 240 234 176 215 191 153 241 203 131 212 314 182 254 251 290 209 -9 212 146 130 208 180 116 209 133 176 -9 279 410 189 127 245 198 101 294 235 164 194 278 194 94 255 170 156 231 218 196 215 194 318 303 148 191 247 144 265 255 195 265 199 164 163 180 -9 182 212 297 212 -9 219 116 196 249 156 251 137 226 -9 274 -9 161 174 228 174 206 232 170 -9 278 300 202 221 219 162 208 158 228 219 297 228 144 348 208 -9 203 135 136 121 203 190 174 203 244 270 264 168 187 174 218 202 144 295 284 228 315 307 194 -9 259 312 295 250 190 169 213 248 139 190 295 163 130 264 204 408 200 122 192 194 255 238 151 167 179 382 143 225 204 275 254 191 196 194 -9 164 129 260 190 151 364 268 205 166 135 184 183 190 196 149 104 296 230 242 252 133 207 234 213 188 225 197 169 138 290 159 239 280 139 172 -9 163 256 137 259 240 240 237 241 249 300 316 250 207 151 259 131 208 137 189 163 181 227 209 161 204 123 156 320 226 191 180 161 155 263 263 177 211 255 -9
903 22 Russian Russia EUROPE 288 138 156 157 171 205 187 196 128 127 265 199 113 218 239 158 166 178 280 130 151 126 113 160 239 202 194 100 230 127 156 196 164 255 259 208 190 199 273 -9 230 181 297 237 136 184 189 179 267 116 188 117 203 177 131 115 316 194 144 245 323 269 109 194 113 217 226 166 227 166 180 173 296 228 166 162 168 323 154 218 -9 137 228 326 150 127 -9 221 239 125 87 127 149 268 116 270 247 172 376 251 147 179 226 177 284 219 159 147 117 199 251 198 217 138 115 346 216 266 -9 318 296 201 155 196 191 180 222 143 228 155 225 114 151 180 118 260 241 225 209 188 156 153 282 393 96 243 120 280 170 132 162 122 232 181 256 237 135 323 162 158 127 140 205 236 293 241 176 139 194 198 141 153 180 316 260 244 267 136 165 142 265 192 -9 125 233 265 188 264 175 151 197 189 307 207 161 113 182 272 108 138 211 188 256 191 317 322 231 168 263 254 145 225 227 230 177 204 198 258 191 268 197 152 216 200 195 192 124 218 200 227 194 246 143 183 227 160 151 152 244 290 301 240 254 128 136 245 235 155 149 269 241 310 169 121 147 298 117 156 176 109 231 172 236 166 185 216 268 352 241 188 166 156 183 204 326 233 200 208 243 246 179 271 205 300 126 138 106 250 164 167 193 217 196 166 207 279 197 127 141 250 125 206 209 159 262 161 201 233 249 220 196 174 242 140 240 147 150 126 244 260 122 -9 290 161 180 283 154 188 160 184 148 150 200 158 209 215 216 198 251 203 287 126 108 157 209 108 298 195 214 409 170 154 150 149 264 201 312 157 157 148 162 222 209 -9 179 236 213 184 167 188 285 169 163 204 155 274 165 247 205 214 160 249 180 126 106 180 221 174 257 172 182 112 162 121 158 280 268 156 134 208 224 242 246 319 131 129 193 240 234 -9 209 195 153 237 194 131 180 314 182 246 260 278 189 305 212 138 127 205 184 116 201 129 176 153 264 394 177 127 237 180 86 290 227 160 194 258 191 76 255 170 156 227 200 180 215 202 310 299 148 175 247 138 265 237 186 265 203 160 159 176 372 182 203 289 212 189 211 107 180 241 160 247 133 217 164 274 347 141 166 216 166 190 220 167 240 282 294 198 217 201 162 208 154 228 215 -9 220 136 348 204 200 187 135 130 109 185 202 171 195 244 262 260 164 187 168 215 198 140 291 275 224 310 304 186 152 255 300 295 250 178 161 205 244 135 184 295 147 130 260 200 388 196 119 176 202 239 230 151 159 179 378 131 201 -9 271 262 182 184 188 278 160 121 256 174 151 364 260 196 158 126 164 175 184 196 149 96 256 230 238 224 125 207 230 210 172 213 217 169 130 290 159 223 284 139 164 304 159 256 125 255 196 236 241 235 249 288 300 242 191 139 255 131 196 137 169 160 157 227 209 141 180 111 156 307 214 191 174 157 152 247 255 181 196 243 206
903 22 Russian Russia EUROPE 300 146 172 157 171 205 203 205 137 127 265 203 125 222 243 162 174 178 280 139 155 126 116 178 239 212 214 104 230 133 168 204 176 275 259 208 190 207 277 -9 242 181 305 241 140 184 189 183 276 124 188 117 207 193 131 123 322 198 144 249 331 293 115 206 113 225 230 182 239 170 184 173 300 236 174 166 174 327 154 226 -9 149 228 334 153 131 -9 233 251 125 108 131 153 268 128 274 250 188 380 255 147 187 230 185 292 223 163 150 125 199 251 206 220 144 124 350 220 278 -9 330 296 205 159 202 203 196 225 155 234 159 237 114 151 189 118 264 245 225 217 191 168 153 286 401 105 249 136 280 198 132 182 138 251 181 259 249 135 327 166 158 131 148 209 240 297 244 184 147 198 206 149 162 184 320 284 254 267 140 177 146 271 192 -9 125 237 269 191 268 175 155 197 197 311 211 169 113 182 276 108 142 215 188 288 191 321 322 231 171 267 254 149 233 239 236 177 208 202 258 199 271 205 155 224 200 195 195 132 221 200 230 194 250 143 187 231 169 159 152 244 294 309 244 260 132 140 253 243 163 153 281 245 313 193 121 153 302 132 164 180 113 235 176 248 170 189 220 276 352 245 192 169 159 191 208 342 233 200 216 252 250 183 279 217 308 142 141 106 262 168 167 201 221 204 166 223 287 201 135 145 254 125 210 209 163 278 173 201 233 249 223 212 178 246 140 240 159 154 150 244 264 126 -9 305 161 190 295 158 188 164 184 148 150 209 162 213 215 232 198 259 207 303 126 129 157 209 124 298 198 218 417 182 160 150 154 268 201 312 169 157 164 178 230 209 -9 194 236 213 187 171 192 301 169 167 204 155 274 180 259 213 214 176 249 180 129 121 183 236 178 257 176 202 115 162 129 162 292 268 165 146 208 224 250 252 327 134 132 205 244 246 -9 225 199 157 237 197 135 180 318 190 250 260 290 193 305 220 146 133 214 188 120 201 129 188 153 279 414 181 131 249 195 95 294 239 168 194 266 191 91 259 182 159 239 218 184 223 202 314 303 153 187 247 144 273 252 195 265 203 160 163 180 376 191 206 297 216 193 219 113 184 245 172 251 137 226 168 278 351 149 170 228 170 190 228 170 244 282 300 202 225 205 162 212 146 232 219 -9 224 140 352 208 214 191 135 130 109 194 202 174 199 244 262 268 172 203 171 218 202 144 299 284 228 320 307 194 168 263 308 295 254 190 165 213 248 135 190 313 147 148 260 204 392 200 122 188 202 255 238 163 167 179 378 134 221 -9 279 266 188 192 190 278 164 129 260 178 155 364 272 205 166 138 164 183 184 196 149 104 260 238 246 240 129 211 234 213 188 222 225 173 142 293 163 235 284 143 180 308 167 256 125 259 200 236 245 244 249 288 312 254 207 147 255 135 200 149 181 160 177 227 209 153 180 111 160 320 222 195 178 161 152 263 267 181 196 263 210
901 22 Russian Russia EUROPE 296 138 156 160 -9 205 183 184 128 127 262 195 117 222 231 158 162 174 277 118 155 118 104 166 235 204 198 108 226 127 152 196 176 255 263 205 202 211 313 164 230 173 309 237 140 178 177 179 267 116 188 121 -9 185 111 119 316 198 144 245 323 269 103 198 113 221 230 190 235 166 176 152 300 228 170 158 170 319 150 214 294 137 224 326 147 131 304 225 251 117 102 131 141 256 116 270 241 172 380 251 135 183 222 193 280 219 159 139 121 203 251 194 214 138 115 346 212 270 219 338 292 201 159 181 195 180 216 155 234 159 233 114 151 183 130 264 237 235 221 194 164 153 278 385 96 240 120 283 170 132 -9 142 228 189 256 241 139 323 162 155 127 140 205 232 301 247 184 139 198 198 141 159 172 312 260 238 259 136 169 146 265 -9 206 129 217 261 191 264 -9 155 181 181 303 223 153 109 -9 268 98 138 211 188 292 187 317 318 227 168 255 250 141 237 233 218 177 204 202 258 203 274 205 146 216 200 181 189 120 212 200 230 190 246 140 179 231 166 159 160 244 282 301 -9 251 132 120 257 235 159 153 269 241 -9 173 121 -9 -9 126 160 172 109 231 168 236 146 181 -9 260 348 237 176 160 162 187 204 322 229 200 208 243 242 179 279 205 304 134 135 110 250 164 175 197 201 196 162 211 -9 201 123 141 250 125 198 201 163 282 -9 201 237 249 217 196 174 250 156 228 143 154 142 244 256 122 197 302 161 170 283 146 184 160 184 156 138 203 158 -9 179 232 194 255 -9 295 141 108 153 205 -9 294 198 214 413 -9 160 134 144 260 193 316 153 151 152 162 218 205 164 179 236 210 187 167 192 285 169 -9 204 143 278 165 255 201 208 180 246 176 126 121 174 221 174 245 172 186 -9 153 113 146 276 262 159 -9 204 224 -9 246 319 132 132 197 224 234 152 215 191 149 -9 197 123 204 -9 182 258 251 286 197 305 212 138 133 202 180 108 205 129 176 149 273 394 185 119 245 183 89 286 235 160 185 258 185 79 251 170 156 231 200 192 211 198 302 -9 138 187 235 138 253 240 192 257 195 148 -9 168 -9 182 212 293 196 189 207 107 188 241 160 227 125 217 168 274 343 161 174 220 162 194 224 167 236 278 294 182 221 215 158 212 158 228 191 288 220 136 352 208 212 191 132 127 117 185 -9 165 207 244 262 260 164 187 156 209 190 136 295 275 216 -9 -9 190 164 239 -9 291 246 174 153 205 232 123 193 295 159 124 256 200 380 200 119 164 190 255 234 151 163 179 378 134 217 204 271 258 185 180 192 274 160 129 256 162 131 336 256 193 162 126 176 179 193 192 149 100 292 238 238 224 121 203 -9 -9 176 213 185 169 134 287 159 -9 280 -9 180 -9 155 244 125 259 196 232 237 235 249 296 300 250 207 143 267 131 196 133 177 160 157 227 209 -9 180 111 152 307 214 187 176 157 155 251 -9 173 196 243 218
901 22 Russian Russia EUROPE 296 146 180 166 -9 205 195 196 131 136 277 215 117 226 235 162 170 178 283 130 159 130 116 172 235 210 198 116 230 139 160 204 182 267 267 205 214 215 313 172 242 173 313 241 140 187 193 183 282 120 204 121 -9 185 131 119 319 198 156 249 327 297 106 206 119 221 230 190 239 170 176 170 324 240 174 162 174 327 154 230 298 157 228 330 150 135 304 225 251 125 105 135 153 272 120 274 253 172 380 255 151 187 222 197 284 230 159 150 125 203 251 202 220 141 124 350 220 270 222 342 300 209 159 199 203 184 222 159 243 159 233 114 155 183 136 268 245 241 221 194 168 174 286 393 111 243 136 285 174 141 -9 154 232 193 259 245 151 331 178 158 131 140 209 236 301 259 184 139 198 202 149 162 180 316 264 250 263 136 173 146 271 -9 206 133 233 269 200 268 -9 155 193 193 303 223 153 113 -9 268 98 138 211 208 292 191 333 338 235 171 267 254 149 241 239 230 181 204 202 258 211 274 209 158 216 203 191 189 128 218 200 230 190 258 140 183 231 166 167 160 248 290 301 -9 254 132 120 261 235 163 153 281 269 -9 173 145 -9 -9 138 164 176 113 243 176 240 166 181 -9 276 356 241 188 160 162 187 220 334 233 204 220 252 246 179 283 213 312 134 141 110 266 168 187 201 213 208 166 227 -9 201 135 145 258 125 210 205 167 290 -9 209 237 253 220 204 174 250 156 236 151 154 150 260 264 122 201 302 161 180 287 150 188 160 184 156 150 209 158 -9 199 236 198 267 -9 303 147 108 161 209 -9 298 198 214 413 -9 166 150 149 264 193 320 157 157 164 162 230 221 164 197 242 213 190 171 200 301 173 -9 228 151 282 186 267 209 214 184 249 180 132 121 180 239 174 253 172 194 -9 165 117 158 284 268 165 -9 204 242 -9 246 319 134 135 201 232 234 180 229 191 149 -9 206 131 212 -9 186 258 251 290 205 305 216 146 136 205 188 112 205 133 180 165 279 410 193 123 245 186 89 298 239 168 194 270 191 88 255 170 156 239 200 196 215 202 306 -9 153 199 251 144 257 249 195 257 199 156 -9 180 -9 185 212 293 220 189 211 119 192 241 160 255 129 226 168 278 347 165 178 228 174 198 232 170 240 286 300 182 221 215 162 212 158 232 227 306 220 140 352 212 218 195 135 133 121 203 -9 165 207 248 262 264 164 187 171 224 202 140 295 284 220 -9 -9 194 168 251 -9 291 250 178 181 213 248 135 196 295 163 142 260 208 396 200 122 176 194 259 234 155 171 182 382 143 221 204 279 266 185 196 196 278 164 133 260 178 143 364 268 193 166 129 184 183 196 192 149 104 304 238 242 248 133 207 -9 -9 184 219 225 173 142 290 159 -9 288 -9 180 -9 155 256 137 271 220 240 241 238 253 296 312 250 207 147 267 135 216 141 181 163 189 227 209 -9 180 129 156 324 218 191 180 157 155 263 -9 181 206 255 218
1362 24 Basque France EUROPE 292 138 156 -9 163 193 183 196 125 127 268 203 109 218 231 158 -9 -9 277 130 159 122 113 166 235 -9 206 108 226 136 164 200 164 -9 263 202 190 199 273 168 234 173 305 237 132 178 185 183 267 120 192 117 199 185 123 115 322 194 156 233 319 265 103 202 119 217 222 182 211 170 180 164 280 232 -9 158 164 319 142 214 290 137 228 334 147 127 296 225 247 117 102 127 149 268 112 270 250 172 380 251 139 183 226 185 284 226 159 154 121 199 251 186 208 135 118 354 220 266 213 302 292 201 163 193 175 192 225 155 234 159 237 117 -9 186 136 272 233 235 201 194 156 171 270 385 -9 231 132 280 170 132 157 142 228 -9 -9 241 135 303 -9 152 131 144 -9 236 293 241 176 139 190 -9 149 156 176 316 280 -9 263 136 169 134 271 188 210 125 217 269 191 264 175 151 185 181 299 207 153 113 186 272 100 138 215 188 288 191 317 322 223 171 255 246 145 245 227 233 169 196 190 255 203 -9 201 158 212 197 -9 192 128 215 194 230 194 246 140 183 227 157 151 160 244 290 305 232 257 120 108 245 239 159 149 277 241 310 173 121 -9 298 117 156 176 109 235 172 236 166 185 216 272 348 233 180 163 159 187 216 326 233 192 204 243 -9 183 271 205 300 126 141 106 262 152 191 201 197 196 166 227 279 197 127 141 246 121 198 201 147 262 161 201 233 249 217 200 174 234 140 224 151 150 142 256 260 118 209 302 164 180 287 150 192 160 -9 152 -9 -9 166 229 207 232 198 259 207 299 126 108 153 205 136 290 198 -9 409 174 154 154 149 272 197 320 153 151 156 170 226 213 160 179 242 195 181 159 192 297 173 159 204 151 278 165 255 201 214 176 249 176 126 124 174 221 170 253 172 198 109 153 117 158 276 262 165 134 204 224 246 246 319 134 126 201 240 234 176 199 195 -9 241 197 127 208 306 178 250 260 278 205 310 212 146 127 211 172 116 205 121 176 153 279 402 177 119 237 195 86 290 227 164 194 -9 191 76 267 170 147 227 210 184 211 198 310 299 158 191 247 138 257 240 192 265 -9 164 159 176 376 176 200 297 216 189 207 113 184 241 152 231 125 226 164 266 367 157 174 212 170 194 232 170 240 278 300 182 217 215 158 204 -9 224 215 -9 220 132 336 -9 200 199 132 130 113 185 190 159 199 244 258 264 160 175 156 -9 194 140 295 275 -9 320 292 178 164 251 308 295 254 174 157 205 244 135 187 295 139 130 256 204 392 196 119 164 194 255 218 -9 171 179 370 131 -9 204 275 238 182 188 -9 274 160 133 264 170 143 336 264 196 158 132 164 179 181 188 145 100 260 230 -9 248 -9 203 -9 207 184 213 197 177 118 287 151 235 276 139 172 308 159 256 125 259 196 232 221 238 245 296 300 254 191 143 255 139 196 125 177 157 189 223 209 137 -9 108 152 320 -9 191 178 153 155 247 255 181 191 255 206
1362 24 Basque France EUROPE 304 146 156 -9 171 209 187 196 128 139 277 207 121 218 235 162 -9 -9 280 130 159 126 116 175 247 -9 210 108 230 136 164 200 176 -9 263 205 211 219 277 172 238 177 309 241 136 184 185 187 267 120 196 129 199 185 131 115 328 194 160 245 323 269 103 202 119 217 230 198 231 174 180 173 300 232 -9 166 172 319 166 218 298 137 232 338 153 135 296 229 251 125 111 131 149 272 116 274 253 192 388 255 151 187 226 201 288 234 159 158 121 203 255 194 220 138 121 354 224 278 219 318 296 209 167 196 199 196 225 163 243 163 245 117 -9 189 142 280 233 239 217 203 172 171 286 397 -9 246 136 292 170 144 182 150 236 -9 -9 245 139 323 -9 158 135 148 -9 236 305 253 188 151 194 -9 153 159 180 324 284 -9 263 136 173 150 274 188 214 129 233 293 191 268 175 155 189 193 303 215 173 113 190 276 100 138 215 204 296 195 321 326 223 171 267 254 149 253 233 239 177 208 206 264 203 -9 205 164 216 203 -9 192 128 218 200 233 198 250 149 187 231 157 151 160 248 290 309 244 257 132 112 257 243 163 157 281 245 310 173 129 -9 298 132 168 176 113 235 184 240 170 189 216 276 348 249 188 166 159 187 216 330 257 204 216 243 -9 187 295 205 300 150 144 110 266 168 199 201 229 204 166 231 287 197 127 145 262 125 206 201 171 286 169 205 237 253 220 204 178 234 156 236 151 158 150 256 264 118 209 302 164 190 287 150 192 164 -9 152 -9 -9 174 233 215 232 202 263 207 307 141 108 153 205 136 294 204 -9 413 174 157 154 169 272 197 324 153 157 160 178 234 225 164 194 242 216 187 163 196 309 173 167 208 151 286 186 263 205 220 180 249 180 129 124 177 233 174 257 172 202 121 162 133 162 284 268 168 138 204 230 250 246 323 134 132 213 244 238 180 215 195 -9 241 200 127 216 318 186 266 260 290 205 315 216 150 130 217 184 116 205 129 192 157 282 410 185 119 249 198 98 298 243 168 200 -9 194 97 267 170 156 231 218 192 223 202 310 311 158 199 251 138 257 240 195 265 -9 164 163 180 376 182 206 297 216 189 211 122 188 241 160 251 129 226 172 274 371 161 174 228 174 198 232 170 244 294 303 182 225 215 166 204 -9 236 223 -9 232 136 348 -9 218 199 135 133 117 185 190 174 203 244 266 264 164 183 168 -9 194 140 299 278 -9 330 307 198 164 259 308 295 254 190 165 209 244 143 190 310 155 130 256 208 396 196 119 192 202 259 234 -9 171 182 374 134 -9 204 275 262 182 192 -9 278 164 133 264 174 151 368 268 199 166 135 168 179 181 196 149 104 264 230 -9 248 -9 211 -9 219 184 216 209 177 138 290 159 243 284 139 172 308 163 260 125 267 196 232 237 241 249 304 312 254 191 143 263 139 216 133 177 157 189 231 209 149 -9 129 160 320 -9 195 188 157 155 255 263 185 196 259 210
1373 24 Basque France EUROPE 280 134 172 157 171 205 203 184 128 136 262 199 113 222 231 154 162 -9 277 118 151 122 113 172 235 210 194 108 218 136 168 196 164 275 259 205 190 199 281 -9 234 173 297 237 132 178 177 183 276 116 188 117 199 181 123 111 322 194 148 245 323 269 106 206 113 217 226 182 235 162 176 170 300 236 166 162 164 315 142 214 282 137 228 322 -9 131 292 221 251 125 87 127 141 268 120 274 247 188 372 251 143 183 218 189 292 -9 159 154 121 199 243 198 223 132 118 350 220 274 -9 318 292 201 155 181 191 -9 225 163 228 155 237 114 151 186 133 268 241 231 189 188 156 171 278 397 -9 231 120 280 170 132 157 142 228 181 253 237 139 303 170 152 131 144 -9 232 301 238 176 139 198 202 145 159 180 312 264 246 255 136 169 138 259 188 198 125 233 289 188 260 167 151 185 173 303 207 169 113 190 268 -9 134 207 188 288 191 313 322 227 168 251 254 141 233 236 230 181 192 202 255 191 268 197 155 208 203 183 192 -9 209 200 230 190 238 134 183 223 175 151 160 244 286 297 244 254 128 112 241 243 155 149 269 241 298 181 -9 150 298 117 160 176 113 235 176 236 170 181 212 256 352 237 180 163 156 183 216 322 229 196 212 252 242 183 271 205 304 138 144 106 270 152 179 193 209 196 166 211 279 185 127 141 250 121 206 201 139 274 161 197 233 245 217 200 178 238 156 -9 155 150 150 256 256 118 201 299 164 170 291 158 188 164 184 152 150 -9 158 213 179 224 202 263 203 303 123 126 169 205 120 290 195 214 413 170 154 150 154 268 193 320 149 154 152 174 230 221 156 179 236 213 184 155 188 293 177 167 204 151 278 165 243 205 211 180 249 168 120 106 183 236 174 249 168 182 106 153 117 158 276 268 165 138 204 224 250 246 -9 134 132 197 232 234 172 215 191 149 237 188 119 208 306 178 250 251 278 189 300 212 146 124 205 180 100 205 133 180 149 -9 410 197 127 237 198 98 294 223 160 194 258 188 91 251 170 150 227 204 192 215 202 302 299 153 183 243 138 253 240 195 265 179 160 163 164 364 176 185 289 216 185 207 116 188 241 148 227 121 -9 168 266 347 141 166 220 166 194 224 170 244 278 300 178 217 211 -9 216 154 212 191 -9 208 128 -9 -9 208 187 135 127 113 185 187 171 203 244 262 264 160 183 171 218 198 140 291 275 220 310 292 182 160 239 304 287 250 178 157 209 232 135 190 295 139 130 252 208 380 196 119 176 194 251 234 155 163 179 370 131 217 200 255 262 188 188 190 274 160 129 256 170 143 348 264 196 158 135 164 179 -9 196 149 104 287 230 238 244 117 199 230 219 176 213 185 169 138 287 -9 235 280 139 172 308 159 260 125 255 192 236 221 241 249 292 312 242 191 139 255 127 196 117 181 157 129 227 221 157 180 111 152 320 218 191 188 153 155 255 255 181 191 243 206
1373 24 Basque France EUROPE 296 146 184 157 171 210 207 196 128 139 265 203 113 226 235 162 162 -9 283 130 155 126 116 175 247 210 206 116 222 139 168 196 185 275 267 208 202 203 281 -9 234 177 305 241 140 187 185 183 276 120 188 121 199 185 127 115 325 198 156 245 323 269 106 206 113 221 230 194 235 166 176 176 304 243 178 166 170 315 162 218 286 157 232 334 -9 135 296 229 263 125 108 131 153 268 120 274 250 192 376 251 147 187 218 197 292 -9 163 158 125 199 255 202 223 141 124 350 224 274 -9 318 300 205 159 205 195 -9 225 167 234 167 245 114 151 186 136 272 245 235 217 203 164 174 278 401 -9 246 140 292 174 138 177 150 228 197 265 245 143 323 174 158 135 148 -9 240 309 241 180 139 198 202 149 165 184 328 284 254 263 140 173 146 271 192 206 129 233 297 194 268 183 163 189 177 311 211 177 113 190 280 -9 138 211 196 288 195 317 326 227 171 271 258 141 245 239 236 181 212 206 273 203 268 205 158 216 203 187 192 -9 212 200 233 190 238 140 183 235 181 167 164 244 298 305 244 260 132 140 253 247 159 153 277 253 310 193 -9 153 314 126 164 184 113 239 180 236 170 181 228 272 356 237 192 166 159 195 220 326 233 200 212 252 258 183 283 217 312 150 150 114 274 160 199 201 217 196 166 227 279 197 127 149 258 125 206 209 163 282 161 209 233 249 220 212 182 242 156 -9 163 154 142 256 260 118 205 302 164 170 291 158 196 168 184 156 150 -9 162 241 211 224 202 267 207 303 144 126 169 205 120 294 198 222 417 170 160 154 159 268 205 324 153 157 164 174 238 225 164 194 239 213 187 159 196 293 177 167 204 155 282 189 263 205 211 184 249 176 126 121 183 239 174 253 168 190 112 162 129 166 284 271 168 154 208 239 250 249 -9 134 135 197 240 238 176 215 191 153 241 197 127 212 310 182 250 251 282 193 300 216 150 127 214 180 100 205 133 184 149 -9 410 197 131 245 198 101 298 239 168 200 274 194 103 259 170 153 231 218 192 227 206 302 299 163 191 243 141 261 240 195 265 203 160 163 176 376 182 194 297 220 189 211 122 192 245 152 251 133 -9 168 270 375 165 174 228 170 194 232 173 248 282 300 198 221 219 -9 216 162 232 215 -9 228 136 -9 -9 210 187 135 130 113 191 202 174 203 244 266 264 168 191 174 218 202 140 299 290 224 325 304 190 164 251 312 299 254 182 165 209 248 143 193 295 159 151 256 212 400 196 122 188 202 251 238 159 167 185 374 134 221 200 279 262 188 192 196 274 160 133 256 182 147 372 272 205 162 141 180 187 -9 196 149 104 296 230 242 244 141 207 234 219 184 216 209 181 146 290 -9 235 292 147 176 308 167 260 125 267 196 240 241 244 249 296 316 246 211 147 255 139 196 137 181 160 129 227 221 157 204 123 156 320 218 199 188 153 155 255 255 181 196 263 206
1359 24 Basque France EUROPE 264 138 168 157 167 193 183 196 128 133 262 203 113 218 239 -9 162 174 277 118 147 118 104 163 239 206 198 100 230 136 156 192 164 271 263 193 190 211 281 168 238 173 305 233 136 178 173 175 267 112 188 117 199 193 123 111 325 -9 144 249 315 289 100 202 113 217 226 166 227 166 180 170 296 224 166 158 158 319 154 214 278 141 224 -9 153 135 300 225 239 125 108 131 141 268 112 266 247 180 372 247 139 187 218 197 288 223 155 142 121 199 251 198 214 141 115 350 220 274 219 322 300 205 151 184 191 180 225 155 234 155 233 117 151 186 118 252 241 235 209 197 156 153 -9 393 96 231 124 289 178 138 157 122 236 189 -9 245 139 303 174 155 131 132 -9 236 289 241 -9 139 198 202 141 156 180 320 260 234 251 136 165 -9 265 184 198 125 217 265 191 264 175 155 185 193 303 211 153 113 182 268 -9 134 211 188 256 191 325 322 223 171 255 258 137 245 236 236 169 200 210 255 191 271 209 146 212 200 191 189 128 218 197 224 194 242 137 183 231 169 159 156 248 282 301 232 260 128 108 -9 -9 163 149 281 241 310 173 121 141 294 132 164 180 113 235 -9 240 166 189 212 260 348 241 180 154 159 191 -9 310 217 200 216 246 258 179 287 217 304 126 141 102 262 164 167 201 205 200 170 219 279 185 127 141 250 121 202 205 167 262 161 201 233 253 211 212 174 230 140 236 159 -9 150 244 264 118 205 302 161 180 287 154 184 160 184 152 150 209 -9 233 215 220 198 251 203 303 126 108 169 209 108 294 198 222 409 174 160 150 144 264 193 320 153 154 160 174 226 213 156 200 236 213 181 163 184 297 177 167 204 143 282 165 243 201 208 160 249 180 126 121 -9 221 170 249 168 170 109 162 109 -9 280 265 156 138 208 224 250 246 319 134 129 201 224 238 176 -9 191 149 233 197 123 180 306 178 258 278 -9 189 300 212 146 127 205 176 108 205 133 176 149 276 410 185 119 237 195 98 -9 227 156 194 266 185 79 267 170 147 239 200 192 215 198 306 303 148 183 243 144 253 237 189 257 -9 156 163 168 364 182 200 293 204 189 207 107 188 241 152 247 125 226 168 270 347 141 170 224 166 198 224 170 236 278 -9 182 217 197 162 212 154 232 191 297 224 136 336 208 200 187 132 130 109 185 190 159 199 248 262 260 164 183 156 206 202 136 -9 275 216 310 298 182 160 255 308 291 254 174 157 205 244 -9 187 295 147 130 256 200 392 192 119 188 166 239 230 155 163 179 374 134 221 204 271 258 185 188 190 266 160 125 256 178 143 344 264 196 158 135 168 179 187 184 141 100 264 234 238 224 -9 199 -9 204 172 213 185 169 118 284 155 235 284 143 180 308 159 256 125 247 196 232 237 235 245 296 304 -9 191 139 259 -9 196 133 181 160 117 223 217 141 200 113 152 320 214 191 168 161 152 251 255 177 186 255 206
1359 24 Basque France EUROPE 296 138 192 166 171 205 203 196 128 139 274 215 117 222 243 -9 162 178 280 130 163 118 116 175 239 210 202 108 230 136 168 196 176 275 267 205 211 219 305 176 250 177 305 237 144 178 185 183 267 120 196 121 203 201 123 115 325 -9 144 249 319 293 103 206 113 221 230 182 243 170 200 173 296 232 170 166 166 319 162 234 290 141 228 -9 156 143 304 229 251 125 111 135 153 268 116 270 250 188 372 251 147 187 226 201 292 223 163 154 121 211 251 202 214 144 127 350 220 274 222 342 300 209 155 193 203 184 225 159 240 163 249 117 151 189 133 272 241 237 217 203 160 171 -9 397 111 243 132 289 178 138 187 122 243 197 -9 245 143 323 174 164 135 144 -9 236 301 253 -9 139 198 202 157 162 188 324 264 254 259 156 169 -9 268 188 202 129 217 265 191 264 175 163 189 201 311 211 153 113 190 276 -9 138 215 204 292 191 329 322 231 171 259 262 141 245 239 236 181 216 210 255 203 274 209 155 216 203 226 192 132 218 200 230 194 250 149 183 235 175 167 156 248 290 301 240 263 132 112 -9 -9 163 153 289 257 310 197 133 147 310 132 164 180 113 239 -9 240 170 189 224 272 356 253 184 169 159 191 -9 326 229 204 224 249 262 183 287 217 308 138 147 106 278 164 187 205 221 204 174 227 283 197 127 145 262 125 206 209 175 282 161 201 237 253 211 216 178 246 156 240 159 -9 150 256 264 122 205 302 164 180 287 158 192 172 184 156 150 209 -9 237 219 232 206 251 203 307 126 129 173 209 120 294 204 222 409 174 160 150 159 276 205 324 161 157 164 174 230 213 164 200 239 213 190 163 188 301 177 175 220 147 286 177 243 201 214 176 249 184 126 124 -9 236 174 257 168 182 118 162 125 -9 284 271 171 142 208 236 250 246 327 134 132 209 236 238 192 -9 195 157 241 203 135 204 314 182 262 284 -9 193 305 220 154 133 214 180 112 209 133 176 165 276 410 197 119 245 195 98 -9 239 168 194 274 194 79 267 174 159 243 218 192 219 202 310 307 153 187 247 144 265 237 195 265 -9 156 163 176 372 182 209 297 212 189 211 119 192 249 152 255 125 226 168 274 363 165 178 228 166 206 232 170 240 278 -9 202 225 207 166 216 166 232 223 309 224 136 336 208 204 199 135 130 113 191 211 180 203 248 262 268 168 187 171 212 202 140 -9 275 220 325 307 194 168 259 308 299 254 178 177 209 252 -9 190 295 159 130 260 212 404 200 122 188 186 255 234 155 163 179 386 140 221 208 271 258 188 192 192 282 160 137 256 178 151 372 272 199 158 141 172 179 190 196 145 100 264 238 242 244 -9 217 -9 219 184 213 185 177 134 290 159 235 288 147 180 308 163 260 137 259 196 232 245 241 249 300 316 -9 207 143 271 -9 200 145 181 163 165 235 223 145 200 113 152 320 218 195 178 161 155 259 259 181 196 255 206
1376 24 Basque France EUROPE 288 146 156 157 163 210 183 187 128 133 265 199 117 214 231 162 -9 178 283 130 151 122 113 175 235 200 194 104 218 127 148 200 182 255 259 205 205 199 281 -9 242 165 301 233 132 184 185 183 267 116 180 117 199 185 127 111 322 198 140 245 319 265 103 202 113 221 226 190 231 166 180 164 288 228 166 162 166 319 154 214 290 137 228 330 147 127 296 225 251 125 93 127 145 256 112 262 250 188 376 251 -9 171 218 205 284 -9 155 -9 121 199 251 194 208 -9 -9 350 208 270 216 318 296 205 163 199 187 184 216 147 234 155 233 114 155 183 118 260 233 225 213 191 164 168 274 397 96 231 124 289 174 138 157 122 243 189 256 245 139 319 162 152 131 144 213 232 293 244 176 139 194 -9 149 156 180 316 276 -9 255 136 165 142 265 188 194 125 217 269 188 260 171 -9 185 181 303 -9 -9 109 178 272 102 138 211 188 292 191 321 318 223 171 259 254 137 249 233 224 181 200 194 258 191 268 205 152 216 188 191 189 120 209 200 230 190 234 143 183 231 166 151 160 240 294 305 240 260 128 108 237 231 155 -9 269 245 298 173 145 141 294 129 156 176 109 239 172 240 170 181 212 268 -9 237 180 154 159 191 -9 322 217 200 208 243 254 179 271 205 304 134 135 106 290 168 187 201 205 188 162 207 -9 185 127 141 258 113 206 205 155 278 165 201 217 249 217 -9 178 -9 144 212 151 154 142 252 260 118 201 299 164 170 283 150 188 168 188 156 -9 -9 162 213 187 220 194 259 203 299 129 129 169 205 128 286 201 222 409 174 148 150 154 260 193 316 153 151 144 166 226 209 160 179 242 195 -9 155 188 293 169 167 204 151 -9 165 243 209 217 180 252 180 126 106 -9 236 174 245 168 182 112 153 117 162 280 262 165 150 200 230 246 249 -9 134 132 205 248 234 152 199 191 149 237 197 123 204 318 186 246 260 -9 189 300 212 134 133 205 180 108 205 -9 176 153 -9 410 177 119 245 183 95 290 223 160 194 270 185 91 251 174 156 231 196 192 215 198 306 299 153 175 243 138 265 237 192 257 199 156 163 176 376 182 185 293 200 185 207 107 184 241 152 251 121 -9 168 278 339 141 158 228 166 190 228 170 236 282 297 178 213 201 -9 208 158 -9 215 288 224 128 336 204 200 187 135 127 109 185 187 165 195 244 266 268 164 183 171 206 194 136 291 275 212 310 300 182 164 239 304 287 246 186 161 209 -9 135 190 295 139 130 252 208 388 196 119 172 170 255 218 -9 159 179 374 134 217 200 259 254 188 184 192 278 160 125 260 174 147 364 264 196 158 132 164 183 184 196 149 104 264 230 238 240 121 199 234 213 180 213 185 177 118 284 155 239 280 143 176 300 159 240 125 259 196 228 237 238 245 284 308 250 191 147 259 131 196 125 -9 157 129 223 209 141 196 111 152 320 214 187 168 157 140 247 259 173 186 243 206
1376 24 Basque France EUROPE 296 146 196 157 167 209 199 196 137 136 277 203 121 218 235 162 -9 178 283 133 151 126 116 177 235 208 198 108 230 136 152 204 185 275 259 208 208 203 309 -9 246 173 309 237 136 184 185 183 267 120 188 129 199 209 131 115 322 202 156 249 323 269 109 206 116 221 230 194 239 174 180 170 296 228 170 166 170 327 158 218 290 153 232 334 153 131 300 229 255 125 108 131 149 268 116 274 250 188 380 251 -9 171 226 205 292 -9 163 -9 121 199 251 198 223 -9 -9 354 220 278 222 322 300 205 163 205 199 192 225 163 234 163 249 117 155 186 118 268 241 239 213 197 168 183 274 401 96 243 136 292 194 138 157 142 251 189 256 253 143 323 162 158 131 148 229 240 297 253 184 139 198 -9 153 165 180 320 280 -9 255 136 173 146 265 192 210 129 233 269 191 264 175 -9 197 193 303 -9 -9 109 186 276 110 146 215 204 292 199 325 322 231 171 267 258 141 253 236 233 181 216 198 270 207 274 205 161 224 200 195 192 128 218 200 230 198 246 149 187 239 175 159 160 244 298 309 248 266 128 132 253 235 155 -9 277 245 307 181 145 150 294 132 164 176 113 243 176 244 170 189 212 272 -9 241 188 169 159 195 -9 330 237 200 208 243 262 183 271 213 308 138 141 106 294 172 187 201 217 196 166 223 -9 197 131 149 258 125 206 209 163 286 169 205 237 253 223 -9 182 -9 156 236 155 154 150 252 260 122 209 302 164 180 287 150 188 168 208 156 -9 -9 174 229 198 232 198 259 203 307 129 129 169 209 128 294 204 222 417 178 163 150 154 268 193 324 153 166 152 170 230 209 164 194 242 213 -9 167 200 309 177 171 216 151 -9 165 251 221 220 184 252 184 129 121 -9 239 178 249 168 186 115 162 129 166 280 268 165 154 208 239 250 252 -9 134 132 205 248 234 176 215 195 149 237 206 127 208 322 190 262 278 -9 197 305 216 146 136 211 184 116 205 -9 184 161 -9 418 185 119 245 189 98 294 227 168 194 270 188 91 259 178 159 231 200 192 215 202 306 303 168 187 247 138 269 240 195 261 199 156 163 180 384 185 212 293 212 197 211 116 184 245 164 255 125 -9 172 282 343 157 174 228 170 206 232 173 240 286 300 198 225 215 -9 216 158 -9 219 288 228 128 352 208 200 199 135 127 113 185 205 174 203 248 270 272 172 187 171 215 210 140 295 287 220 315 303 194 168 251 312 291 246 190 173 213 -9 139 190 295 147 130 256 208 392 196 119 172 206 255 218 -9 163 179 382 137 229 212 275 258 188 192 194 278 160 125 264 174 155 364 268 205 158 141 172 183 190 196 153 104 292 238 238 244 121 203 234 213 188 222 209 181 138 290 167 239 280 147 180 308 159 252 145 259 196 236 245 241 253 300 324 254 207 147 263 131 220 125 -9 157 181 227 217 153 200 111 156 320 222 195 188 161 155 259 259 181 196 251 222
1371 24 Basque France EUROPE 264 138 172 157 159 205 183 196 128 136 259 203 113 222 231 158 166 174 277 118 151 118 104 175 235 200 194 108 222 136 164 196 164 255 259 193 208 203 277 160 234 173 -9 229 140 178 185 183 279 120 188 117 199 185 111 115 316 198 140 245 323 269 100 206 113 217 226 190 235 170 180 170 320 228 174 162 170 315 154 214 290 141 228 330 141 135 304 225 243 125 87 127 145 268 116 270 250 172 380 251 143 183 -9 205 280 -9 155 -9 121 199 251 190 223 135 115 354 212 270 213 338 300 205 167 205 175 192 219 155 234 167 233 114 -9 189 -9 268 237 219 213 194 164 174 274 401 96 240 136 288 174 132 157 146 232 -9 256 241 131 323 174 143 131 148 205 236 293 241 184 139 194 198 141 153 172 320 260 242 255 136 169 142 265 188 206 121 233 289 188 264 171 151 193 189 303 -9 169 113 190 268 100 134 207 188 260 191 317 314 231 165 255 254 141 225 233 227 173 204 202 255 203 271 197 155 212 188 -9 192 -9 218 194 227 194 242 134 179 -9 160 159 156 240 282 305 -9 -9 128 108 241 239 163 149 277 241 298 173 133 138 294 132 160 176 109 235 176 236 166 185 212 268 352 237 180 163 156 191 208 326 229 196 216 243 246 171 271 205 300 126 144 106 266 156 -9 201 201 196 158 227 -9 185 -9 145 258 125 202 201 139 262 161 201 217 245 -9 200 174 234 140 232 159 154 142 256 260 110 197 290 164 180 291 150 192 158 204 136 150 200 162 209 179 232 198 255 207 303 126 126 157 205 120 -9 195 214 409 -9 163 146 154 264 193 -9 153 154 148 170 218 209 156 179 239 213 190 163 196 297 169 159 208 151 -9 165 251 201 211 180 249 168 126 106 -9 221 174 257 168 182 -9 153 117 166 276 262 159 138 204 224 246 246 319 134 132 197 232 234 172 215 -9 149 -9 194 115 180 294 182 254 260 -9 185 300 208 134 127 211 180 100 205 -9 168 153 273 410 185 -9 245 183 98 290 239 160 194 -9 185 79 255 170 147 235 204 188 215 198 302 311 153 187 243 138 253 243 189 261 199 152 167 176 -9 185 203 293 200 189 211 107 -9 -9 152 247 125 223 168 274 367 157 166 224 166 198 224 170 -9 -9 297 182 221 209 162 216 154 -9 215 288 216 132 340 204 200 187 135 130 113 185 202 174 185 240 262 268 164 183 156 206 -9 -9 291 275 220 305 -9 182 168 239 -9 287 246 186 161 205 -9 139 190 295 139 130 256 200 392 196 116 184 194 247 218 151 159 179 378 143 221 204 -9 258 182 188 190 270 160 125 256 170 143 364 264 199 158 132 172 179 172 188 141 104 260 230 234 244 125 207 230 207 168 213 185 161 118 284 159 235 -9 143 176 -9 159 252 125 255 196 228 245 235 233 296 300 250 191 143 259 131 196 121 169 160 117 223 209 141 180 111 160 -9 218 191 168 161 -9 247 259 181 186 255 -9
1371 24 Basque France EUROPE 292 146 180 166 175 205 183 199 134 136 262 203 117 222 243 162 174 182 277 130 155 118 116 177 255 214 198 112 226 136 168 200 182 275 259 205 208 203 305 164 250 181 -9 237 148 184 185 187 285 120 192 125 203 189 123 119 325 198 160 249 323 297 106 210 119 221 230 198 239 170 180 173 328 232 174 162 174 319 158 214 294 149 232 338 150 135 304 229 251 129 108 131 153 272 116 274 250 180 384 251 143 187 -9 205 296 -9 155 -9 121 203 255 190 226 138 121 354 224 274 219 354 304 205 167 205 195 196 225 155 237 171 233 117 -9 195 -9 272 241 233 217 194 172 177 286 401 114 243 140 292 178 141 177 150 247 -9 259 241 143 323 174 161 131 148 209 236 301 256 192 151 198 206 153 156 180 320 264 254 255 156 173 146 271 192 210 129 233 289 191 264 175 155 201 193 311 -9 169 113 190 280 100 138 211 188 296 195 325 326 231 171 255 254 145 237 239 230 181 220 206 264 207 271 205 155 220 200 -9 192 -9 218 200 233 198 250 143 183 -9 169 163 164 256 290 317 -9 -9 132 116 241 251 163 153 281 249 307 181 141 144 310 132 168 184 113 239 176 240 166 185 216 268 352 245 188 166 162 191 216 338 261 200 216 243 254 175 295 205 304 138 147 106 282 156 -9 205 205 204 158 231 -9 201 -9 149 262 125 202 205 163 282 169 205 237 253 -9 204 174 234 156 240 163 154 154 256 260 126 201 302 164 180 291 158 200 172 208 152 150 203 166 233 211 236 198 267 207 303 141 129 161 205 128 -9 204 218 417 -9 166 150 154 272 193 -9 169 166 164 174 222 221 164 194 242 213 190 167 200 305 177 163 224 151 -9 165 255 205 211 184 249 172 126 121 -9 239 174 257 172 186 -9 162 117 170 280 271 168 138 208 239 246 252 323 137 135 197 248 238 172 215 -9 149 -9 197 131 208 318 186 262 272 -9 189 305 216 146 136 211 180 116 209 -9 188 157 279 410 189 -9 257 189 98 298 239 160 194 -9 194 94 255 174 150 239 218 188 215 198 306 311 153 195 251 138 265 258 195 265 207 160 171 180 -9 188 203 297 200 197 211 113 -9 -9 164 251 125 223 164 278 371 161 174 224 170 206 232 170 -9 -9 300 202 221 219 162 216 158 -9 223 297 224 140 340 208 212 187 138 130 113 185 208 180 199 244 262 272 168 183 156 220 -9 -9 291 275 224 310 -9 194 168 259 -9 287 250 190 169 213 -9 143 196 295 151 130 260 208 396 196 119 192 206 251 230 159 171 182 382 146 221 204 -9 258 185 200 190 274 160 129 260 174 143 368 272 199 158 135 184 179 181 196 149 104 292 234 242 252 125 207 230 219 188 213 197 165 138 287 163 235 -9 147 176 -9 159 252 125 259 200 240 245 235 245 300 316 250 191 159 263 135 196 141 185 166 157 227 213 153 208 111 164 -9 222 199 192 161 -9 247 263 181 196 263 -9
1380 24 Basque France EUROPE 264 142 156 157 159 205 183 184 128 127 259 203 113 214 231 158 162 178 277 118 147 118 107 166 235 210 202 104 218 136 156 200 164 271 259 205 205 207 277 172 238 173 297 233 140 178 173 167 267 116 184 117 195 181 123 115 322 194 152 245 327 289 97 194 113 205 230 186 235 162 180 170 292 228 170 162 158 331 146 214 290 141 224 -9 141 135 300 225 251 117 108 135 145 268 120 266 250 172 376 247 139 171 218 185 288 -9 159 146 121 199 251 194 220 129 -9 350 224 266 222 322 296 201 151 199 187 180 216 155 234 163 233 114 143 186 133 260 -9 229 217 188 164 162 266 401 96 231 128 280 182 132 157 142 247 189 256 241 139 319 174 158 127 140 205 232 289 250 176 139 194 206 149 156 176 312 -9 250 263 136 173 146 277 184 206 125 233 265 191 264 175 147 189 173 303 211 157 113 190 276 -9 138 211 188 260 187 317 314 227 171 255 254 137 245 227 236 177 200 202 255 191 268 201 152 216 200 183 189 120 212 194 227 182 230 137 179 231 166 159 152 240 286 309 244 251 128 108 241 243 151 153 269 253 310 173 -9 147 294 117 156 176 101 239 168 228 166 181 216 256 -9 241 180 166 159 187 220 334 217 196 212 240 254 183 267 205 300 138 135 106 250 164 167 201 201 200 158 207 -9 201 127 141 250 121 202 201 167 262 169 201 217 253 -9 200 178 -9 152 228 155 154 146 240 256 114 209 290 164 170 287 150 192 160 184 152 -9 -9 158 229 179 228 198 255 207 299 126 108 157 209 124 302 -9 214 409 174 154 146 154 264 193 316 161 157 152 170 226 205 160 191 236 213 184 159 188 297 173 163 204 147 278 165 259 209 214 180 249 168 123 106 -9 236 170 249 168 186 112 168 113 146 284 268 165 150 208 239 246 246 319 131 132 197 240 234 176 209 183 149 237 197 123 180 290 182 246 260 -9 185 310 212 138 133 205 180 100 209 133 184 149 276 410 177 119 237 189 89 290 239 160 194 258 197 79 259 170 150 223 200 188 207 202 306 299 153 187 247 138 261 237 195 265 195 152 163 172 368 182 200 -9 208 189 207 113 184 241 160 251 121 226 168 270 363 157 174 224 158 198 220 170 240 278 297 182 221 205 162 212 150 224 215 288 216 128 344 208 206 187 135 127 113 185 -9 168 199 240 262 264 160 187 165 218 202 -9 -9 275 224 310 298 194 152 255 304 287 246 178 157 205 232 -9 190 295 139 130 260 200 376 196 119 172 190 255 234 155 163 179 386 140 201 204 275 242 185 184 186 270 160 129 260 174 147 344 268 196 158 126 172 183 172 192 133 100 264 230 238 224 113 207 226 213 176 213 225 173 118 284 -9 227 288 139 176 300 159 256 129 259 196 232 -9 232 245 288 -9 250 191 143 259 131 200 141 181 157 129 223 209 157 180 111 160 -9 214 191 174 153 155 247 255 -9 191 247 210
1380 24 Basque France EUROPE 284 146 180 157 163 205 187 196 131 133 277 203 117 218 235 162 162 178 283 130 147 122 116 175 235 210 202 104 230 142 160 204 182 275 267 205 211 215 277 176 242 173 305 237 140 184 185 179 285 120 188 117 199 189 127 119 325 198 160 249 327 297 106 206 119 209 230 198 235 166 180 170 320 228 178 162 170 331 162 218 294 157 228 -9 150 139 304 229 251 129 108 135 153 268 120 270 250 180 380 255 147 183 222 197 292 -9 159 150 121 203 255 198 226 141 -9 350 224 270 222 338 300 209 159 205 191 188 225 159 237 167 233 117 151 192 136 276 -9 243 225 206 176 168 286 401 111 231 140 289 202 138 177 146 247 193 259 241 139 323 174 158 131 144 233 236 301 250 184 139 202 210 149 165 184 324 -9 250 263 140 173 146 277 188 210 125 233 277 191 268 183 151 193 185 311 223 169 113 190 276 -9 138 215 188 292 195 325 326 231 171 263 258 137 253 227 236 185 200 206 255 207 268 205 161 232 200 195 192 128 221 194 233 198 254 149 183 231 178 167 164 248 286 309 252 263 128 140 245 243 155 157 273 253 316 173 -9 150 298 138 156 180 113 239 168 240 170 181 224 276 -9 249 188 166 159 191 228 334 265 200 224 252 258 187 295 213 304 146 144 110 250 168 167 201 213 196 166 223 -9 205 135 149 262 121 206 209 171 286 169 205 233 253 -9 204 178 -9 156 240 167 158 150 256 260 118 217 302 164 180 291 154 204 164 204 152 -9 -9 170 229 207 232 202 267 207 299 126 108 169 213 124 302 -9 218 413 174 154 150 154 264 193 324 165 166 164 174 230 209 164 194 242 213 187 171 192 301 165 167 204 147 278 186 263 217 214 188 252 176 129 106 -9 239 174 253 172 194 118 171 117 162 288 268 165 150 212 242 246 246 327 134 132 205 244 234 180 215 195 153 241 206 127 204 302 186 258 278 -9 189 315 212 146 136 211 180 108 209 133 192 157 276 414 193 127 245 195 107 298 243 172 194 270 197 91 259 170 156 227 218 188 227 202 310 307 163 191 251 138 269 240 195 265 199 164 171 180 376 185 212 -9 212 189 211 113 204 249 160 251 125 226 172 270 375 161 178 228 166 202 228 170 244 282 300 198 221 219 162 216 154 232 219 306 224 132 348 208 210 195 141 130 117 191 -9 180 211 244 270 272 168 187 171 218 206 -9 -9 275 228 315 307 194 164 259 308 291 246 190 157 209 240 -9 190 295 151 154 264 208 380 204 128 184 190 255 234 159 171 182 386 140 217 208 275 258 188 196 190 274 164 129 260 182 151 364 272 205 158 141 172 183 184 196 149 108 300 242 242 252 125 207 230 219 176 216 225 177 150 287 -9 239 288 143 176 308 159 260 141 263 196 236 -9 238 245 296 -9 250 215 147 263 131 216 149 181 163 173 223 217 157 208 113 164 -9 214 203 178 157 155 259 263 -9 191 263 222
1375 24 Basque France EUROPE 292 142 184 157 171 205 187 196 128 133 262 191 121 222 231 154 162 178 283 130 151 118 113 166 235 200 198 104 230 115 164 200 164 271 259 205 202 203 277 168 234 177 297 233 132 178 181 179 267 120 180 117 199 185 123 111 322 194 148 245 319 -9 103 194 113 221 222 182 -9 170 176 152 300 224 170 158 168 315 142 214 274 141 224 330 147 135 300 229 251 125 105 127 149 268 116 270 238 172 368 251 143 183 218 185 284 -9 155 -9 121 207 251 -9 223 126 115 350 216 266 219 314 300 209 151 193 191 180 222 155 234 155 245 117 -9 186 118 268 233 231 209 194 156 153 278 397 96 231 124 292 170 141 157 142 232 181 256 237 131 303 162 152 -9 132 221 236 289 244 184 139 190 202 149 159 180 320 260 242 263 140 173 142 268 184 206 121 217 269 191 264 175 151 189 185 303 -9 153 113 186 272 110 138 211 188 260 187 317 322 223 168 255 250 141 237 236 230 -9 196 202 255 203 268 205 155 212 203 -9 189 -9 218 194 227 194 238 140 179 235 169 151 156 244 286 301 240 260 128 104 253 239 159 149 -9 241 307 173 141 150 298 117 156 176 113 231 168 236 146 181 216 268 348 241 176 166 156 191 212 322 217 200 220 243 258 179 271 201 308 126 141 110 278 -9 163 205 205 184 158 211 -9 197 127 145 246 113 206 209 167 278 161 197 233 253 211 196 170 234 156 216 139 154 150 256 260 118 197 299 161 170 283 150 188 160 184 152 150 203 162 229 179 232 198 251 207 299 126 126 153 205 120 294 204 214 409 174 154 146 139 264 193 312 165 151 164 170 226 205 156 179 236 195 184 155 188 297 177 159 216 151 -9 165 259 201 214 180 249 176 129 106 -9 221 174 245 160 166 109 153 109 162 280 262 -9 134 212 224 246 246 323 131 132 197 236 234 192 205 195 149 -9 200 127 180 298 178 250 278 -9 185 315 -9 142 133 208 176 100 209 -9 176 149 264 410 177 -9 237 183 89 298 235 168 194 270 191 76 251 170 147 239 200 188 211 190 310 307 158 191 251 138 265 240 192 257 199 156 163 -9 368 173 197 297 196 189 211 107 176 237 152 251 125 226 164 274 371 141 174 212 166 194 224 167 -9 -9 297 194 217 207 162 -9 154 -9 191 288 224 136 -9 208 200 191 135 130 109 185 190 165 211 240 258 264 164 179 156 212 194 136 291 275 224 310 292 186 160 251 304 291 250 178 161 209 232 135 184 295 139 124 252 204 388 188 -9 188 198 251 218 151 167 182 374 134 201 200 -9 258 182 184 186 274 -9 129 248 170 151 364 264 196 158 129 164 179 190 192 149 104 300 226 242 224 125 207 234 210 172 -9 213 169 118 290 151 235 280 143 176 304 155 -9 141 259 196 232 241 235 245 300 304 250 207 151 255 119 204 129 181 160 129 227 213 145 200 111 160 -9 214 191 170 161 -9 247 259 177 196 255 -9
1375 24 Basque France EUROPE 304 146 184 166 175 205 199 196 128 136 277 207 125 226 243 162 166 182 283 130 151 126 116 166 239 202 202 108 230 133 168 200 164 275 263 208 208 203 309 172 246 193 305 237 136 178 189 187 267 124 188 129 207 201 123 119 328 198 156 253 319 -9 106 202 113 221 230 194 -9 170 180 176 316 232 174 162 178 319 154 222 290 153 224 338 156 139 308 229 251 129 108 131 153 268 120 274 250 188 384 255 151 187 226 209 284 -9 155 -9 125 219 251 -9 223 138 121 358 220 270 222 342 300 209 159 193 195 192 225 167 243 171 245 126 -9 189 118 284 245 239 213 203 164 153 282 401 99 240 140 292 170 144 182 154 243 201 262 241 143 331 174 158 -9 140 229 244 293 256 184 139 198 206 153 162 184 324 276 246 267 148 177 150 271 192 214 125 233 293 194 268 175 155 197 197 307 -9 161 113 190 272 112 138 211 200 284 187 321 322 223 171 267 250 145 237 236 230 -9 200 202 255 207 274 205 158 216 203 -9 192 -9 218 200 230 198 250 140 179 235 175 159 160 248 290 309 244 266 132 144 257 243 163 153 -9 261 307 173 141 150 302 126 160 184 113 235 176 240 170 185 224 272 356 241 180 166 159 191 216 322 217 204 220 252 258 179 283 221 308 138 147 110 282 -9 199 205 217 192 166 231 -9 201 127 149 254 125 206 213 171 278 165 201 241 253 223 212 174 234 156 228 163 154 150 260 268 126 205 302 164 190 291 150 200 164 184 160 150 209 170 229 179 232 206 255 207 303 135 129 157 209 124 302 204 218 417 174 166 154 154 268 201 312 165 157 164 170 234 205 164 197 236 213 193 163 192 305 177 167 224 155 -9 189 263 201 220 180 264 180 132 106 -9 236 174 245 168 194 112 162 117 166 284 271 -9 150 212 239 250 246 327 131 135 209 248 238 192 215 195 153 -9 200 127 208 306 182 254 284 -9 205 320 -9 146 139 211 180 116 209 -9 176 157 273 410 189 -9 245 183 104 298 239 172 200 274 194 94 255 170 159 239 210 192 215 202 318 311 158 199 251 138 265 246 198 265 199 160 167 -9 376 176 206 297 212 189 211 113 188 249 156 251 129 226 168 278 375 161 174 224 170 202 224 170 -9 -9 300 198 217 215 162 -9 158 -9 203 291 228 136 -9 212 208 191 135 130 121 185 205 174 211 240 266 268 168 183 168 218 194 136 291 275 228 315 303 190 164 259 308 295 250 178 173 209 232 139 190 301 163 130 252 212 396 196 -9 188 202 255 230 151 175 182 378 134 225 204 -9 262 188 192 194 278 -9 137 260 182 155 364 264 208 158 138 164 183 190 196 153 108 304 234 246 240 125 211 234 213 188 -9 225 173 138 290 163 243 280 143 176 308 155 -9 141 267 200 240 245 241 249 300 312 254 211 155 259 135 212 145 181 163 189 227 223 145 208 112 160 -9 222 195 198 161 -9 259 263 181 201 263 -9
1374 24 Basque France EUROPE 292 142 176 163 167 205 187 187 128 133 259 203 109 210 235 158 162 170 277 118 147 118 116 166 227 204 198 100 226 136 160 200 164 271 259 202 190 203 273 -9 230 173 -9 233 136 178 177 183 267 116 188 125 199 185 123 111 301 198 140 245 323 269 100 202 122 213 226 154 223 166 176 170 296 228 170 158 174 315 142 218 278 137 -9 330 147 127 292 201 251 113 108 131 149 260 112 262 250 192 376 247 139 183 218 185 280 -9 159 146 117 203 251 -9 208 132 118 350 220 274 204 314 296 205 151 193 191 184 225 155 234 159 233 114 -9 186 118 264 237 203 189 188 152 153 278 393 111 231 120 280 170 132 172 138 243 185 256 241 139 327 162 152 127 144 205 236 293 244 184 139 194 198 145 -9 180 308 264 242 247 136 173 138 265 192 202 125 233 289 191 268 171 147 189 173 303 211 153 113 182 272 100 138 211 200 292 191 317 322 223 171 251 254 137 245 233 236 177 196 202 258 191 277 197 152 216 200 -9 192 120 212 200 227 194 242 140 175 231 157 151 160 244 290 305 240 251 128 108 241 231 155 153 269 261 307 169 129 144 294 129 160 180 113 235 168 232 166 189 220 268 356 241 188 166 159 191 216 322 233 196 220 243 250 179 271 213 304 138 135 94 262 168 171 193 205 -9 162 211 283 185 127 141 250 125 202 201 163 262 165 201 217 241 217 200 174 226 140 -9 151 158 150 244 260 122 209 302 164 170 291 150 192 160 208 156 -9 -9 158 209 179 220 186 255 199 299 129 108 157 205 120 286 198 218 413 174 -9 150 149 272 201 320 153 157 148 170 226 209 160 194 236 213 -9 159 200 293 169 167 204 155 278 165 255 209 208 172 249 172 126 106 174 -9 174 245 168 182 109 153 109 166 288 271 156 142 200 227 250 246 323 131 126 197 236 234 176 215 187 149 -9 197 123 180 302 186 254 263 282 205 305 212 138 130 214 164 100 205 129 180 153 264 410 185 115 245 189 86 290 239 160 194 274 191 91 255 170 147 227 210 188 207 202 306 307 153 187 243 138 257 243 192 257 199 160 155 176 372 188 200 293 224 189 197 113 188 241 152 227 121 226 168 266 347 141 170 212 170 194 224 170 236 278 294 182 213 211 162 212 154 212 223 288 216 136 340 204 200 187 132 130 113 191 190 168 -9 240 258 264 160 175 171 206 -9 140 291 278 220 310 304 182 152 239 304 287 246 174 161 205 232 135 190 295 147 130 252 204 396 196 119 176 166 239 234 155 167 182 370 131 221 204 259 250 182 152 194 270 156 129 256 170 143 360 260 196 158 126 168 183 181 188 133 96 303 234 238 228 133 203 234 213 172 213 185 165 134 284 155 243 280 143 176 304 159 260 125 259 196 232 233 235 233 288 308 250 191 139 255 119 196 125 153 163 153 227 217 145 204 108 152 315 214 195 176 153 152 247 255 181 186 243 206
1374 24 Basque France EUROPE 300 146 180 169 175 205 199 196 128 133 265 203 113 222 239 162 162 178 277 118 151 126 116 175 235 212 202 112 230 136 164 204 179 275 263 205 211 215 309 -9 238 173 -9 233 144 178 177 183 279 116 188 129 203 201 123 119 325 202 148 245 323 293 106 206 128 213 226 190 235 170 180 173 328 232 174 162 174 319 154 222 286 157 -9 330 159 139 296 225 255 129 108 139 153 268 124 270 253 196 380 255 147 183 222 197 292 -9 159 150 121 219 251 -9 208 141 124 350 232 278 219 338 304 209 163 205 195 184 225 155 234 159 237 117 -9 192 136 276 237 225 213 194 160 174 278 409 111 240 140 295 174 138 177 142 244 189 268 241 139 331 178 158 131 148 205 236 297 256 188 139 194 206 149 -9 180 324 284 242 263 152 173 138 265 192 210 129 233 293 194 268 179 151 193 177 303 211 157 113 190 272 102 138 215 204 304 195 325 330 231 171 263 258 145 253 236 236 177 200 210 270 199 274 209 155 216 203 -9 192 128 218 200 233 202 254 149 183 235 166 167 160 244 294 313 244 251 132 112 257 231 163 153 269 261 316 177 129 153 298 129 168 180 113 239 172 236 170 193 220 272 360 245 188 166 159 203 216 338 233 200 220 249 266 183 283 213 308 142 144 94 266 168 175 197 217 -9 166 211 283 197 127 149 258 125 206 209 183 282 169 201 233 249 223 204 178 234 152 -9 155 162 154 256 260 122 213 302 164 180 295 150 200 164 208 156 -9 -9 178 229 179 224 206 267 203 307 144 108 169 209 132 286 204 226 417 178 -9 154 154 272 201 324 153 160 160 174 226 209 164 194 239 213 -9 163 200 297 169 171 208 159 278 192 263 217 214 184 249 180 135 121 177 -9 178 257 172 198 112 162 133 174 292 271 162 146 204 236 250 246 327 132 132 201 240 234 180 219 195 153 -9 200 131 212 306 186 254 287 286 209 315 212 146 133 214 184 104 209 129 192 153 276 410 189 119 245 189 95 290 239 164 194 274 194 91 263 174 156 243 218 192 219 202 314 307 163 191 247 144 269 252 192 265 207 160 159 180 380 191 212 297 224 197 211 116 188 245 168 251 125 226 172 274 367 165 170 228 170 198 232 170 244 282 297 198 221 215 162 212 162 232 227 300 228 136 340 208 200 199 135 130 117 191 205 171 -9 244 266 280 168 183 171 206 -9 144 295 290 228 310 313 186 152 239 308 295 254 178 165 209 232 143 190 295 163 148 260 208 396 196 122 176 206 251 238 159 171 185 378 143 225 208 275 262 185 188 194 278 160 133 260 174 147 364 268 205 162 126 180 187 187 196 145 104 303 238 242 240 133 207 234 213 176 222 185 169 138 290 167 243 284 147 184 308 163 260 141 259 200 232 241 235 245 288 316 258 215 147 255 139 216 137 169 163 189 227 223 153 204 126 160 320 222 203 198 161 155 255 263 181 196 255 210
1360 24 Basque France EUROPE 264 138 176 156 167 193 187 196 128 136 268 203 105 218 231 158 162 178 280 118 151 118 113 175 235 204 198 108 218 127 148 196 176 271 263 208 211 203 277 164 238 173 297 233 132 178 185 183 282 120 184 117 199 185 127 111 322 194 164 245 323 265 103 198 113 221 230 166 235 166 192 164 288 228 166 162 170 315 154 214 286 141 224 326 141 127 296 225 251 129 93 127 153 264 120 278 250 188 376 247 139 171 222 189 284 219 155 146 121 199 247 -9 208 135 124 350 220 270 207 334 -9 201 159 193 183 180 216 159 234 155 233 114 -9 183 118 264 233 225 213 188 152 153 274 393 96 231 120 292 170 135 167 146 232 193 256 241 139 327 174 149 131 140 209 232 289 -9 176 139 194 186 153 153 180 312 260 242 263 136 169 138 265 188 206 129 217 289 191 268 175 155 181 181 299 207 157 109 186 272 100 134 207 200 292 183 321 314 223 171 263 234 141 237 233 218 177 208 202 255 199 271 201 158 216 188 -9 189 120 218 194 227 194 238 149 179 231 166 159 152 244 290 301 244 -9 128 140 241 247 163 149 269 237 316 181 121 147 294 117 160 176 109 231 176 232 166 181 216 260 340 241 184 166 162 187 208 326 237 200 208 240 250 171 271 217 304 134 135 110 282 156 163 201 221 192 158 211 279 197 123 133 258 113 206 201 155 286 161 197 217 245 211 204 174 234 152 212 151 154 126 256 260 118 205 299 164 170 283 146 188 164 184 152 150 206 158 229 179 228 194 263 207 303 129 126 157 213 108 298 204 222 417 170 154 150 149 264 193 324 153 151 148 170 218 213 164 179 236 210 190 159 184 293 173 163 204 147 274 165 255 201 211 172 246 168 126 106 174 236 174 249 168 182 109 153 109 154 -9 268 156 138 204 224 250 249 323 119 132 197 232 230 180 225 187 149 -9 197 115 180 310 182 254 260 278 189 290 212 142 121 211 180 100 201 133 180 149 273 406 185 -9 245 189 86 294 243 160 194 -9 185 82 255 170 147 231 200 188 211 202 302 303 148 191 243 138 257 237 180 265 195 148 163 176 372 179 197 289 200 189 197 122 176 245 156 227 125 217 172 278 343 141 158 216 158 194 224 167 236 -9 300 186 221 205 162 204 154 228 191 288 208 132 332 208 210 187 135 130 113 185 190 165 185 244 262 264 164 183 156 218 198 136 299 275 216 310 295 178 164 255 304 287 254 178 165 209 232 139 187 295 151 142 252 204 380 192 119 172 194 247 234 151 163 179 374 134 221 196 275 -9 185 184 190 274 164 129 252 170 143 368 264 193 162 126 164 175 175 188 149 96 287 238 238 244 125 199 226 207 176 213 209 161 118 287 163 239 288 139 176 308 159 -9 125 259 196 232 241 235 233 284 316 246 191 139 255 127 216 125 177 157 129 223 209 141 -9 126 152 311 218 187 168 157 152 247 255 173 196 251 206
1360 24 Basque France EUROPE 296 142 180 160 171 205 187 196 128 136 277 215 117 222 239 162 162 178 283 130 155 126 113 175 235 204 206 108 218 136 168 196 176 275 263 208 217 219 277 168 246 181 301 233 144 178 185 183 282 124 200 125 207 189 131 119 325 202 168 249 323 269 103 206 113 225 230 182 239 170 196 170 292 228 170 162 178 323 162 226 294 153 232 326 147 135 300 225 255 133 93 131 157 268 120 278 250 188 376 255 151 187 226 205 288 229 163 150 125 199 251 -9 214 141 127 354 232 270 216 338 -9 209 163 199 191 188 225 163 234 159 245 117 -9 186 136 276 241 239 221 203 172 177 282 397 96 231 132 292 170 138 182 178 247 193 259 241 139 331 174 152 135 144 237 232 293 -9 184 139 198 202 153 156 188 320 276 246 263 136 181 138 271 192 206 133 233 289 194 268 175 155 189 189 299 211 157 117 190 276 102 134 211 208 296 187 325 322 235 171 267 262 145 245 236 227 181 216 206 273 203 268 205 158 216 200 -9 189 120 221 200 236 194 250 152 183 235 175 159 156 244 294 317 244 -9 128 140 257 247 163 153 277 261 316 193 129 150 298 126 160 180 113 235 176 232 170 181 224 260 352 245 188 166 162 191 212 334 237 200 216 252 262 183 279 217 308 142 144 114 286 168 167 201 225 204 166 227 279 201 127 149 262 125 206 205 163 286 169 201 233 249 223 208 174 238 156 228 151 158 150 256 264 122 213 302 164 170 287 154 200 168 212 152 150 209 158 229 215 232 206 267 215 303 138 126 173 213 120 302 204 222 417 182 157 150 154 264 201 324 165 157 164 170 234 225 164 179 236 213 190 163 192 297 173 171 204 151 282 186 263 217 214 184 249 180 129 106 183 239 178 253 172 190 112 153 113 162 -9 271 165 138 204 239 250 252 323 134 135 205 244 234 180 229 195 153 -9 203 127 208 314 182 262 278 286 193 305 216 146 133 223 180 120 209 133 184 157 273 410 197 -9 249 189 89 298 243 168 194 -9 194 94 263 170 147 239 218 192 215 206 306 303 168 195 247 138 257 237 192 265 203 160 167 180 380 185 200 297 216 189 207 122 188 249 160 255 137 226 172 282 347 165 178 228 162 202 228 167 244 -9 300 194 221 207 162 212 158 236 219 300 224 136 336 212 212 195 135 130 113 203 196 174 203 248 266 272 168 187 168 220 206 136 299 281 220 315 301 194 164 255 308 295 258 186 169 209 232 139 190 295 155 148 256 212 404 196 119 176 198 255 238 159 163 182 378 143 221 204 279 -9 185 192 194 274 168 129 256 178 155 372 268 196 166 141 164 183 184 196 149 104 291 242 242 252 125 207 234 219 180 213 209 169 138 287 163 243 288 147 180 308 163 -9 145 263 220 240 245 235 241 296 320 250 211 147 263 131 220 125 181 163 189 227 217 145 -9 129 160 324 222 191 184 161 155 255 263 181 196 263 210
1377 24 Basque France EUROPE 292 142 156 157 167 205 187 196 137 133 265 199 117 218 231 154 162 166 280 133 151 118 107 166 235 210 194 104 226 136 144 196 185 255 263 205 190 199 281 -9 238 182 297 233 136 184 185 179 279 120 180 117 199 -9 115 111 322 194 140 245 319 269 97 206 113 217 230 182 231 162 180 152 280 224 170 158 164 319 146 218 290 137 228 330 153 131 296 221 251 125 93 131 145 268 112 274 250 184 376 247 143 183 214 189 292 -9 155 146 121 199 251 186 220 135 121 350 220 266 -9 310 296 201 151 199 187 188 225 155 -9 151 233 117 147 183 130 268 233 225 201 194 160 153 270 385 96 231 124 292 170 138 157 138 228 185 259 245 135 323 170 152 131 140 205 236 293 250 176 139 194 198 141 159 184 320 276 246 263 136 177 146 271 188 198 121 217 265 182 -9 175 151 185 177 303 211 149 113 190 272 102 138 211 188 256 187 321 322 223 168 255 246 145 225 227 224 177 192 202 255 203 271 197 152 212 203 195 189 -9 218 194 230 198 250 137 179 223 157 151 160 240 290 305 244 263 132 108 249 239 163 149 269 241 298 173 -9 150 294 132 156 184 101 231 168 236 146 181 212 260 340 237 180 163 159 187 216 310 217 200 208 237 262 179 271 201 304 126 141 110 258 152 199 197 213 188 162 223 279 197 127 145 250 121 206 201 171 278 165 201 237 249 223 204 174 246 140 -9 147 154 142 244 256 122 197 299 161 170 295 146 188 168 184 152 -9 -9 158 229 179 220 198 263 203 299 -9 108 153 205 124 294 -9 214 409 166 -9 146 144 260 193 316 153 151 160 174 234 205 160 179 236 204 187 159 192 293 169 167 204 155 278 165 247 209 214 172 249 168 126 106 183 -9 170 241 172 166 109 162 109 158 272 262 156 138 204 224 246 249 319 134 132 193 236 234 176 221 187 129 245 197 111 180 302 178 250 260 -9 189 305 212 146 124 211 180 100 209 133 176 153 273 410 189 119 249 183 89 290 243 160 185 270 191 94 255 170 156 235 196 188 215 198 310 299 148 179 243 138 265 234 192 257 199 152 163 176 364 182 200 289 216 193 211 107 188 241 160 227 133 226 164 270 347 141 162 224 166 190 224 170 240 278 297 178 217 215 162 204 150 232 191 288 224 136 348 208 200 187 132 127 113 185 -9 171 199 244 262 260 164 179 171 215 190 -9 291 275 228 310 -9 182 -9 251 308 287 254 174 157 209 240 123 190 295 147 130 256 200 392 192 116 184 190 239 234 155 159 179 370 134 221 204 259 262 185 192 192 274 160 129 248 174 143 348 272 208 158 126 168 183 172 196 149 104 260 230 238 224 125 207 226 219 188 213 209 169 134 284 159 235 280 135 172 304 155 252 125 251 192 232 245 238 245 292 300 250 191 135 259 131 212 133 177 157 129 227 209 137 208 111 148 307 214 191 174 157 140 247 255 173 186 255 206
1377 24 Basque France EUROPE 308 142 172 157 175 209 203 196 137 133 265 203 117 222 239 162 162 178 283 133 155 126 116 177 239 212 202 108 230 136 156 204 185 275 263 208 190 203 305 -9 242 185 305 241 144 184 189 187 282 120 196 129 203 -9 123 119 322 198 144 249 327 293 106 206 119 225 230 198 235 162 200 173 296 232 178 162 174 323 158 222 290 153 228 334 156 139 300 229 255 129 105 135 153 268 116 274 250 188 452 251 151 183 230 189 292 -9 159 154 125 203 251 194 226 141 124 350 224 270 -9 322 300 205 155 199 195 192 225 163 -9 151 237 117 151 186 136 268 241 239 209 203 172 171 282 401 105 240 144 292 178 138 162 142 236 197 262 249 135 323 174 158 131 144 205 236 293 256 184 151 198 202 149 162 184 324 284 250 263 140 177 146 271 188 206 125 237 293 191 -9 183 151 193 181 303 215 165 113 190 280 116 142 215 192 288 191 321 330 223 171 267 258 149 245 239 236 177 204 206 258 203 268 209 158 216 203 195 192 -9 221 200 230 198 250 140 179 231 175 159 160 244 290 317 248 263 132 112 253 243 163 157 277 245 307 201 -9 150 298 138 168 184 113 239 172 236 170 185 216 272 356 241 188 166 159 187 220 334 257 208 228 243 266 179 295 217 308 134 147 110 282 168 199 201 221 196 170 227 287 197 131 157 254 121 206 209 175 282 169 205 237 257 223 212 178 246 156 -9 155 158 150 256 260 130 209 299 167 190 291 162 200 168 208 156 -9 -9 158 233 179 228 198 267 207 307 -9 129 161 213 124 298 -9 218 417 174 -9 154 144 268 216 320 153 157 164 174 234 213 164 194 242 213 193 163 196 301 177 167 208 159 278 177 259 213 217 184 258 184 129 106 183 -9 178 245 176 170 118 162 117 162 280 271 168 138 208 224 250 252 323 137 132 209 236 242 192 225 195 153 245 200 127 216 310 178 254 284 -9 201 310 220 154 124 214 184 124 217 133 208 161 279 414 193 123 253 189 98 298 243 164 194 270 194 97 259 178 159 239 214 192 215 198 310 303 158 187 243 138 265 243 195 265 203 156 163 176 372 194 206 293 220 197 215 113 188 245 164 251 137 226 172 278 367 149 178 224 170 202 224 173 240 290 297 198 221 219 162 208 154 236 215 291 224 140 352 216 210 195 135 130 117 191 -9 174 203 248 266 268 168 183 171 215 198 -9 295 275 228 325 -9 194 -9 259 308 299 254 178 161 209 240 135 190 295 151 130 268 204 392 196 122 188 202 239 242 163 167 182 386 146 225 204 279 262 185 196 194 274 164 133 256 174 155 364 272 208 158 135 172 183 199 196 149 104 287 238 242 244 137 207 226 219 188 213 213 177 146 290 159 243 284 143 172 308 163 260 145 259 200 232 245 241 249 304 312 254 207 143 263 131 216 141 181 160 161 235 215 149 208 113 160 316 222 207 176 157 155 259 267 181 206 263 206
1358 24 Basque France EUROPE 264 142 156 157 171 193 171 187 137 136 265 199 113 218 235 158 -9 174 280 130 147 118 104 166 239 196 206 108 218 136 144 200 176 255 259 205 208 195 277 172 242 173 297 229 136 178 185 183 267 120 188 117 199 189 123 115 301 194 136 245 315 293 106 206 113 217 230 198 235 162 176 167 284 228 170 162 166 319 146 214 286 141 224 334 141 -9 296 217 251 109 87 127 149 268 116 278 238 -9 380 239 143 187 218 177 292 219 155 143 121 215 251 194 208 141 115 350 220 270 207 314 292 209 159 199 191 176 225 167 240 155 233 114 139 189 118 260 233 235 201 194 160 168 274 389 96 231 128 292 170 132 -9 122 236 197 259 237 139 303 174 149 127 136 -9 236 293 244 184 139 190 202 141 159 176 312 260 242 263 136 165 142 274 188 -9 125 217 289 188 264 171 151 185 177 303 207 153 113 190 272 110 138 211 188 256 195 317 322 223 177 267 258 141 245 227 224 173 196 198 255 191 271 201 158 212 200 195 192 128 218 200 227 190 238 140 179 231 166 -9 160 240 290 301 244 -9 128 112 241 231 155 153 269 241 -9 -9 141 -9 298 -9 160 176 113 239 168 236 -9 189 212 272 352 241 176 166 156 191 208 318 233 200 208 243 258 179 271 205 316 138 144 106 250 164 191 193 209 196 162 227 279 185 127 145 254 113 202 201 171 262 161 197 217 245 -9 200 174 238 140 212 143 154 142 256 260 122 213 302 164 180 291 154 188 160 -9 152 150 200 162 229 179 220 198 255 207 303 126 108 153 209 120 282 204 222 417 174 142 150 154 260 197 324 153 151 152 174 218 221 156 194 236 213 187 163 184 297 169 167 224 147 278 165 247 209 214 180 249 168 132 106 177 221 174 245 164 170 115 153 121 162 280 268 156 142 208 230 250 -9 323 132 132 201 232 238 -9 217 195 -9 237 188 123 180 310 182 258 251 282 189 305 212 146 127 214 176 100 205 129 172 157 264 410 189 119 241 195 89 290 227 160 191 258 191 91 255 166 147 227 200 188 215 198 302 299 148 175 243 138 257 237 189 265 199 156 163 176 372 164 200 289 200 189 211 113 188 241 168 227 121 220 168 266 347 141 174 220 166 190 232 164 240 282 297 178 213 205 162 208 150 232 215 288 224 128 340 204 212 187 135 130 113 -9 202 174 203 244 262 264 164 183 156 218 190 136 291 275 216 320 304 182 164 251 308 291 254 178 157 205 232 135 190 295 151 130 252 200 392 196 119 176 166 239 234 151 163 179 374 131 221 200 275 254 182 184 190 274 160 129 252 170 151 364 264 196 158 135 168 183 172 192 141 96 256 230 238 244 125 199 226 207 176 213 221 165 118 284 159 -9 280 139 172 304 159 252 125 259 196 232 237 235 245 300 300 250 191 131 259 119 196 137 173 157 133 223 217 149 180 113 152 311 -9 183 176 157 -9 247 259 181 186 255 206
1358 24 Basque France EUROPE 296 146 180 166 175 193 187 196 140 136 265 203 117 226 235 162 -9 178 283 130 151 126 113 166 239 208 206 108 218 142 148 204 185 275 267 205 211 195 305 176 246 181 305 241 144 187 189 187 282 120 192 117 199 209 123 119 322 194 144 245 319 293 106 206 113 217 230 198 235 162 204 173 292 240 174 162 178 319 158 214 298 149 228 338 162 -9 304 229 251 121 102 135 153 272 124 278 250 -9 384 251 143 187 218 197 292 227 163 154 125 219 251 198 214 144 115 354 224 270 222 354 292 209 159 199 203 192 225 167 246 163 245 114 151 189 136 264 245 243 217 194 168 171 278 397 96 243 136 295 178 135 -9 122 236 201 259 241 139 303 174 152 131 144 -9 236 293 256 192 139 198 202 149 162 184 316 264 246 267 136 165 142 274 192 -9 129 233 289 188 264 175 163 193 185 303 223 173 113 190 276 110 138 215 204 288 195 321 322 223 177 267 258 141 245 239 236 177 200 210 276 207 280 205 158 216 203 195 192 132 221 200 227 194 250 149 183 231 175 -9 164 248 298 313 248 -9 136 140 261 243 163 157 269 241 -9 -9 141 -9 298 -9 160 184 113 243 168 244 -9 189 216 276 352 245 188 166 162 195 216 322 257 200 216 246 266 183 271 205 316 150 147 110 262 168 199 205 213 200 162 231 279 197 127 145 254 121 206 209 175 278 165 201 233 253 -9 200 178 242 156 224 155 158 154 256 264 122 217 302 164 190 291 166 188 164 -9 152 150 200 174 229 207 232 202 263 211 307 138 108 169 213 128 290 204 234 417 182 163 150 154 264 197 324 169 166 164 178 234 225 164 200 239 213 187 163 188 297 173 167 224 155 278 177 259 217 223 184 252 172 135 106 183 236 178 257 168 198 118 153 133 174 288 271 159 146 208 236 250 -9 323 134 132 209 236 238 -9 221 203 -9 249 197 123 180 314 186 266 272 286 197 320 216 154 133 214 184 104 209 133 176 161 276 410 193 119 241 195 92 298 239 164 194 270 191 91 259 170 147 227 210 192 223 202 306 299 153 195 247 138 265 252 189 265 211 160 171 176 380 176 209 297 200 197 211 116 192 245 168 227 125 226 172 274 367 165 174 228 166 198 232 173 240 282 297 198 213 215 166 216 158 232 219 303 228 128 360 208 214 207 135 130 117 -9 205 174 207 244 262 276 164 187 171 218 198 136 291 290 220 325 307 198 168 255 308 291 254 182 173 209 236 139 193 295 163 157 264 204 392 196 128 180 190 259 234 155 171 179 374 131 225 204 279 266 188 196 194 286 172 133 264 174 151 364 264 205 158 141 176 187 190 196 149 104 260 238 242 244 129 207 234 207 184 213 221 165 118 287 163 -9 280 143 176 304 159 252 125 267 200 236 241 241 249 300 312 250 191 143 263 131 212 137 181 160 153 227 223 149 180 129 156 324 -9 195 188 157 -9 255 259 181 191 255 210
1378 24 Basque France EUROPE 292 142 156 157 171 205 183 196 128 136 259 203 117 226 235 154 158 182 277 118 151 126 113 166 235 212 198 100 230 127 148 196 164 275 263 205 203 207 277 -9 242 -9 305 229 132 178 185 179 267 116 188 117 199 185 123 115 322 194 136 245 319 269 103 202 116 217 226 166 235 166 176 170 292 232 174 158 166 319 154 214 290 149 228 330 147 135 300 225 243 113 111 131 153 256 120 262 250 172 380 247 143 171 222 193 288 -9 155 150 121 203 251 198 208 135 115 350 220 270 222 338 300 209 151 193 175 184 222 155 240 159 241 114 -9 186 118 276 233 231 209 188 172 159 278 401 96 231 120 280 174 132 172 138 228 181 253 237 135 315 162 158 127 132 205 232 289 256 184 139 194 198 149 156 176 320 -9 250 255 136 165 138 268 188 198 125 233 289 188 260 175 147 197 181 299 207 -9 113 190 268 100 134 207 188 264 191 321 326 223 168 263 250 125 237 239 218 177 200 206 255 203 271 205 152 216 200 -9 180 120 212 200 224 190 246 137 183 231 172 159 160 244 286 301 248 251 132 108 241 231 159 153 269 241 307 173 129 141 298 117 160 176 109 231 172 236 166 185 220 -9 340 245 176 166 159 187 212 310 233 200 208 246 262 179 271 205 308 138 135 106 250 156 187 201 213 192 158 223 279 185 127 141 250 121 206 201 167 274 161 201 233 257 217 204 170 234 140 216 139 150 -9 240 256 118 205 299 164 180 283 150 184 164 -9 156 -9 -9 143 209 179 -9 194 255 203 303 -9 105 169 209 128 294 -9 218 409 170 160 146 154 260 193 320 153 151 148 162 230 201 164 179 236 210 190 163 184 285 173 163 204 151 278 177 247 209 214 160 249 176 132 118 174 236 174 253 168 182 106 153 113 150 280 265 -9 138 200 230 250 252 319 134 132 201 224 234 176 221 183 -9 237 194 123 180 294 178 250 260 278 189 300 212 146 121 202 180 100 205 133 176 149 276 406 181 123 237 195 98 294 239 160 194 -9 185 76 263 170 150 239 210 184 211 198 302 299 148 187 247 138 265 240 180 265 199 152 163 176 368 179 209 297 200 189 211 107 180 241 152 227 121 226 168 266 335 169 162 212 162 198 220 170 240 290 297 194 221 201 162 208 154 232 191 285 220 132 336 216 200 187 132 127 109 185 190 171 -9 240 262 272 168 175 156 218 202 136 291 275 220 315 303 190 160 247 304 287 246 182 157 205 244 135 190 295 151 130 256 204 380 188 119 180 194 255 234 151 163 179 378 134 221 200 255 258 185 184 192 274 160 125 252 174 147 364 260 205 158 126 172 175 172 192 145 100 264 230 242 224 125 207 226 213 172 213 209 173 118 290 155 223 284 131 172 308 155 252 125 251 196 232 221 235 249 304 308 254 191 143 263 131 196 137 177 157 129 223 223 153 204 111 152 304 218 191 188 153 152 247 255 177 191 243 210
1378 24 Basque France EUROPE 296 142 156 166 171 205 183 199 134 139 265 203 121 226 243 158 162 182 283 130 151 130 116 178 235 212 198 104 230 136 152 204 176 275 267 208 211 215 281 -9 246 -9 305 241 140 178 189 187 279 128 188 125 203 197 131 119 325 194 144 249 323 289 109 202 119 217 230 194 243 170 180 170 296 248 174 162 174 327 162 214 306 149 228 334 150 135 300 225 251 129 111 135 153 260 124 270 250 184 380 255 143 183 226 213 300 -9 163 154 121 219 251 202 214 141 118 354 220 278 222 338 304 213 167 193 195 200 225 159 246 159 253 117 -9 189 118 276 237 237 213 194 172 168 282 401 96 240 136 285 178 141 177 142 236 185 256 241 139 331 170 158 131 148 205 232 293 256 184 139 198 206 149 165 184 324 -9 250 255 140 177 150 277 192 206 129 237 289 191 264 175 151 201 181 311 211 -9 113 190 276 108 138 211 200 288 195 325 330 231 171 271 258 141 245 239 230 177 216 206 258 203 274 209 158 216 203 -9 189 128 218 200 227 198 254 149 187 235 175 167 164 252 290 309 248 263 136 112 241 247 163 153 273 241 307 177 145 147 302 126 168 188 113 239 176 236 166 185 228 -9 352 245 180 166 162 191 216 322 237 208 216 249 266 183 271 217 308 146 144 114 266 164 191 201 221 208 166 231 283 197 127 145 262 121 206 209 171 274 161 201 233 253 223 212 178 238 156 236 147 150 -9 256 264 122 209 302 170 195 291 158 188 164 -9 156 -9 -9 170 213 219 -9 194 263 207 303 -9 129 169 213 132 298 -9 218 409 182 163 150 154 264 197 324 165 157 152 174 234 221 168 194 236 213 190 163 192 297 177 167 204 159 282 180 255 213 217 180 252 180 132 121 177 236 178 257 172 182 109 153 117 154 288 271 -9 150 208 236 250 252 323 134 132 205 232 234 180 225 187 -9 241 200 127 208 310 190 254 284 282 193 315 212 146 127 205 184 112 209 137 176 157 276 410 193 123 237 195 98 294 239 168 200 -9 191 79 263 178 162 239 218 192 215 202 302 303 158 187 255 144 265 240 192 265 199 160 167 176 376 182 215 297 204 189 211 119 188 249 168 251 133 226 172 270 359 173 170 232 166 206 228 170 240 290 300 198 221 205 166 212 162 232 219 303 220 136 344 216 214 195 135 127 109 185 205 174 -9 244 270 272 168 179 156 218 206 136 299 275 228 325 310 190 168 255 312 295 254 190 157 209 244 135 193 301 163 130 256 212 392 192 119 188 198 255 238 151 171 179 378 143 225 212 271 262 188 192 194 278 164 133 264 174 155 368 268 205 170 138 188 183 184 192 149 104 287 230 242 244 125 211 226 216 188 216 213 181 118 290 159 235 288 139 176 308 159 256 125 267 200 232 237 238 253 308 308 254 211 151 267 131 200 149 177 157 161 227 223 157 216 113 164 316 218 199 192 161 155 263 263 181 201 255 218
1361 24 Basque France EUROPE 264 138 176 160 171 193 183 196 137 136 265 195 113 214 231 158 162 -9 277 118 151 118 116 172 235 208 194 -9 218 136 164 196 164 255 259 205 205 199 273 -9 242 169 297 233 136 178 185 183 267 116 188 129 195 177 123 115 322 194 144 245 323 265 100 206 119 201 230 194 219 162 196 152 292 224 174 158 170 315 142 214 -9 141 224 326 147 131 296 229 251 121 105 127 149 268 108 270 247 172 376 247 143 171 222 185 284 219 159 154 121 207 251 190 214 135 118 350 220 270 213 314 300 209 155 196 195 184 222 151 234 155 237 114 -9 186 118 264 233 231 217 188 160 174 278 401 -9 240 120 280 174 132 167 146 232 185 256 241 131 315 162 155 127 140 -9 236 293 238 180 139 194 198 149 153 180 308 264 240 263 136 165 138 271 188 206 125 233 265 188 264 163 147 193 185 299 207 157 113 186 268 110 138 207 200 288 183 317 322 223 171 259 254 137 245 227 230 173 200 202 255 191 271 205 143 224 200 -9 192 120 212 200 224 190 246 134 179 231 160 159 152 248 290 305 240 251 132 112 253 239 151 149 281 241 301 173 129 141 294 117 156 176 113 231 172 236 170 181 220 256 352 237 180 166 156 187 220 326 217 200 220 249 262 175 271 217 300 138 135 106 -9 164 171 197 213 192 162 219 287 201 123 133 258 121 206 201 159 282 161 201 217 249 217 212 170 234 140 -9 135 150 146 256 260 118 197 299 161 180 287 158 192 164 -9 152 150 200 158 229 179 224 194 251 207 303 126 108 157 205 120 290 198 218 413 174 -9 150 154 264 193 320 153 151 148 174 226 209 156 179 236 204 184 163 188 297 177 167 204 147 278 186 247 217 214 160 249 180 129 106 174 -9 174 257 172 190 109 153 109 162 272 268 159 138 208 224 242 249 323 131 132 201 228 238 152 -9 191 129 -9 194 115 204 298 178 250 272 282 197 295 212 146 133 205 180 100 205 133 176 149 264 406 177 119 241 195 89 286 239 164 185 -9 194 79 251 166 -9 223 210 192 207 202 306 299 153 175 243 138 269 237 195 265 199 160 163 180 372 182 203 297 188 185 207 113 196 249 152 227 125 223 164 266 347 141 170 224 170 194 224 167 240 278 297 178 213 211 158 208 154 232 215 -9 224 128 332 204 204 187 135 124 109 185 190 171 203 244 -9 260 160 183 171 215 198 136 291 287 212 315 292 182 164 255 -9 287 254 178 157 213 244 135 187 295 155 130 252 204 392 188 -9 188 186 251 234 155 171 179 374 143 201 -9 275 -9 182 188 -9 274 164 117 248 178 139 336 264 196 158 126 168 179 -9 196 145 104 287 230 238 224 121 203 226 207 176 213 209 169 126 293 155 235 280 143 172 308 155 252 125 259 196 232 237 232 245 296 300 250 191 139 255 119 196 133 181 157 129 227 219 145 180 108 152 303 210 195 194 157 140 247 259 173 186 243 210
1361 24 Basque France EUROPE 296 142 184 166 171 205 187 199 140 139 277 203 117 226 235 158 162 -9 277 130 151 126 116 172 243 210 198 -9 226 136 168 204 176 279 263 214 211 199 277 -9 242 169 297 237 140 178 189 187 279 120 192 129 203 181 127 119 325 194 152 257 327 297 106 206 122 221 234 194 247 162 200 170 296 228 174 162 178 315 154 218 -9 141 236 330 150 135 308 229 251 129 108 127 153 272 116 278 250 192 456 247 151 187 226 197 284 226 163 154 121 219 259 194 220 141 127 354 224 270 219 342 304 209 167 199 199 192 225 159 243 171 241 114 -9 192 118 264 241 231 217 194 164 180 282 401 -9 243 128 292 206 141 177 194 232 193 259 241 143 327 162 158 131 144 -9 240 305 241 184 139 198 202 149 156 180 312 280 246 267 148 181 146 274 200 206 129 233 289 194 268 183 151 193 193 299 215 169 113 190 280 110 142 211 200 292 195 321 334 227 174 263 254 141 245 239 236 177 216 206 267 195 268 209 146 224 203 -9 192 128 212 200 230 198 254 149 183 231 175 159 160 248 298 317 244 263 136 112 257 247 159 157 281 269 310 177 141 147 298 135 168 180 113 239 176 240 170 185 220 264 360 237 188 166 159 187 220 334 241 208 220 252 262 183 295 221 316 142 138 106 -9 168 171 201 217 192 166 219 287 205 123 137 258 121 206 209 167 286 169 201 233 257 223 216 174 242 160 -9 143 154 150 260 268 122 217 302 164 190 291 158 196 172 -9 152 150 209 178 233 207 228 198 259 211 307 129 129 161 213 132 302 198 226 413 186 -9 150 164 272 193 324 165 160 160 174 226 229 164 194 242 213 187 163 192 297 177 167 228 147 286 186 263 217 217 172 249 180 135 127 180 -9 174 261 172 190 109 162 113 170 288 268 162 146 212 239 246 258 331 131 135 205 232 242 176 -9 195 129 -9 203 127 212 298 186 250 278 286 197 305 216 146 136 214 180 104 209 149 192 149 276 410 189 127 245 195 98 294 243 164 191 -9 194 91 251 170 -9 227 214 192 215 206 310 311 163 175 247 147 269 246 195 265 199 160 167 180 376 182 206 297 224 189 211 119 200 249 160 227 133 226 168 270 367 141 174 228 174 210 224 170 240 282 300 194 221 211 166 212 162 236 215 -9 228 132 340 212 214 195 135 127 121 191 202 171 207 248 -9 272 164 187 171 218 206 136 295 290 228 315 298 190 168 259 -9 291 254 190 165 213 248 139 190 304 155 142 260 208 396 200 -9 188 206 255 238 155 171 179 382 146 221 -9 275 -9 188 192 -9 274 168 129 260 178 147 340 268 199 162 138 168 183 -9 196 153 108 296 230 238 244 137 211 226 219 176 216 225 169 130 293 159 235 288 147 176 312 163 252 141 263 220 236 241 241 253 300 316 254 191 147 255 139 196 137 181 160 129 227 217 153 208 129 152 316 218 195 202 157 152 247 259 181 201 255 218
1357 24 Basque France EUROPE 292 142 156 157 163 193 179 196 131 127 265 199 109 210 235 154 158 178 277 130 151 122 104 172 235 210 198 104 222 136 160 192 164 271 259 208 205 195 277 164 234 173 297 229 136 178 173 187 279 120 180 117 199 177 123 115 322 198 140 245 323 281 103 202 113 217 226 170 219 162 176 170 288 232 166 162 168 315 150 214 -9 141 228 330 141 127 304 225 251 125 93 135 149 268 112 266 250 172 372 -9 143 183 218 185 284 226 163 147 125 203 251 194 208 126 115 350 216 266 216 314 288 201 155 193 175 180 216 155 234 155 233 114 -9 186 118 260 237 225 213 188 156 153 274 385 96 231 120 285 170 135 167 142 232 181 253 237 135 327 162 149 131 132 233 232 301 241 184 139 198 198 149 156 184 308 264 240 263 136 165 146 256 188 202 121 217 273 188 264 175 151 189 181 303 211 157 113 190 272 100 138 207 204 260 191 317 318 227 168 263 250 137 237 233 218 169 200 198 255 207 277 201 146 212 188 183 189 124 212 200 227 182 238 134 183 231 175 151 160 244 278 305 232 -9 128 108 237 243 155 153 273 241 298 -9 121 138 290 117 156 180 113 239 168 236 146 189 212 272 348 237 180 163 156 187 212 322 217 196 212 246 254 179 271 213 304 134 138 106 266 168 167 197 201 192 158 219 279 185 127 145 250 125 198 189 163 262 161 201 233 249 217 204 174 238 152 212 147 154 146 240 260 118 209 290 164 170 283 150 188 160 204 148 150 200 166 229 179 228 202 251 203 299 126 126 157 209 124 290 198 218 413 174 154 150 149 260 193 316 161 151 160 170 226 209 156 179 239 195 187 155 196 297 173 167 204 147 282 186 251 209 208 160 240 168 126 106 180 230 174 253 172 -9 109 162 109 166 276 265 159 150 204 224 246 246 323 128 126 201 232 238 180 209 183 149 249 200 119 180 322 182 250 281 282 193 305 216 134 127 208 180 100 205 133 176 157 267 410 177 119 237 183 89 290 235 164 194 -9 191 76 255 170 -9 227 204 188 211 190 306 303 158 187 239 138 253 237 192 261 179 160 163 176 372 182 185 297 200 191 211 113 176 245 152 247 125 220 164 270 363 141 170 212 166 198 220 170 236 286 297 182 217 215 162 204 158 232 215 288 224 128 340 212 208 191 132 127 113 191 187 156 199 240 262 260 164 183 156 218 190 136 291 275 212 315 304 186 168 239 308 295 246 174 157 209 232 135 187 295 139 130 252 204 392 196 119 176 194 251 230 155 163 179 374 140 201 -9 275 258 185 184 190 274 160 125 252 178 143 368 260 199 158 126 164 179 181 196 133 104 264 222 238 224 129 203 226 204 172 213 209 177 118 287 159 235 280 131 172 300 155 256 141 259 196 232 229 241 245 292 312 254 191 147 255 135 212 133 177 160 133 227 201 137 200 111 160 307 214 191 182 153 152 247 259 -9 191 243 206
1357 24 Basque France EUROPE 296 146 188 172 175 210 203 199 140 136 265 203 113 226 239 158 162 182 283 130 155 122 107 177 239 210 202 108 222 136 172 200 164 275 263 208 208 223 285 172 242 173 297 233 136 178 189 187 285 120 200 117 199 189 123 115 325 198 148 249 323 293 109 206 119 221 230 190 235 166 196 176 296 236 178 162 174 323 154 214 -9 153 232 330 150 135 304 229 255 129 105 139 149 268 120 282 250 188 376 -9 143 187 218 197 300 227 163 162 125 211 255 198 214 135 115 354 220 278 222 338 304 205 163 199 199 188 225 167 246 163 233 117 -9 189 136 272 241 235 213 203 172 159 282 401 96 240 140 295 202 138 177 150 247 189 256 241 143 331 162 155 131 144 233 232 301 241 192 139 202 198 149 159 184 316 280 250 267 140 177 146 271 188 206 121 233 289 191 264 175 151 189 185 303 219 157 113 190 280 106 142 211 204 296 199 325 326 231 171 271 254 145 249 239 230 177 216 198 270 207 274 209 155 212 203 191 192 132 218 200 227 198 250 137 183 243 175 159 160 248 298 309 244 -9 132 112 245 243 159 157 289 241 310 -9 141 144 302 117 160 184 113 239 176 236 170 189 224 276 352 245 184 166 162 203 224 330 229 204 212 252 258 187 271 217 308 146 144 110 278 168 175 201 201 196 166 235 279 201 127 145 262 125 206 201 163 282 161 201 233 257 217 208 174 246 156 232 159 162 150 256 260 126 213 302 164 190 287 154 188 160 212 152 150 209 170 233 215 232 202 255 211 303 138 129 169 217 124 294 204 218 417 178 154 154 164 260 205 316 165 157 164 174 234 209 160 194 239 216 187 163 196 309 177 167 216 155 286 189 255 217 214 180 249 180 126 106 180 242 178 257 180 -9 118 165 117 170 288 271 165 154 204 230 250 249 327 134 132 201 244 242 196 229 199 149 249 200 127 216 322 182 254 281 290 197 305 216 138 130 214 184 112 205 133 188 157 273 414 185 127 253 195 89 298 239 168 194 -9 191 79 259 170 -9 231 214 192 215 190 310 307 163 187 243 141 265 237 195 265 199 160 163 176 376 185 209 297 220 193 211 122 188 249 156 255 129 226 168 278 367 145 170 224 170 206 224 170 240 290 297 198 217 219 162 208 158 232 223 300 228 128 340 216 208 195 135 127 113 194 202 165 199 252 266 260 164 183 168 227 202 136 299 281 224 320 304 194 172 251 308 295 254 190 165 221 244 143 190 295 151 130 252 208 396 204 122 180 198 251 234 155 175 179 382 140 221 -9 275 262 188 188 194 274 164 129 256 178 155 372 272 205 166 135 164 183 190 196 137 104 264 238 242 224 133 211 234 216 188 213 213 181 118 290 163 239 288 139 176 308 159 260 145 267 200 236 241 244 245 300 312 254 191 147 271 139 216 141 181 163 173 227 217 141 208 126 160 320 218 195 188 161 155 247 259 -9 216 255 222
1364 24 Basque France EUROPE 292 142 156 -9 171 205 183 187 128 133 265 203 113 218 239 154 166 174 280 130 151 126 113 172 235 206 194 100 218 136 152 196 164 275 259 202 190 199 273 172 234 173 297 237 132 184 173 179 267 116 188 129 199 189 123 115 322 194 140 245 323 265 97 206 113 217 222 174 231 166 180 164 300 228 166 158 174 323 154 214 286 141 224 330 147 131 292 225 247 117 108 131 153 264 112 278 238 172 380 247 143 183 226 201 292 -9 159 147 121 199 247 198 208 132 115 350 220 270 204 -9 296 201 151 181 175 184 222 155 234 147 229 114 -9 183 133 260 241 235 213 194 156 153 286 397 96 231 136 280 182 135 167 138 228 181 253 245 135 303 162 155 131 140 205 232 285 253 176 139 194 186 149 153 180 320 264 250 263 136 165 138 274 188 206 121 217 265 182 264 175 151 185 193 303 207 169 109 186 280 100 134 211 192 256 187 321 322 -9 165 263 234 145 245 239 224 177 196 206 255 191 271 205 158 212 200 -9 186 124 212 200 230 190 238 -9 179 223 169 151 152 248 290 305 -9 -9 128 112 245 239 159 153 269 241 307 -9 121 147 298 -9 160 176 109 235 172 240 150 181 212 264 340 241 176 166 156 187 204 310 217 200 212 243 254 179 271 205 300 138 144 106 250 156 -9 193 213 196 158 211 279 197 127 137 246 117 202 -9 163 274 161 201 217 253 211 196 174 234 140 212 143 154 142 244 244 118 201 290 164 180 287 150 184 164 -9 144 150 209 174 225 198 212 194 251 203 295 126 105 157 209 120 290 198 210 409 -9 160 150 154 -9 193 -9 161 157 156 170 226 205 168 194 236 213 187 159 184 293 169 167 204 147 274 165 251 -9 205 180 249 176 132 106 174 236 174 245 172 178 106 153 121 162 276 -9 156 146 204 224 250 246 323 134 -9 197 224 234 180 215 191 -9 237 191 127 180 302 186 250 260 278 189 290 216 138 133 208 176 116 205 133 176 161 264 406 181 115 237 189 98 290 223 164 194 -9 191 76 255 170 147 231 200 180 219 198 302 303 163 187 239 135 261 237 195 261 199 152 159 176 376 176 -9 293 212 189 211 113 184 241 152 227 125 226 168 270 355 141 -9 224 -9 194 224 167 240 278 300 178 217 215 158 208 158 228 215 288 220 132 332 200 204 187 135 130 113 185 205 168 199 248 262 260 164 183 171 212 194 132 291 275 220 315 292 190 152 251 304 287 246 174 157 197 244 135 190 295 159 130 260 200 392 196 116 172 174 255 234 155 163 182 382 134 -9 200 275 258 188 184 188 278 160 129 248 174 143 364 272 196 158 126 168 179 172 196 141 96 264 234 238 244 125 203 222 204 172 213 -9 165 118 287 151 235 280 139 176 -9 159 244 125 263 196 236 237 238 245 300 312 254 191 143 255 131 196 125 181 157 157 219 209 145 200 111 156 320 210 195 174 161 149 247 259 177 191 243 206
1364 24 Basque France EUROPE 296 146 172 -9 171 205 187 196 140 136 274 203 117 222 243 154 170 182 283 130 151 126 119 175 247 212 198 108 230 136 160 200 182 275 263 208 208 207 309 172 234 181 305 237 144 184 177 183 282 120 188 129 203 201 123 115 325 194 140 249 327 269 106 206 116 225 226 198 239 170 184 170 328 228 170 162 178 323 154 218 290 145 228 334 159 135 300 225 251 125 111 135 157 272 124 278 250 180 384 255 147 183 230 205 292 -9 163 150 125 199 251 198 226 135 121 350 224 282 219 -9 296 209 159 199 175 196 225 163 246 155 241 117 -9 183 136 276 245 243 217 197 164 177 286 405 111 231 140 292 198 144 172 138 240 197 256 245 139 327 162 158 135 152 217 240 293 256 184 139 198 202 153 159 184 320 264 250 263 140 165 146 277 196 210 129 233 293 191 268 179 151 185 193 307 215 169 113 190 284 108 138 215 204 288 199 321 322 -9 171 267 254 145 245 242 239 181 216 210 255 199 280 209 158 224 200 -9 192 128 215 200 233 190 246 -9 191 231 175 159 160 248 290 317 -9 -9 128 112 253 247 163 153 277 257 316 -9 141 150 298 -9 168 180 113 239 176 244 166 189 228 272 348 245 188 169 159 191 216 318 229 200 220 246 262 183 271 213 304 150 144 110 250 172 -9 209 213 196 166 219 283 197 127 141 262 117 210 -9 163 286 177 201 233 261 211 204 182 238 156 236 143 158 150 256 264 118 205 302 164 190 295 154 188 172 -9 152 153 209 178 233 226 220 198 259 211 307 141 108 157 213 124 290 198 218 417 -9 163 154 154 -9 201 -9 165 157 160 174 238 209 168 197 242 213 190 163 188 301 169 167 216 163 286 165 251 -9 214 180 249 184 135 121 177 239 178 249 176 190 115 165 125 166 288 -9 159 154 212 242 250 258 327 140 -9 201 248 234 184 215 195 -9 241 209 127 216 314 186 254 260 286 209 300 216 138 133 226 184 120 205 133 192 165 276 410 189 135 245 195 101 290 235 168 197 -9 194 79 259 170 150 239 214 192 223 202 306 311 173 195 247 138 269 243 195 265 199 156 163 180 376 182 -9 297 224 193 211 122 192 249 152 255 125 226 168 274 371 165 -9 228 -9 202 228 179 244 282 300 182 221 219 158 212 158 236 219 306 220 132 352 204 210 187 135 130 117 185 205 174 199 248 262 264 168 187 171 215 198 140 291 287 224 320 310 194 164 251 304 295 254 178 161 205 244 139 190 295 163 151 260 216 396 196 122 176 190 255 234 159 167 188 382 140 -9 204 283 270 188 188 194 278 160 133 260 182 147 372 276 205 158 135 172 183 193 196 149 100 296 234 238 244 129 211 230 207 180 225 -9 169 138 293 159 235 288 143 176 -9 163 260 137 263 196 240 245 241 253 300 312 258 191 147 263 139 220 137 181 163 189 227 213 157 204 111 164 324 222 195 184 161 155 255 259 177 191 259 206
1368 24 Basque France EUROPE 264 142 156 157 167 193 203 196 128 136 277 203 117 218 231 158 162 178 277 130 151 118 113 166 235 200 194 100 218 127 160 196 164 255 259 205 203 211 301 164 238 181 305 237 144 178 185 179 276 120 184 117 199 185 115 111 322 194 140 245 323 265 100 194 116 217 230 182 235 162 176 170 296 -9 170 162 174 319 154 222 286 141 228 326 147 135 300 221 251 125 87 127 149 268 116 274 244 172 376 247 143 183 226 177 284 -9 155 138 121 199 251 -9 208 135 124 350 220 -9 219 330 300 209 151 193 191 180 216 155 228 151 233 114 -9 180 -9 276 233 225 209 188 152 156 274 385 96 240 128 280 174 -9 157 122 228 185 259 241 139 323 162 155 131 144 205 240 293 256 176 147 198 202 145 159 172 316 276 236 255 140 165 138 271 188 202 129 217 265 191 264 175 147 185 185 303 -9 -9 113 182 268 100 138 211 188 288 191 321 314 223 171 259 250 137 225 239 218 177 196 206 255 191 271 -9 152 212 200 -9 180 -9 209 194 227 194 234 134 179 231 166 159 156 240 290 309 244 251 132 112 237 235 -9 149 277 241 301 173 121 147 -9 117 160 176 101 239 168 236 170 181 212 256 340 241 180 166 159 -9 216 318 217 196 208 237 254 183 271 213 304 134 135 102 262 160 167 193 201 184 166 223 -9 197 127 145 250 113 206 205 139 262 161 201 -9 249 -9 196 170 230 152 212 143 158 142 240 252 118 201 302 164 170 287 146 184 164 184 152 138 200 158 225 175 224 198 259 203 303 129 105 169 -9 124 290 195 218 -9 178 142 150 144 260 193 -9 153 157 156 170 -9 209 156 191 236 195 181 155 188 297 169 163 204 143 278 186 251 -9 217 160 249 168 132 106 183 221 170 249 172 170 109 153 125 154 280 265 -9 142 208 239 246 252 315 134 132 201 224 234 152 215 191 129 -9 194 123 204 306 178 250 251 278 189 295 212 142 133 202 180 100 205 121 176 149 273 410 185 119 233 189 89 290 223 164 185 -9 191 85 251 170 150 227 196 184 211 202 306 303 158 191 247 138 265 237 180 265 199 152 159 176 -9 176 200 293 200 193 211 113 -9 241 152 227 125 223 164 270 347 141 174 224 166 194 224 164 240 278 300 198 217 201 162 208 154 232 191 288 220 140 -9 208 200 195 132 127 113 194 187 168 199 244 262 264 160 183 168 215 206 136 287 278 220 315 292 190 152 239 304 295 246 178 157 205 244 135 190 295 139 130 252 204 380 196 116 176 190 239 230 151 163 179 370 131 201 204 259 258 185 188 186 274 160 125 256 178 147 368 268 193 158 126 164 -9 184 192 145 104 292 230 234 224 117 207 226 213 180 -9 185 165 118 284 159 231 -9 139 172 300 155 256 141 259 192 232 221 235 249 296 304 250 -9 139 255 119 196 129 177 163 -9 223 209 141 180 111 156 301 218 191 178 153 152 259 255 177 191 263 202
1368 24 Basque France EUROPE 296 150 156 169 171 193 203 196 137 139 277 215 117 226 239 162 162 182 280 130 155 126 116 172 235 208 206 108 222 139 168 196 176 275 263 205 211 211 313 172 242 185 305 237 144 184 185 187 279 124 192 129 203 193 127 115 325 194 140 245 323 289 106 202 119 217 234 194 235 166 180 170 324 -9 174 162 178 319 162 234 310 145 228 338 147 135 304 225 251 125 105 131 157 272 116 278 247 180 376 255 143 187 230 205 284 -9 155 150 125 203 255 -9 214 141 124 350 228 -9 222 342 300 213 159 202 199 192 225 163 234 159 233 114 -9 192 -9 276 245 235 213 194 172 162 274 393 111 243 128 285 174 -9 182 138 240 193 262 241 143 327 174 158 131 144 209 240 297 262 176 147 202 202 145 162 176 320 280 246 255 152 169 146 277 196 218 129 233 273 191 264 179 155 193 197 311 -9 -9 113 190 280 102 138 215 188 292 195 329 322 227 171 259 254 149 237 239 218 177 200 206 264 203 271 -9 158 228 203 -9 189 -9 215 203 227 194 250 140 183 231 169 159 156 244 294 313 248 257 132 132 257 243 -9 157 277 265 313 177 133 150 -9 132 168 176 113 239 172 240 174 181 216 264 356 241 188 169 159 -9 216 326 229 196 220 243 258 183 283 221 304 142 141 106 262 168 167 197 217 200 170 227 -9 197 127 149 254 125 206 209 159 282 177 205 -9 253 -9 200 178 250 156 240 151 162 150 256 260 130 205 302 167 190 291 158 192 168 208 152 150 209 162 233 179 232 198 263 211 303 138 123 169 -9 128 298 198 222 -9 182 142 158 154 264 197 -9 169 166 164 174 -9 209 156 194 242 213 190 159 188 301 169 167 224 159 278 192 251 -9 220 180 249 184 135 106 183 221 174 253 176 170 112 153 133 162 288 265 -9 146 212 242 250 252 327 134 135 201 236 234 176 215 195 153 -9 203 127 204 318 186 254 260 282 197 320 212 146 136 211 180 112 205 133 184 157 273 410 189 123 245 195 92 302 235 168 194 -9 191 91 259 170 156 239 200 192 215 210 310 307 158 195 247 138 269 237 189 265 203 152 163 180 -9 197 203 297 220 197 211 119 -9 249 156 251 125 226 168 270 347 169 178 224 166 198 232 170 240 278 300 202 225 215 162 216 158 236 219 297 220 140 -9 212 200 207 135 130 113 194 196 171 203 248 262 276 168 183 171 218 210 140 291 290 228 320 304 194 160 263 312 299 254 182 177 213 248 135 190 295 167 148 256 208 392 196 119 176 194 259 242 151 167 179 374 137 225 204 275 262 185 192 194 274 164 125 256 182 147 376 268 202 162 126 168 -9 190 196 149 104 300 234 246 228 125 207 230 213 188 -9 217 173 146 293 163 235 -9 143 176 312 155 260 141 263 196 240 229 244 249 308 312 254 -9 151 271 131 212 145 181 166 -9 227 217 145 180 112 156 307 218 191 182 157 155 263 259 181 191 263 210
1379 24 Basque France EUROPE 280 138 156 157 163 205 183 187 128 136 265 203 113 218 239 154 162 174 280 118 147 118 107 175 235 196 194 104 218 -9 168 184 164 255 259 205 202 199 277 172 230 181 297 237 140 178 189 183 276 116 184 117 199 185 123 115 325 194 144 245 315 269 103 206 113 217 226 190 227 162 172 164 300 224 170 162 166 311 154 214 294 137 224 -9 147 131 296 217 251 125 102 127 145 268 120 270 250 172 380 247 143 183 218 -9 284 -9 147 154 121 199 251 182 208 126 115 350 216 270 219 322 296 205 151 193 187 192 216 143 228 159 233 120 151 186 118 276 233 235 213 188 164 162 282 393 96 231 140 292 182 132 182 146 232 181 253 237 131 319 162 155 131 132 205 232 281 244 176 139 190 202 141 -9 188 308 260 246 255 136 165 142 265 188 198 125 217 277 191 260 175 151 189 177 303 -9 -9 113 186 268 100 134 215 188 256 191 317 322 223 168 255 234 141 233 236 218 -9 200 190 258 203 271 201 146 212 200 187 189 -9 215 200 224 190 250 137 187 227 160 159 156 -9 290 301 236 260 132 112 245 227 151 153 269 241 295 173 121 138 294 132 160 176 109 -9 168 240 166 185 204 264 340 237 176 166 159 187 220 334 229 200 208 243 258 179 279 205 308 138 135 102 258 -9 187 193 213 188 166 211 -9 201 123 137 258 121 202 201 159 262 161 197 229 249 211 204 174 234 156 228 147 154 126 244 260 118 205 290 164 170 287 146 196 168 184 152 150 200 158 229 179 228 194 251 207 299 138 108 157 209 120 294 198 214 409 174 142 150 144 264 197 320 161 157 -9 174 230 213 160 194 236 195 187 163 192 297 177 167 -9 151 278 165 251 209 211 -9 249 172 129 115 -9 221 174 245 172 178 109 162 113 162 268 262 165 138 204 224 242 246 319 131 132 201 236 234 176 205 191 129 241 197 127 180 298 182 246 260 -9 189 310 212 142 133 205 184 104 209 -9 176 153 273 410 177 119 241 189 98 290 239 156 194 274 191 85 259 170 147 231 214 192 207 202 306 307 153 187 243 135 269 243 189 257 199 152 159 176 368 191 200 293 212 185 211 110 184 245 160 251 125 226 168 266 367 157 174 224 166 194 224 170 240 282 297 182 221 215 162 208 150 232 215 291 228 136 336 204 210 191 135 127 113 185 -9 171 185 240 258 264 164 179 165 215 202 -9 -9 -9 220 305 298 186 164 239 304 287 246 178 157 209 232 135 190 295 147 130 256 204 376 188 116 188 174 247 238 155 163 179 378 131 221 200 -9 258 185 188 190 278 160 117 256 170 131 340 268 196 158 126 164 179 175 192 145 104 292 222 246 244 121 203 230 213 184 213 209 173 118 284 155 223 280 131 176 312 159 256 137 263 192 236 217 241 245 292 300 250 191 143 255 131 196 125 177 160 121 227 209 137 204 111 152 -9 194 191 168 161 152 251 259 -9 186 247 206
1379 24 Basque France EUROPE 296 142 168 169 167 210 195 196 128 136 265 207 113 222 239 158 170 178 283 133 147 122 116 178 243 202 206 108 230 -9 168 200 176 271 267 208 208 199 301 172 246 185 305 241 148 184 189 183 276 116 188 129 203 189 127 119 325 198 172 245 323 293 106 206 119 217 230 194 235 170 180 170 304 228 174 162 168 323 158 218 298 137 224 -9 153 131 300 233 251 129 102 135 149 272 128 274 250 180 384 251 147 187 226 -9 292 -9 155 154 125 203 259 206 214 135 124 350 220 274 222 338 296 209 151 199 187 192 225 163 234 163 241 129 159 189 136 280 245 245 213 188 172 171 286 397 96 243 140 295 198 138 182 154 236 197 253 245 135 327 170 158 135 148 221 236 293 253 188 139 202 202 149 -9 188 320 284 250 263 152 177 146 277 192 198 125 217 293 191 264 175 155 189 197 311 -9 -9 113 190 276 100 138 219 200 292 203 325 322 223 171 255 254 141 233 239 218 -9 200 198 270 207 268 205 155 216 203 187 192 -9 218 200 227 190 250 143 191 231 166 167 156 -9 290 305 240 263 132 112 253 231 151 153 277 253 307 197 121 153 294 141 168 184 121 -9 176 248 166 189 216 272 356 245 188 169 159 195 220 342 257 208 216 252 262 179 283 217 316 150 144 106 286 -9 195 197 221 200 166 219 -9 201 131 137 262 121 210 205 163 282 161 201 241 253 223 208 174 234 156 244 163 158 126 256 260 126 217 302 164 190 291 154 196 168 212 152 150 209 158 237 179 228 198 267 207 303 138 129 169 213 124 302 204 222 409 174 163 150 159 264 216 324 169 166 -9 178 234 225 168 194 239 210 187 167 196 305 177 167 -9 159 286 189 259 217 217 -9 249 180 132 121 -9 239 174 249 176 182 112 162 125 170 292 268 165 150 216 239 246 258 327 134 135 201 240 234 184 215 195 149 241 200 131 180 310 186 250 287 -9 193 315 216 146 136 211 188 112 213 -9 176 161 276 410 185 131 253 189 98 294 239 172 194 274 194 91 263 170 159 239 218 196 223 202 310 311 158 187 247 138 269 252 192 261 203 156 163 180 372 194 203 293 212 189 207 113 188 245 164 267 133 226 168 278 371 169 174 228 166 194 232 170 240 282 300 198 221 215 162 216 154 232 215 288 232 136 340 208 210 191 138 127 121 191 -9 171 207 244 262 276 168 187 171 218 206 -9 -9 -9 224 320 304 194 164 251 312 291 250 182 169 209 236 139 190 295 151 148 256 208 392 200 119 192 210 255 242 163 167 179 386 137 221 204 -9 262 185 196 192 278 160 137 256 182 135 364 272 199 166 144 180 183 181 192 149 108 296 238 246 244 125 211 230 216 184 213 225 173 138 287 159 231 288 147 176 312 163 260 141 267 196 240 241 244 249 296 308 254 207 151 263 143 196 141 181 163 185 227 227 141 208 111 152 -9 210 199 192 181 152 259 259 -9 206 251 210
1365 24 Basque France EUROPE 292 134 168 157 167 205 183 187 125 136 265 203 -9 214 235 154 158 174 -9 130 155 126 104 175 239 198 194 108 222 133 156 200 164 255 263 205 208 195 277 168 242 182 305 237 144 178 189 183 267 116 184 117 199 181 123 115 313 198 140 249 319 269 106 194 116 217 230 182 235 166 184 -9 292 228 170 162 166 319 154 218 -9 141 228 326 147 131 292 229 251 117 105 127 145 264 120 270 247 172 372 247 139 171 214 181 284 230 159 146 121 199 239 -9 220 135 118 350 216 270 207 334 296 205 151 -9 187 192 216 155 228 151 233 117 -9 189 118 268 229 237 201 194 152 162 274 385 96 231 120 283 170 132 162 138 228 185 259 -9 143 319 170 155 131 136 205 232 297 238 176 139 198 202 141 159 180 320 260 254 259 136 165 138 271 188 202 125 217 265 191 264 171 151 193 177 303 211 169 113 190 272 102 138 211 192 264 187 317 322 227 165 263 250 141 245 227 233 173 200 206 255 199 271 205 155 212 203 -9 189 128 209 200 233 194 250 140 179 227 157 151 160 244 290 301 244 -9 132 108 253 235 155 153 273 249 307 -9 121 144 -9 117 156 180 113 235 164 232 170 185 212 260 352 229 176 163 159 187 212 318 217 204 212 243 258 175 271 201 304 138 -9 106 262 168 171 197 201 196 158 211 279 197 127 141 250 117 202 201 163 262 161 201 233 253 214 200 174 234 152 212 155 154 150 256 264 118 201 302 164 180 291 150 192 160 208 148 150 203 158 233 179 228 194 251 203 299 129 105 157 209 108 294 201 222 409 174 142 146 129 264 193 316 157 151 148 170 230 205 156 179 239 201 187 163 188 285 173 167 220 143 278 165 263 209 -9 180 246 180 126 106 174 230 174 241 168 182 106 153 113 158 280 268 156 138 208 236 242 246 323 134 132 201 240 234 168 215 187 149 -9 191 123 204 306 182 250 260 270 197 290 216 142 127 -9 180 100 209 133 176 153 264 410 173 131 241 189 95 290 235 168 185 -9 191 79 255 166 -9 227 200 192 207 198 306 299 153 191 247 138 261 -9 192 257 195 160 159 168 -9 182 194 289 216 189 211 113 184 245 168 227 125 220 168 278 363 141 158 212 166 190 224 167 244 -9 297 194 213 215 162 204 150 216 191 288 216 132 340 204 200 191 132 127 113 185 187 165 203 244 266 264 164 179 174 212 198 136 291 275 224 300 298 194 164 239 304 295 246 178 161 213 -9 135 196 295 139 -9 256 204 392 196 122 188 170 247 218 151 159 179 378 143 221 -9 275 258 182 188 186 274 164 125 256 -9 147 364 268 196 166 132 -9 179 187 192 149 96 264 220 242 244 133 207 230 213 180 213 225 165 138 278 155 231 288 131 172 304 159 260 125 243 196 232 225 241 249 288 308 250 -9 147 -9 119 196 121 173 157 117 223 209 137 200 111 152 316 206 191 188 157 140 251 259 177 186 251 206
1365 24 Basque France EUROPE 296 146 188 157 175 210 187 196 131 139 277 203 -9 226 243 158 170 178 -9 130 155 126 107 175 239 206 202 108 222 136 164 204 176 275 263 214 211 199 281 172 242 181 305 241 144 184 189 183 267 120 188 129 199 189 123 115 322 198 144 249 327 285 106 202 116 221 230 182 235 170 184 -9 316 232 170 166 178 319 158 226 -9 141 232 330 162 139 296 229 255 125 108 131 149 268 124 278 250 192 380 255 147 183 218 201 292 230 159 150 129 219 251 -9 223 141 124 350 224 270 219 338 300 209 155 -9 191 200 225 155 234 151 237 117 -9 192 133 276 245 239 213 203 172 174 282 385 111 243 124 292 202 138 177 138 228 197 259 -9 147 331 170 158 135 140 209 236 297 253 184 147 198 202 145 165 188 320 280 258 263 140 173 142 271 192 210 133 233 293 194 264 175 151 193 185 303 231 169 113 190 272 108 138 215 204 296 187 321 330 231 171 271 254 141 253 239 236 177 200 206 258 207 274 209 155 216 203 -9 192 132 218 200 236 198 254 149 183 231 166 159 164 248 290 309 244 -9 132 112 257 243 163 157 281 257 313 -9 121 147 -9 117 164 180 113 239 176 240 170 189 220 264 356 241 184 169 162 191 216 346 233 204 212 249 262 183 287 213 304 150 -9 114 266 172 175 205 213 200 170 227 283 197 127 141 254 125 210 209 175 278 161 205 233 257 220 208 182 238 156 240 159 158 150 264 268 126 209 302 164 190 291 154 204 168 212 152 150 212 170 237 198 232 202 259 207 303 129 105 169 209 120 294 204 222 417 178 163 154 159 276 201 320 169 157 148 170 234 229 164 194 245 213 190 167 192 293 173 175 220 147 282 165 267 217 -9 180 249 180 132 124 177 242 174 257 168 170 109 153 133 162 280 271 156 146 208 239 246 252 323 137 132 209 244 234 180 221 195 153 -9 200 131 216 314 182 258 281 278 205 300 220 150 127 -9 180 100 209 133 180 161 276 414 193 131 241 195 101 298 239 168 194 -9 191 94 259 170 -9 239 214 192 223 202 314 311 153 199 251 147 265 -9 195 265 199 168 163 172 -9 194 206 289 220 193 211 113 188 249 168 255 137 226 168 278 375 157 170 224 166 194 224 170 244 -9 300 198 225 215 162 208 158 232 215 291 220 136 352 208 210 195 135 139 113 206 196 177 211 248 266 268 168 183 180 218 198 136 291 287 228 310 307 194 164 259 308 295 246 178 169 213 -9 139 196 301 151 -9 260 204 404 200 122 188 178 255 238 151 167 179 390 146 225 -9 275 270 191 196 192 282 164 133 260 -9 147 364 272 199 170 138 -9 191 190 200 153 104 264 238 242 248 137 213 234 219 184 216 229 173 138 293 163 243 288 143 172 308 159 260 125 259 196 232 229 247 253 288 312 254 -9 151 -9 131 196 141 189 160 177 223 217 145 204 123 156 320 218 195 198 157 155 259 263 177 196 263 222
[truncated: 29,674,623 more chars]
