# Supplementary material for: Population Structure in a Comprehensive Genomic Data Set on Human Microsatellite Variation
Source: G3 (Bethesda). 2013 May 1;3(5):891–907. doi: 10.1534/g3.113.005728 (PMC3656735; doi:10.1534/g3.113.005728)
Supplement: Supporting Information [file supp_g3.113.005728_FileS1.zip › pembertonEtAl2013.MS5879.loci]

Chromosome ScreeningSet Name RepeatSize position_bp position_cM
1 10 D1S1612 TETRA 8040658 19.0853
1 10/13 D1S3720 TRI 20784584 45.7255
1 10 D1S1596 TETRA 59503003 90.4239
1 10/13 D1S551 TETRA 82667968 113.4763
1 10 NA.D1S.2 TETRA 98458010 127.1228
1 10 NA.D1S.3 TETRA 106083097 134.019
1 10/13 D1S1653 TETRA 156199452 159.9175
1 10/13 D1S1679 TETRA 160628616 168.2472
1 13 TATC028_1 TETRA 166657881 178.9192
1 10/13 D1S1660 TETRA 196878084 202.5964
1 10/13 NA.D1S.5 TETRA 207035692 217.9185
1 10/13 D1S549 TETRA 192861529 200.559
1 10/13 D1S1609 TETRA 242132590 271.3874
2 10 TPO.D2S TETRA 1472432 1.8524
2 10 D2S2952 TETRA 7995587 17.02
2 10/13 D2S1360 TETRA 17355507 37.9155
2 10/13 D2S405 TETRA 29330275 50.1963
2 10 D2S1394 TETRA 72992782 95.725
2 10/13 D2S1790 TETRA 84928947 108.1713
2 10/13 D2S2972 TETRA 101938621 115.1733
2 10/13 D2S410 TETRA 115957477 126.5952
2 10/13 D2S1334 TETRA 136173056 148.0993
2 10/13 D2S1399 TETRA 147926655 156.1726
2 10/13 D2S1353 TRI 159267253 166.5831
2 10/13 D2S1776 TETRA 169353605 173.7157
2 10 D2S1384 TETRA 204935443 202.8306
2 10/13 D2S434 TETRA 218284869 219.8312
2 10 D2S1363 TETRA 226737944 232.5843
2 10/13 D2S427 TETRA 231914630 240.5994
2 13 GATA23A02_2 TETRA 235684352 249.0696
2 13 AGAT021_2 TETRA 241997098 263.183
3 13 GATA131D09_3 TETRA 4251137 13.1736
3 10/13 D3S3038 TETRA 21891158 43.1894
3 10 D3S1768 TETRA 34567043 59.4412
3 10/13 D3S2409 TRI 49383007 69.4373
3 13 AGAT128_3 TETRA 62524838 83.3217
3 13 AAC023_3 TRI 67960476 92.3676
3 10/13 D3S3039 TETRA 5724060 17.3391
3 10/13 D3S2460 TETRA 115810610 121.9314
3 10/13 D3S4523 TRI 119301939 127.4826
3 10 D3S1744 TETRA 145505051 153.393
3 13 AAT071_3 TRI 148576159 155.4327
3 10 D3S2427 TETRA 174187089 178.4174
3 10/13 D3S2398 TETRA 187848312 197.1003
3 10/13 D3S2418 TRI 190745207 205.1184
4 10 D4S2366 TETRA 6535751 12.2414
4 13 ATT015_4 TRI 13535887 26.6845
4 10/13 NA.D4S.1 TETRA 20722752 36.6598
4 10 D4S2632 TETRA 35380600 53.601
4 10/13 D4S3248 TETRA 59704214 76.2761
4 10 D4S2367 TETRA 67965496 81.5032
4 10/13 D4S3243 TETRA 81151483 92.8032
4 10/13 D4S2361 TRI 85224542 97.9136
4 10/13 D4S2623 TETRA 111109337 119.1458
4 13 TAGA006_4 TETRA 119237252 126.2765
4 10/13 D4S2394 TRI 130517407 133.1666
4 10/13 D4S1644 TETRA 141971006 144.6867
4 10/13 D4S1625 TETRA 143720503 146.8855
4 10/13 D4S2368 TETRA 168953025 170.8992
5 10 D5S2488 TRI 227227 0.1202
5 10 D5S2849 TETRA 3456748 10.2301
5 10/13 D5S2505 TETRA 5843297 17.8371
5 10/13 D5S817 TETRA 11622831 30.94
5 10/13 D5S2845 TETRA 22277082 43.0836
5 10 D5S1470 TETRA 32374048 54.1542
5 10/13 D5S2500 TETRA 55637586 71.5482
5 13 GATA138B05_5 TETRA 67297415 80.2369
5 10/13 D5S1501 TETRA 74366774 87.1001
5 10 D5S1462 TETRA 92265029 106.8806
5 10/13 D5S2501 TETRA 105982347 116.5837
5 52 GATA73D11P_5 TETRA 110165847 120.2158
5 10/13 D5S1505 TETRA 115055135 124.653
5 52 AGAT130_5 TETRA 120881443 130.0941
5 52 GATA51D11P_5 TETRA 129075573 138.2301
5 10/13 D5S816 TETRA 131426362 138.6202
5 52 ATA092P_5 TRI 136382010 143.7804
5 10 D5S1480 TRI 140225244 145.2074
5 52 AGAT126_5 TETRA 146886937 153.9484
5 52 AAT266_5 TRI 158211981 166.4605
5 10 D5S1456 TETRA 165064211 174.6155
5 13 AAT013_5 TRI 169364587 183.3065
6 10 D6S942 TETRA 2047891 6.4979
6 13 TTA032Z_6 TRI 8922805 23.6297
6 13 ATTT030_6 TETRA 10660772 26.9777
6 13 ATA50C05_6 TRI 15186229 35.4902
6 10/13 D6S1959 TETRA 21145440 44.2764
6 13 ATA12D05P_6 TRI 30251097 53.1406
6 10/13 D6S1051 TETRA 38188154 60.1205
6 10 D6S2410 TETRA 52199725 78.3677
6 10/13 D6S1031 TRI 77849531 93.0394
6 10/13 D6S1056 TETRA 94518369 105.0985
6 10/13 D6S474 TETRA 113620458 122.0577
6 10/13 D6S1040 TETRA 131732263 135.5302
6 10/13 NA.D6S.1 TETRA 148707640 155.2413
6 13 ATA6C09P_6 TRI 160674700 174.2232
6 10/13 D6S1277 TETRA 165028443 180.9236
6 10 D6S1027 TRI 169922875 193.6047
7 10/13 D7S3056 TETRA 4459833 6.3515
7 52 GATA61G06_7 TETRA 5597235 8.6056
7 52 TATC010P_7 TETRA 7699412 12.4611
7 10/13 D7S3047 TETRA 9441587 17.2181
7 10 D7S1802 TETRA 20671919 33.6258
7 10 D7S1818 TETRA 49359514 70.2733
7 10/13 D7S3046 TETRA 68190424 79.9623
7 10 D7S2204 TETRA 77964972 89.4365
7 10/13 D7S1799 TETRA 103982331 112.7561
7 10/13 D7S1804 TETRA 131930309 138.5861
7 13 GATA63F08P_7 TETRA 139427950 148.9378
7 10/13 NA.D7S.1 TETRA 143354701 153.7389
7 10 D7S3070 TETRA 151198144 166.3731
8 13 ATAA018P_8 TETRA 21291854 39.4116
8 10 D8S1477 TETRA 32186794 55.9876
8 10 D8S1110 TETRA 53343662 66.733
8 10/13 D8S1136 TETRA 66230822 78.8772
8 10/13 D8S2324 TETRA 74416986 90.1048
8 10 NA.D8S.2 TETRA 99259026 106.9548
8 10 D8S1132 TETRA 107398123 116.2555
8 10 D8S592 TETRA 118525408 122.0838
8 10/13 D8S1108 TETRA 136360966 151.2774
8 10 D8S373 TETRA 144296612 167.447
9 52 TAA005_9 TRI 1641111 4.0388
9 10 D9S2169 TETRA 5190546 15.0991
9 52 GATA175H06M_9 TETRA 7919093 19.1831
9 10 NA.D9S.1 TETRA 10220459 25.329
9 13 GATA5E06P_9 TETRA 32314083 57.8048
9 10/13 D9S301 TETRA 72992657 68.6126
9 10/13 D9S922 TETRA 82158292 80.4158
9 52 GATA22H04M_9 TETRA 85156440 84.3869
9 52 AAT261_9 TRI 94159596 98.66
9 10 D9S910 TRI 100663772 103.7482
9 52 AAAT126_9 TETRA 102429749 105.1308
9 13 GATA27Z_9 TETRA 107730346 110.0734
9 10/13 D9S930 TETRA 114276177 119.121
9 52 ATA42G04P_9 TRI 118533343 126.3977
9 10/13 D9S934 TETRA 120135687 128.2022
9 52 TCTA017M_9 TETRA 124482355 133.6907
10 10/13 D10S1435 TETRA 2233401 4.1356
10 13 ATCC001_10 TETRA 6434427 18.1747
10 10 D10S1412 TRI 9303908 24.6182
10 10/13 D10S1430 TETRA 12777068 30.1362
10 10/13 D10S1221 TRI 57200000 73.365
10 10/13 D10S1225 TRI 64425140 79.1922
10 10 NA.D10S.1 TETRA 70182675 84.194
10 10/13 D10S1432 TETRA 74329489 92.6641
10 10/13 D10S2327 TETRA 80382155 97.8457
10 10 D10S2470 TETRA 92354723 109.8281
10 10 D10S677 TETRA 95954534 113.5736
10 10/13 D10S1425 TETRA 119330234 137.7171
10 10/13 D10S1230 TRI 122732744 144.1167
10 10/13 D10S1222 TRI 129150851 157.5173
10 10 D10S1248 TETRA 130982572 164.0956
11 10 D11S1999 TETRA 10676631 21.2809
11 10/13 D11S1981 TETRA 17042854 30.4225
11 10/13 D11S1993 TRI 43566784 64.3824
11 10/13 D11S2365 TETRA 55962492 69.0371
11 10 D11S4459 TRI 56271219 69.0438
11 10 D11S2371 TETRA 73182876 84.0518
11 10/13 D11S2002 TETRA 79643170 91.3765
11 10 D11S2000 TETRA 105064058 111.3744
11 10 D11S1998 TETRA 117203048 125.9854
12 52 AAT262_12 TRI 5637264 15.8178
12 52 GATA7F09_12 TETRA 7587636 20.4427
12 10 NA.D12S.1 TETRA 9734778 24.9968
12 52 ATAAC002_12 PENTA 15913125 36.5123
12 10/13 D12S373 TETRA 22158892 44.7075
12 10 D12S1042 TRI 32793028 58.1052
12 10 D12S1301 TETRA 42864746 61.6937
12 10 D12S1064 TETRA 90494786 103.3644
12 10 D12S1300 TETRA 98164807 114.132
12 10/13 NA.D12S.2 TETRA 102947134 119.5779
12 10/13 D12S395 TETRA 119821615 144.1494
12 10/13 D12S2078 TETRA 127569811 160.7448
13 10 NA.D13S.1 TRI 29970755 25.4779
13 10 D13S1807 TETRA 54004195 55.7246
13 10/13 D13S800 TETRA 72772841 67.6561
13 10/13 D13S317 TETRA 81620152 77.5907
13 10/13 D13S779 TRI 100302050 97.8404
13 10 D13S796 TETRA 106687047 111.7871
13 10/13 D13S895 TETRA 108386475 116.3509
13 13 AGAT113Z_13 TETRA 111087729 125.2504
14 10 D14S742 TETRA 2064704 *
14 52 ATA70B03P_14 TRI 3570629 *
14 13 ATA77F05_14 TRI 5613466 *
14 10/52 D14S1280 TETRA 6520333 *
14 10 D14S608 TETRA 8715024 *
14 52 TCTA023P_14 TETRA 12401117 *
14 13 GATA90G11M_14 TETRA 27941959 21.5483
14 10/13 D14S588 TETRA 50284456 46.4654
14 13 GATA169E06_14 TETRA 55651287 53.1597
14 10 D14S617 TETRA 72255495 69.2636
14 10/13 D14S1434 TETRA 75364582 72.5522
14 13 ATGG002_14 TRI 79273376 78.3848
14 13 ATT198Z_14 TRI 84381725 82.0952
15 10 D15S659 TETRA 44161392 44.3445
15 10/13 D15S643 TETRA 57501223 58.3208
15 10 D15S1507 TETRA 63127168 64.9066
15 10/13 D15S652 TRI 90318513 99.9017
16 10/13 D16S748 TRI 12313439 30.3465
16 13 CATA002Z_16 TETRA 22527759 46.5527
16 10/13 D16S769 TETRA 24935297 50.8348
16 10 D16S3253 TETRA 39301575 59.652
16 13 AAT107_16 TRI 44393316 59.697
16 10 D16S2624 TETRA 56051260 77.004
16 10 D16S539 TETRA 70689777 89.1743
17 13 GATA158H04_17 TETRA 6353678 18.274
17 10/13 D17S974 TETRA 10549674 31.8401
17 10/13 D17S1294 TETRA 25242674 54.2387
17 10/13 D17S1299 TETRA 35656056 68.5506
17 13 AAT245_17 TETRA 51761407 84.1768
17 10 D17S1290 TETRA 52793317 87.0092
17 13 TTCA006M_17 TETRA 72198315 117.1388
18 10 NA.D18S.1 TETRA 1998760 4.9858
18 13 AGAT060_18 TETRA 6199381 20.7275
18 10/13 D18S542 TETRA 11374810 40.7916
18 10/13 D18S877 TETRA 23531523 54.9171
18 10/13 D18S535 TETRA 34959650 64.1579
18 10/13 D18S851 TETRA 46963376 76.4689
18 10/13 D18S858 TRI 51614608 80.4259
18 52 ATAG089P_18 TETRA 54275226 83.2526
18 10/13 D18S1357 TRI 55537791 86.3713
18 10/13 D18S1364 TETRA 60121651 95.0337
18 10 NA.D18S.2 TRI 65766466 103.7665
18 52 GATA157H01_18 TETRA 67627907 106.055
18 10 D18S1371 TETRA 69929526 112.3445
19 10/13 D19S714 TETRA 15625189 38.3828
19 10/13 D19S433 TETRA 27110816 48.1221
19 10/13 D19S559 TETRA 42133728 62.477
19 10/13 D19S246 TETRA 48005919 68.0625
19 10 D19S589 TETRA 50848355 72.3321
20 10/13 D20S482 TETRA 4576102 13.0366
20 13 GATA72E11_20 TETRA 7274264 22.6156
20 10 D20S1143 TETRA 15246158 38.6147
20 10 D20S477 TETRA 22360213 50.9906
20 10/13 D20S478 TETRA 36665570 58.044
20 10/13 D20S481 TETRA 43201814 66.9868
20 13 AAT269_20 TRI 47390120 74.7701
20 10 D20S480 TETRA 51290762 81.2913
20 10/13 D20S164 TETRA 56486856 95.4562
21 10/13 D21S1437 TETRA 20568771 17.7495
21 10 D21S2052 TETRA 27740496 30.0775
21 10/13 D21S1440 TRI 38063578 46.6068
21 10/13 D21S2055 TETRA 40113386 50.9504
21 10/13 D21S1446 TETRA 46862123 69.9724
22 10 NA.D22S.1 TETRA 1272024 *
22 10/13 D22S1045 TRI 21337440 17.9714
22 10/13 D22S532 TETRA 30035878 36.9487
