# Supplementary material for: Population Structure in a Comprehensive Genomic Data Set on Human Microsatellite Variation
Source: G3 (Bethesda). 2013 May 1;3(5):891–907. doi: 10.1534/g3.113.005728 (PMC3656735; doi:10.1534/g3.113.005728)
Supplement: Supporting Information [file supp_g3.113.005728_FileS1.zip › pembertonEtAl2013.MS5879.stru]

D1S1612 D1S3720 D1S1596 D1S551 NA.D1S.2 NA.D1S.3 D1S1653 D1S1679 TATC028_1 D1S1660 NA.D1S.5 D1S549 D1S1609 TPO.D2S D2S2952 D2S1360 D2S405 D2S1394 D2S1790 D2S2972 D2S410 D2S1334 D2S1399 D2S1353 D2S1776 D2S1384 D2S434 D2S1363 D2S427 GATA23A02_2 AGAT021_2 GATA131D09_3 D3S3038 D3S1768 D3S2409 AGAT128_3 AAC023_3 D3S3039 D3S2460 D3S4523 D3S1744 AAT071_3 D3S2427 D3S2398 D3S2418 D4S2366 ATT015_4 NA.D4S.1 D4S2632 D4S3248 D4S2367 D4S3243 D4S2361 D4S2623 TAGA006_4 D4S2394 D4S1644 D4S1625 D4S2368 D5S2488 D5S2849 D5S2505 D5S817 D5S2845 D5S1470 D5S2500 GATA138B05_5 D5S1501 D5S1462 D5S2501 GATA73D11P_5 D5S1505 AGAT130_5 GATA51D11P_5 D5S816 ATA092P_5 D5S1480 AGAT126_5 AAT266_5 D5S1456 AAT013_5 D6S942 TTA032Z_6 ATTT030_6 ATA50C05_6 D6S1959 ATA12D05P_6 D6S1051 D6S2410 D6S1031 D6S1056 D6S474 D6S1040 NA.D6S.1 ATA6C09P_6 D6S1277 D6S1027 D7S3056 GATA61G06_7 TATC010P_7 D7S3047 D7S1802 D7S1818 D7S3046 D7S2204 D7S1799 D7S1804 GATA63F08P_7 NA.D7S.1 D7S3070 ATAA018P_8 D8S1477 D8S1110 D8S1136 D8S2324 NA.D8S.2 D8S1132 D8S592 D8S1108 D8S373 TAA005_9 D9S2169 GATA175H06M_9 NA.D9S.1 GATA5E06P_9 D9S301 D9S922 GATA22H04M_9 AAT261_9 D9S910 AAAT126_9 GATA27Z_9 D9S930 ATA42G04P_9 D9S934 TCTA017M_9 D10S1435 ATCC001_10 D10S1412 D10S1430 D10S1221 D10S1225 NA.D10S.1 D10S1432 D10S2327 D10S2470 D10S677 D10S1425 D10S1230 D10S1222 D10S1248 D11S1999 D11S1981 D11S1993 D11S2365 D11S4459 D11S2371 D11S2002 D11S2000 D11S1998 AAT262_12 GATA7F09_12 NA.D12S.1 ATAAC002_12 D12S373 D12S1042 D12S1301 D12S1064 D12S1300 NA.D12S.2 D12S395 D12S2078 NA.D13S.1 D13S1807 D13S800 D13S317 D13S779 D13S796 D13S895 AGAT113Z_13 D14S742 ATA70B03P_14 ATA77F05_14 D14S1280 D14S608 TCTA023P_14 GATA90G11M_14 D14S588 GATA169E06_14 D14S617 D14S1434 ATGG002_14 ATT198Z_14 D15S659 D15S643 D15S1507 D15S652 D16S748 CATA002Z_16 D16S769 D16S3253 AAT107_16 D16S2624 D16S539 GATA158H04_17 D17S974 D17S1294 D17S1299 AAT245_17 D17S1290 TTCA006M_17 NA.D18S.1 AGAT060_18 D18S542 D18S877 D18S535 D18S851 D18S858 ATAG089P_18 D18S1357 D18S1364 NA.D18S.2 GATA157H01_18 D18S1371 D19S714 D19S433 D19S559 D19S246 D19S589 D20S482 GATA72E11_20 D20S1143 D20S477 D20S478 D20S481 AAT269_20 D20S480 D20S164 D21S1437 D21S2052 D21S1440 D21S2055 D21S1446 NA.D22S.1 D22S1045 D22S532
794 20 Orcadian OrkneyIslands EUROPE 156 133 113 178 151 118 108 152 271 238 237 189 184 117 -9 160 245 166 292 232 174 286 137 147 292 141 270 184 251 139 222 151 207 194 121 274 219 300 155 -9 147 186 231 278 114 120 -9 170 142 237 143 162 152 209 -9 253 194 202 316 271 202 265 260 151 193 169 186 102 191 322 227 259 254 141 237 236 227 196 264 195 271 216 180 128 230 194 143 231 236 260 245 159 269 173 150 298 117 172 101 235 160 185 187 326 229 175 250 164 201 196 121 167 278 249 200 156 143 154 264 -9 161 291 150 184 143 229 255 207 138 108 157 209 290 192 214 178 260 316 151 144 195 184 184 173 204 259 201 172 123 221 253 117 158 224 242 246 201 240 223 153 269 282 189 300 216 133 100 189 119 237 223 258 159 186 -9 179 189 160 163 -9 -9 182 185 289 200 189 -9 133 168 161 224 232 167 178 211 208 303 190 240 266 175 206 132 156 178 197 256 192 188 190 159 374 271 190 117 147 268 196 158 126 164 184 192 145 224 207 184 197 165 159 280 168 248 247 229 238 292 -9 131 121 157 129 209 145 152 -9
794 20 Orcadian OrkneyIslands EUROPE 156 133 121 182 155 126 112 160 279 238 237 189 184 121 -9 160 245 174 324 240 174 302 141 153 296 161 278 188 255 143 226 163 227 194 124 274 222 300 159 -9 167 195 235 282 114 136 -9 194 150 245 143 170 155 217 -9 256 198 202 324 274 206 293 264 155 197 173 190 104 195 326 231 267 258 145 237 239 233 196 270 203 274 216 192 132 230 198 143 231 252 263 261 167 273 177 150 302 132 180 101 239 176 185 195 334 233 183 254 180 201 212 125 167 278 253 200 156 143 158 268 -9 164 295 158 204 158 229 259 211 138 126 157 209 298 201 218 178 276 324 160 164 195 187 192 173 216 259 201 176 132 242 257 117 162 224 246 258 201 244 231 153 278 282 213 305 216 136 100 193 123 245 223 274 159 198 -9 187 189 172 163 -9 -9 182 218 297 208 189 -9 133 172 165 224 232 167 198 219 208 309 196 248 266 187 215 148 164 186 205 256 196 192 202 163 378 275 198 129 147 268 196 166 126 184 190 196 149 248 213 184 209 177 167 288 180 260 259 241 244 304 -9 131 133 166 161 213 153 155 -9
795 20 Orcadian OrkneyIslands EUROPE 168 139 113 182 147 126 100 160 255 226 233 177 188 117 181 160 249 162 296 232 164 286 141 147 296 153 266 180 247 139 218 159 203 194 115 274 219 300 155 237 151 180 231 278 96 120 -9 170 146 237 135 162 152 209 232 238 194 194 308 271 198 265 264 155 181 157 186 98 183 318 223 259 254 141 237 236 218 196 258 195 274 212 183 120 -9 194 137 231 248 251 241 155 273 177 138 298 126 180 113 231 168 185 183 334 261 179 250 164 201 192 121 139 278 249 204 152 139 150 264 201 161 283 150 184 158 225 259 207 126 108 157 201 290 201 218 174 264 308 151 148 213 181 192 173 204 259 213 176 126 221 253 113 162 230 246 249 197 232 199 149 269 278 185 295 212 130 112 173 119 237 227 258 150 198 303 187 180 156 155 180 372 182 185 293 200 189 245 125 168 141 224 232 167 178 215 204 288 187 244 262 183 212 140 164 178 209 256 192 172 194 159 374 271 190 129 143 260 196 154 132 164 190 196 145 224 207 184 209 169 159 280 172 260 263 237 238 292 191 123 121 160 117 209 141 152 181
795 20 Orcadian OrkneyIslands EUROPE 172 139 113 182 151 130 112 164 271 238 237 185 188 129 181 176 249 170 316 236 174 290 153 150 304 153 270 192 251 147 230 163 219 198 118 278 219 300 159 249 155 186 235 282 96 132 -9 198 146 241 143 162 161 217 232 241 202 198 316 277 202 289 264 163 193 157 186 100 183 326 231 271 254 141 245 236 239 216 264 199 274 224 189 132 -9 198 143 239 248 263 261 163 273 181 147 302 138 184 113 239 172 189 191 354 261 183 254 172 205 200 125 163 282 253 212 156 151 158 264 201 161 291 150 196 166 233 263 211 129 108 157 213 298 201 222 182 264 316 160 156 213 187 196 177 220 263 217 180 129 233 253 121 170 236 250 252 201 244 215 157 278 282 205 315 212 133 112 181 119 241 239 258 150 206 307 191 195 160 167 180 372 188 206 297 212 189 249 133 168 145 228 232 170 178 219 212 288 199 244 266 187 215 140 168 178 209 260 200 188 202 171 382 271 190 133 147 264 199 158 135 168 193 196 149 224 211 184 229 169 163 288 180 260 263 241 238 292 215 135 137 163 129 209 153 158 181
796 20 Orcadian OrkneyIslands EUROPE 156 133 105 178 147 126 108 164 255 234 233 185 180 129 181 144 245 162 292 228 170 286 141 144 296 145 270 188 251 143 222 155 199 186 118 270 207 300 159 234 151 183 239 282 105 128 289 170 142 241 135 162 158 205 232 241 190 202 320 265 -9 265 264 151 177 169 190 102 191 322 223 263 250 -9 225 236 218 196 258 203 268 212 192 120 227 190 137 231 240 257 245 167 269 169 138 294 117 180 105 235 172 181 187 322 229 175 270 168 201 188 121 139 278 245 204 152 135 154 260 205 -9 283 154 184 158 221 255 203 126 108 157 213 298 192 218 174 264 320 157 156 -9 187 184 165 204 263 205 176 126 221 245 117 146 224 250 -9 193 232 211 149 251 278 201 305 208 118 100 185 119 233 239 270 150 202 299 183 189 152 167 168 368 179 191 297 200 185 -9 125 168 141 216 224 170 178 219 212 288 -9 240 262 175 212 140 152 178 205 256 192 188 202 163 386 271 190 117 147 268 196 162 126 164 190 196 145 228 199 172 221 169 155 280 -9 256 263 225 232 292 191 131 133 157 133 209 141 146 173
796 20 Orcadian OrkneyIslands EUROPE 156 136 125 182 155 126 112 172 271 238 237 193 192 129 205 148 249 162 300 228 170 294 153 147 300 153 274 192 255 147 230 159 203 198 121 270 219 300 163 234 159 183 239 282 114 132 292 174 142 245 147 174 161 209 236 256 198 202 320 277 -9 289 264 155 197 169 194 108 191 326 231 263 258 -9 249 239 236 212 270 203 271 220 192 132 230 198 140 235 240 260 249 167 273 177 141 294 138 180 113 247 172 189 195 334 241 183 278 168 201 196 121 163 278 253 208 152 143 154 260 205 -9 287 158 192 158 229 267 207 138 129 169 213 298 198 222 182 272 320 160 164 -9 190 188 173 204 267 209 176 132 233 245 121 162 224 250 -9 209 236 219 149 260 286 209 305 220 127 116 189 123 241 243 270 156 202 307 183 192 156 171 180 376 182 209 297 220 189 -9 125 172 165 224 228 176 198 219 212 291 -9 240 266 179 218 144 172 182 213 256 196 188 206 167 390 279 190 129 151 272 199 162 135 176 190 196 149 244 207 180 221 169 159 284 -9 256 267 245 244 296 207 131 141 160 157 209 153 152 181
797 20 Orcadian OrkneyIslands EUROPE 156 133 113 182 151 126 112 160 255 238 237 181 188 117 181 144 245 162 292 216 164 286 153 147 296 153 274 180 247 143 226 155 199 186 130 270 207 300 143 234 151 186 203 286 96 124 283 170 150 241 135 162 158 205 232 241 194 194 316 268 198 281 264 151 181 157 186 106 183 322 223 259 250 141 233 227 218 200 258 191 -9 216 183 120 224 194 137 227 244 260 237 151 269 189 144 286 117 176 109 231 176 181 183 334 229 175 250 172 201 196 125 171 278 245 200 136 143 154 264 201 164 291 150 196 166 225 259 207 129 108 153 201 290 198 210 174 268 316 157 148 210 184 172 173 204 243 201 172 126 221 249 113 166 230 250 246 201 236 219 149 254 -9 205 295 212 121 100 177 123 241 243 274 150 190 303 191 195 156 155 180 372 179 206 297 212 189 241 125 164 145 224 212 170 178 201 204 291 202 244 262 175 218 132 160 178 209 252 196 172 198 167 374 259 186 117 131 256 193 158 138 168 181 192 149 224 203 180 185 169 163 288 176 240 259 237 238 292 191 131 133 157 157 209 157 155 173
797 20 Orcadian OrkneyIslands EUROPE 176 139 113 182 151 126 116 168 267 246 241 185 192 117 201 176 249 162 300 240 170 286 153 153 300 157 278 184 255 147 230 163 203 198 133 274 219 304 159 249 151 189 235 286 111 140 285 174 154 241 143 178 161 221 232 256 194 198 320 271 202 293 268 155 197 169 190 106 187 330 227 267 254 141 245 236 236 208 273 207 -9 216 192 124 227 194 140 231 248 260 245 163 269 197 150 302 132 180 113 235 176 189 195 338 265 183 266 176 205 204 125 175 278 249 212 148 151 154 276 205 164 295 154 200 178 233 259 207 144 108 157 205 302 201 222 178 272 316 160 148 213 190 192 177 204 255 213 184 135 233 253 113 170 239 250 258 209 244 219 157 260 -9 209 300 224 133 100 193 127 245 243 278 156 202 303 191 195 164 159 180 372 182 212 297 224 189 241 133 172 161 228 224 170 194 201 208 303 202 248 262 187 221 136 168 178 213 256 204 176 198 171 382 267 188 117 143 272 205 162 141 184 193 196 149 240 207 188 197 169 167 288 180 260 263 245 238 304 191 135 133 157 157 209 157 158 181
798 20 Orcadian OrkneyIslands EUROPE 156 133 113 166 151 122 104 160 271 230 237 177 180 117 181 148 233 162 296 -9 168 290 141 150 -9 149 274 172 255 135 226 163 195 194 118 270 225 288 155 234 151 186 229 278 96 136 292 174 146 241 135 170 155 217 232 241 194 -9 320 268 198 289 260 155 193 169 186 98 191 322 223 263 254 141 245 236 233 196 255 191 274 216 192 128 224 194 143 231 236 251 241 -9 273 173 144 298 117 176 113 231 172 181 191 322 229 175 250 164 201 188 113 163 258 -9 204 140 139 150 260 201 161 287 150 184 162 221 251 211 129 108 153 205 290 198 -9 170 264 316 157 148 213 184 188 173 216 255 201 176 129 221 249 109 158 230 246 249 201 240 199 129 260 282 189 305 216 121 100 193 119 241 223 270 147 198 311 187 192 148 159 180 372 176 185 297 200 189 241 125 168 145 212 224 176 178 207 204 -9 187 244 262 183 206 140 160 178 205 256 196 172 194 159 370 263 190 117 139 256 196 162 132 164 -9 192 145 224 207 184 197 165 159 280 176 256 263 229 232 292 191 123 125 163 133 217 149 140 181
798 20 Orcadian OrkneyIslands EUROPE 160 139 121 166 155 122 108 168 275 238 237 189 184 117 189 148 249 166 324 -9 170 294 149 150 -9 153 278 188 255 147 226 163 199 194 124 274 222 300 163 240 155 189 235 278 96 140 295 174 154 245 139 174 161 225 232 256 194 -9 324 280 202 289 268 155 197 169 190 106 195 326 231 267 258 141 245 236 239 200 273 203 274 216 192 132 227 198 143 231 240 260 253 -9 273 173 150 302 132 184 113 247 172 181 191 326 233 187 258 164 201 200 121 163 282 -9 212 152 143 158 264 201 164 291 158 188 174 233 263 211 138 108 157 217 294 201 -9 178 268 324 160 164 213 187 196 181 224 263 209 176 129 221 261 125 158 242 250 252 209 240 219 149 272 290 193 305 216 133 112 197 131 249 239 274 156 206 311 191 192 160 167 184 372 182 206 297 216 193 245 125 168 165 228 232 176 202 215 204 -9 205 244 262 183 218 144 164 178 213 256 204 188 194 163 370 271 196 129 151 264 205 162 135 192 -9 192 149 244 211 188 209 169 159 280 176 260 271 241 238 300 207 131 149 163 169 227 157 152 181
799 20 Orcadian OrkneyIslands EUROPE 152 133 113 174 155 118 108 168 255 238 233 173 180 125 185 144 245 170 300 228 164 286 145 153 304 145 262 172 251 147 222 159 199 190 115 266 204 300 155 237 155 189 235 274 96 124 292 186 146 241 131 162 158 205 232 253 198 186 316 265 202 269 260 151 173 153 186 102 -9 322 223 -9 250 141 245 227 230 200 255 203 271 216 189 120 227 194 137 223 240 251 257 151 269 161 147 298 129 176 109 231 172 181 187 338 229 171 258 156 197 196 121 167 262 253 204 152 147 150 260 201 164 291 150 188 158 221 251 211 138 108 157 209 294 198 214 174 268 316 157 148 195 190 192 177 204 247 201 176 126 221 245 113 150 224 246 249 201 240 219 149 260 278 185 300 208 127 100 185 119 233 239 274 156 190 299 179 189 156 163 172 372 188 185 289 200 189 241 125 168 141 224 224 170 178 197 204 288 190 248 262 175 218 132 160 178 209 252 196 184 194 159 382 275 190 133 143 260 196 158 132 176 193 172 153 224 203 180 209 169 155 280 172 252 263 237 235 292 203 123 137 160 129 209 153 152 177
799 20 Orcadian OrkneyIslands EUROPE 176 136 117 178 155 130 112 172 267 246 233 193 184 129 185 144 245 170 328 232 168 290 149 153 304 153 262 196 251 151 222 163 199 194 121 274 204 300 163 243 159 195 239 274 96 132 292 198 146 241 143 162 158 217 244 256 198 202 324 277 206 289 264 155 181 169 190 108 -9 330 227 -9 254 149 249 233 236 212 255 203 271 220 192 128 233 194 143 231 248 257 261 155 273 173 150 302 138 188 113 235 176 189 191 338 237 175 262 172 201 196 125 171 274 253 212 152 151 162 260 209 167 291 150 204 166 229 259 215 138 108 157 209 302 198 222 174 272 324 160 164 195 193 196 181 224 267 213 180 132 248 249 113 158 224 254 252 205 240 219 153 260 282 189 305 212 136 116 193 123 241 239 274 156 198 307 191 195 160 163 180 376 194 212 293 212 189 245 125 172 161 228 228 170 178 223 212 312 196 252 266 187 218 140 164 182 209 256 200 188 202 171 386 275 194 133 147 260 196 158 138 184 193 192 153 244 207 188 213 173 155 288 180 260 263 237 238 292 211 131 137 163 177 223 157 152 181
800 20 Orcadian OrkneyIslands EUROPE 156 139 105 174 151 126 108 156 255 238 237 185 184 117 189 144 249 166 288 232 164 286 141 156 296 149 270 -9 247 139 222 155 203 190 115 274 219 300 159 234 155 189 225 274 96 120 280 174 138 241 131 162 155 229 236 235 194 182 320 271 198 269 264 155 181 161 186 98 179 322 219 255 234 141 241 224 -9 200 258 191 280 212 189 -9 227 190 137 227 240 263 245 155 269 161 147 294 117 168 113 227 172 185 187 326 229 175 246 160 197 192 113 171 262 253 196 140 151 150 268 197 167 291 150 192 158 229 255 207 129 123 157 213 290 198 210 174 260 312 157 160 210 181 188 169 204 255 201 180 120 221 249 121 158 230 -9 246 201 240 215 149 -9 286 205 305 212 133 100 189 119 237 239 258 156 202 311 195 189 148 159 176 372 179 206 289 200 189 241 121 168 141 224 232 167 182 215 204 288 202 248 262 183 212 148 156 190 205 256 196 176 194 159 382 275 190 125 147 256 196 158 126 168 178 192 137 224 207 184 209 169 159 280 172 252 -9 225 235 296 191 119 121 160 129 209 141 152 177
800 20 Orcadian OrkneyIslands EUROPE 156 139 117 182 151 126 112 156 255 238 237 189 188 117 189 144 253 174 296 240 170 286 161 159 296 153 278 -9 251 147 226 159 219 194 124 274 219 300 163 246 155 192 235 278 105 140 292 174 150 245 143 174 158 213 244 253 194 202 324 274 210 293 268 159 189 169 190 98 187 330 223 259 258 145 241 236 -9 216 270 203 277 216 192 -9 233 190 143 227 248 266 257 163 273 177 150 298 132 180 113 235 176 189 191 330 233 187 262 164 205 196 121 171 278 253 204 160 155 154 272 209 167 291 158 204 166 233 263 215 138 129 169 213 306 201 214 178 272 316 160 164 216 190 196 169 208 263 217 180 126 221 249 125 166 242 -9 249 201 248 221 149 -9 286 205 305 216 133 112 197 119 245 239 258 156 202 311 195 195 160 167 176 376 188 209 293 212 189 241 129 168 161 224 232 167 194 215 208 309 205 248 266 187 221 140 160 190 213 268 200 188 198 167 386 275 194 129 151 264 199 162 138 176 193 196 149 244 213 184 229 173 159 284 176 260 -9 237 238 296 211 135 133 163 157 227 141 155 181
801 20 Orcadian OrkneyIslands EUROPE 156 133 113 170 151 118 108 160 267 238 237 185 184 117 185 144 245 166 300 228 168 274 137 153 296 141 -9 184 255 143 222 155 191 194 115 266 222 300 159 234 155 186 235 282 111 132 292 170 146 237 135 162 152 209 236 241 194 190 312 274 202 289 260 151 189 153 190 102 191 322 223 259 242 141 237 227 227 196 264 191 274 216 180 120 230 198 134 231 248 -9 261 159 269 177 147 286 117 172 101 235 168 185 191 334 229 183 250 168 197 184 121 163 278 253 200 152 143 150 260 197 164 291 150 184 143 229 255 207 129 105 157 201 290 198 210 178 264 316 151 152 195 184 188 173 204 255 201 176 123 224 253 113 158 224 246 246 197 240 223 153 278 278 189 300 216 127 100 185 119 233 223 274 147 198 303 175 189 156 163 180 368 182 185 289 200 189 241 125 168 141 224 232 167 178 207 208 288 190 240 262 187 215 132 156 178 205 252 192 188 174 159 374 271 190 117 147 264 196 158 126 164 184 192 149 224 207 184 185 177 159 280 164 248 255 229 238 296 207 131 121 157 117 209 153 152 181
801 20 Orcadian OrkneyIslands EUROPE 184 133 117 178 151 130 112 160 275 250 241 189 184 117 189 160 249 166 324 240 174 302 141 159 296 149 -9 188 259 143 222 163 207 198 121 274 222 300 159 234 167 195 239 282 114 136 295 178 150 241 143 170 155 209 236 253 202 202 316 274 206 293 264 155 193 169 194 104 195 322 231 275 254 145 237 239 230 200 270 203 277 216 192 132 230 198 143 231 252 -9 265 163 269 177 150 302 132 180 105 239 176 185 195 354 237 183 254 180 201 212 125 167 282 253 212 156 143 154 264 205 164 295 158 204 158 233 263 215 138 108 157 209 294 201 218 178 276 316 160 164 195 190 192 181 216 259 221 176 132 242 253 117 162 224 246 258 201 244 231 153 281 282 213 305 216 133 112 193 119 237 227 274 159 198 307 179 189 160 163 180 368 182 212 297 200 193 245 133 172 161 228 232 170 190 211 208 309 205 248 266 187 218 136 164 190 205 256 196 192 202 167 390 271 190 129 147 268 199 166 126 184 190 196 149 244 213 184 209 181 159 284 168 252 259 241 238 304 207 131 141 160 161 217 161 155 181
802 20 Orcadian OrkneyIslands EUROPE 176 136 113 174 151 126 104 152 275 234 237 185 184 121 185 144 245 166 296 216 166 290 141 147 296 149 270 172 255 143 226 155 199 194 115 270 219 300 155 237 139 186 235 278 105 120 292 174 122 237 135 162 158 221 236 238 198 202 316 271 202 269 264 151 193 161 186 98 187 318 223 263 250 141 225 227 233 196 255 191 271 216 192 120 227 190 140 231 244 251 245 155 269 173 147 286 117 176 109 231 168 189 183 326 233 183 262 164 201 192 121 159 282 249 204 152 139 150 256 197 164 283 150 188 150 233 255 203 126 108 153 205 286 192 210 174 260 320 151 148 207 184 188 169 204 251 201 180 126 230 257 117 158 224 246 246 193 240 215 149 284 274 197 305 208 130 100 177 115 241 227 258 159 190 295 183 192 152 159 172 364 182 185 293 216 189 241 117 168 161 216 224 167 182 207 208 -9 187 236 262 175 218 136 160 178 209 256 200 184 190 163 370 275 194 125 147 264 193 162 126 172 -9 192 145 244 203 184 185 169 159 280 172 252 267 237 238 288 191 131 121 160 121 209 141 149 177
802 20 Orcadian OrkneyIslands EUROPE 180 139 121 178 159 126 108 160 275 238 241 185 188 129 189 160 249 170 328 228 172 290 145 147 304 153 274 196 255 143 226 159 199 198 118 274 204 300 155 240 155 189 243 278 111 140 292 174 142 241 139 178 158 221 240 241 202 202 320 271 206 289 264 159 201 161 190 102 191 330 227 271 250 145 245 230 233 196 258 203 277 220 192 124 230 194 140 231 248 263 261 159 277 173 147 298 126 176 109 231 176 189 191 334 233 183 290 172 205 196 125 163 282 253 208 152 151 150 260 209 164 295 154 192 158 233 259 203 129 108 161 213 290 198 218 174 268 324 151 148 213 190 192 177 216 255 213 180 126 242 257 121 170 224 250 246 205 244 231 153 284 278 213 315 216 133 120 189 119 253 239 278 165 202 307 187 195 156 163 180 376 191 203 297 220 189 241 125 172 161 224 224 173 186 223 212 -9 190 248 262 179 218 144 160 178 209 256 204 188 202 171 386 275 194 129 151 272 205 166 138 184 -9 196 149 248 215 184 209 169 159 284 172 256 271 237 238 292 191 135 141 160 181 213 153 152 181
803 20 Orcadian OrkneyIslands EUROPE 172 133 117 174 147 118 100 156 267 238 237 157 188 117 185 144 245 162 292 228 174 282 153 150 -9 145 270 188 251 147 226 159 203 194 115 274 207 296 155 243 147 192 235 282 96 140 286 170 150 237 135 162 152 221 232 238 194 198 320 274 198 269 264 155 185 149 186 98 195 330 227 263 242 133 225 227 230 200 258 203 268 216 189 120 227 198 134 231 232 263 245 151 -9 173 147 302 117 176 105 235 168 181 187 322 237 179 250 168 201 196 121 -9 278 249 212 152 143 154 260 205 164 283 150 184 158 209 255 207 129 108 169 205 286 192 210 174 264 308 151 148 213 181 188 173 204 259 209 -9 126 230 249 113 166 236 246 246 197 236 211 149 278 278 193 300 -9 127 100 189 119 237 223 258 156 198 303 183 189 156 155 176 368 179 185 293 -9 185 241 125 168 161 224 224 167 178 207 204 300 202 244 262 187 218 144 164 178 -9 256 196 176 -9 163 370 267 188 125 143 256 196 158 132 164 181 188 149 240 207 184 185 173 -9 288 176 256 251 237 241 284 191 123 125 157 129 209 157 152 173
803 20 Orcadian OrkneyIslands EUROPE 176 133 121 178 151 126 112 164 271 238 237 173 188 117 193 148 245 162 300 244 174 294 153 156 -9 149 278 188 251 151 226 171 211 194 124 278 219 296 155 243 159 192 239 282 105 140 286 170 158 241 143 162 158 225 232 241 198 206 324 274 198 293 264 159 193 169 186 98 199 330 235 267 250 149 237 242 233 208 270 207 274 216 192 132 230 198 149 235 248 266 249 163 -9 189 150 302 138 180 109 239 176 197 187 326 237 179 250 172 201 196 121 -9 278 253 212 152 167 158 264 209 164 291 150 196 170 229 267 211 129 129 169 209 298 201 218 174 272 324 157 168 213 187 192 177 204 259 213 -9 126 242 249 121 170 239 250 246 205 244 235 153 278 286 209 300 -9 130 112 193 131 245 235 270 156 198 307 187 195 164 163 180 372 182 209 293 -9 189 245 133 168 165 224 232 170 182 211 208 306 202 252 262 187 221 148 168 178 -9 260 200 176 -9 171 378 283 190 129 151 256 199 162 141 164 181 188 153 248 213 188 221 177 -9 288 176 260 267 241 244 296 191 131 129 163 177 209 157 152 181
804 20 Orcadian OrkneyIslands EUROPE 164 136 113 174 143 126 104 160 255 230 237 181 184 117 185 148 241 162 292 228 164 282 145 141 300 145 274 172 251 139 222 159 199 194 118 278 204 292 147 234 143 186 203 278 96 132 286 170 142 245 139 170 152 205 236 241 186 194 320 262 202 273 264 159 173 149 186 104 191 322 203 263 250 141 233 236 233 208 255 199 -9 216 192 128 227 190 140 223 236 251 245 151 273 181 147 302 117 180 109 231 168 181 187 334 229 175 258 164 193 192 113 159 278 249 196 152 143 150 256 201 164 287 146 188 158 209 251 207 138 108 157 201 298 204 214 174 264 312 157 164 195 184 184 173 204 255 201 176 126 -9 245 113 154 239 250 246 197 224 199 129 272 -9 193 305 208 133 100 173 119 241 239 274 156 190 299 187 189 152 163 176 368 182 200 293 208 189 245 129 164 161 224 -9 167 194 197 204 297 202 240 262 183 218 132 152 178 205 252 188 172 190 -9 370 259 186 125 147 264 196 158 123 168 184 192 133 224 207 172 221 169 155 280 172 252 243 245 232 288 191 131 121 157 129 217 -9 152 173
804 20 Orcadian OrkneyIslands EUROPE 172 136 117 182 163 126 108 168 255 246 237 181 184 129 189 160 245 162 296 232 166 286 153 147 304 157 286 176 263 143 234 163 203 194 124 278 219 300 163 243 147 189 243 286 96 140 289 182 150 249 143 182 158 229 240 250 198 198 324 274 206 285 268 159 189 161 190 104 191 326 227 271 258 141 237 236 236 208 258 207 -9 216 195 128 230 190 143 227 244 251 253 163 277 197 150 302 132 180 109 235 176 189 191 334 265 175 286 168 201 192 125 171 278 249 208 156 143 150 260 213 164 291 150 196 166 233 259 215 144 108 157 217 298 207 218 178 268 320 157 164 210 187 196 177 224 263 217 180 129 -9 257 113 166 242 250 258 201 232 215 153 278 -9 205 315 212 133 116 197 119 245 243 274 165 206 311 191 192 164 179 180 372 191 215 293 212 193 245 133 172 161 224 -9 170 198 207 212 303 202 244 266 187 221 132 160 190 209 256 196 192 202 -9 378 275 194 137 151 272 205 166 126 176 193 192 145 244 207 192 221 173 159 288 180 256 259 245 238 292 191 135 137 163 157 223 -9 155 181
805 20 Orcadian OrkneyIslands EUROPE 164 133 113 178 147 118 108 148 271 230 237 185 184 117 181 136 245 -9 284 228 164 282 157 150 -9 149 274 184 247 143 222 155 199 194 115 274 219 -9 155 228 151 183 235 278 96 120 280 170 122 241 135 162 158 205 232 238 194 186 316 268 206 265 268 151 181 153 182 100 187 314 223 259 250 141 241 236 236 204 255 199 268 216 189 120 227 198 140 231 -9 251 245 151 273 193 150 294 117 166 113 235 168 181 183 322 217 179 258 -9 201 196 113 163 282 253 196 152 143 154 260 201 161 287 150 188 158 209 255 207 126 129 157 205 282 195 218 170 264 320 151 148 210 184 188 169 204 247 201 176 123 224 257 113 154 230 250 249 197 240 225 149 251 278 189 300 216 124 100 177 119 241 239 258 159 -9 299 187 192 156 159 160 368 191 200 293 200 185 241 121 164 149 216 -9 170 202 205 204 288 202 240 262 179 215 136 152 178 205 260 196 172 190 -9 382 -9 190 117 143 256 199 158 126 172 193 188 145 224 205 172 185 165 159 280 172 252 263 237 232 288 207 131 141 160 153 209 153 152 173
805 20 Orcadian OrkneyIslands EUROPE 168 139 121 182 151 122 116 160 271 230 237 185 188 129 197 148 245 -9 300 232 170 294 157 153 -9 153 274 188 255 147 226 167 203 202 124 274 219 -9 167 246 155 189 239 286 111 132 289 198 150 245 143 162 158 225 240 241 198 190 324 271 210 289 268 151 185 169 190 100 191 330 227 263 254 145 245 239 236 216 255 211 274 216 192 120 233 198 149 235 -9 251 249 163 281 197 150 302 117 172 113 239 176 189 187 322 229 183 266 -9 201 196 117 167 286 253 208 152 155 162 260 209 164 295 154 192 166 229 255 207 129 129 169 213 302 198 218 174 276 324 157 164 216 187 188 173 204 267 217 180 135 239 257 125 158 239 250 258 213 240 235 153 269 286 213 310 216 124 100 181 123 245 239 270 165 -9 311 187 195 168 171 180 376 194 212 297 220 189 249 137 172 165 224 -9 170 202 215 212 288 211 244 270 179 218 136 164 190 209 264 196 188 202 -9 386 -9 196 133 151 256 199 162 138 172 193 192 149 240 207 188 229 169 159 284 180 260 263 237 241 296 211 135 145 163 157 223 153 152 181
806 20 Orcadian OrkneyIslands EUROPE 156 127 113 178 151 126 100 156 271 238 229 173 188 117 197 136 249 162 284 224 164 290 153 141 -9 149 270 184 247 143 222 159 195 -9 121 266 219 296 163 228 143 189 225 278 96 124 286 174 138 237 139 174 158 205 232 238 194 198 316 265 198 265 264 155 177 169 182 102 183 322 223 263 246 141 245 236 236 196 255 191 268 212 189 120 227 190 143 227 248 260 245 155 269 173 144 294 126 176 113 235 172 177 183 334 261 175 -9 164 193 200 113 155 262 245 208 152 139 150 260 -9 164 287 150 188 143 225 255 203 129 105 169 209 286 198 218 178 260 308 151 148 195 184 188 169 204 247 201 176 126 221 241 113 146 224 246 246 201 244 215 149 260 282 189 300 212 118 104 189 119 241 239 270 147 190 303 175 192 156 155 180 372 185 185 293 200 189 237 133 168 145 228 228 170 186 215 204 297 187 244 262 167 212 140 160 178 209 256 196 164 198 163 370 271 188 129 147 264 196 154 126 164 190 188 149 224 199 176 197 169 163 272 172 256 251 233 238 292 191 131 121 157 129 209 141 152 173
806 20 Orcadian OrkneyIslands EUROPE 180 136 117 182 155 130 116 168 275 246 233 189 204 121 205 160 253 166 296 228 174 294 157 150 -9 149 274 192 255 147 230 159 199 -9 124 274 222 296 167 249 155 189 235 282 105 140 295 174 150 237 143 174 158 229 236 256 198 202 324 271 206 289 264 159 197 169 190 108 187 322 227 263 262 145 245 236 239 216 258 203 274 216 192 128 233 198 149 231 248 272 253 163 281 177 144 298 132 188 117 239 176 185 195 338 261 179 -9 164 205 212 125 167 262 253 208 156 143 150 264 -9 164 291 154 200 166 233 263 207 141 129 169 213 302 198 222 178 272 312 151 164 216 187 192 173 204 263 213 184 132 224 257 125 170 224 254 252 209 244 235 157 260 286 189 300 216 133 104 193 123 245 243 294 156 206 307 191 195 164 167 180 372 188 209 297 212 193 245 133 172 157 228 228 173 202 219 212 300 190 244 266 175 215 136 176 190 213 260 200 176 202 171 370 271 190 129 151 264 196 158 135 164 193 188 153 244 203 180 221 169 167 288 180 256 263 241 247 300 215 131 137 163 153 223 141 155 181
807 20 Orcadian OrkneyIslands EUROPE 156 127 113 174 151 118 108 148 255 230 233 189 188 117 189 144 249 166 296 232 168 -9 141 153 296 157 266 172 255 151 218 163 203 194 115 274 219 288 155 240 147 189 235 278 96 120 280 170 122 245 131 162 152 209 232 256 198 194 320 268 194 265 264 159 193 165 186 98 187 322 223 255 254 141 237 227 233 200 255 199 268 216 189 120 227 198 134 227 248 251 241 151 273 177 147 294 117 172 109 231 176 181 187 334 233 179 -9 164 201 192 121 163 262 245 212 156 143 154 256 197 161 291 150 184 143 209 259 203 126 108 157 209 294 195 214 174 260 324 151 148 195 181 188 169 204 251 205 180 123 -9 253 113 162 224 246 246 201 232 -9 129 260 282 209 305 220 124 108 173 119 237 239 258 150 198 303 187 192 156 159 176 372 182 191 297 200 185 241 125 164 157 212 232 164 186 201 204 306 190 244 262 187 206 140 160 174 205 252 192 180 190 167 378 275 194 125 147 268 205 158 -9 164 184 192 149 224 203 184 -9 169 159 276 176 252 267 225 238 300 191 131 121 157 157 223 157 140 181
807 20 Orcadian OrkneyIslands EUROPE 180 133 113 178 151 118 112 152 275 238 237 193 196 129 201 152 249 170 304 236 174 -9 157 153 300 157 274 188 255 151 226 163 219 198 124 274 219 300 155 243 147 192 235 282 111 124 292 178 146 245 131 162 158 221 236 256 198 206 320 271 198 289 268 163 201 169 186 98 191 322 227 259 258 141 241 239 236 212 264 199 271 220 192 132 230 198 143 235 248 266 241 151 277 181 153 298 132 180 113 235 176 185 195 338 233 183 -9 164 205 196 125 163 274 261 216 156 147 158 256 209 164 295 154 200 143 229 267 207 129 129 161 209 302 195 222 178 260 324 157 164 213 190 192 173 216 251 209 180 132 -9 257 121 166 224 254 246 201 232 -9 129 278 282 209 305 220 136 120 193 123 249 239 258 150 198 307 191 195 156 163 180 376 188 203 297 212 193 241 125 164 169 212 236 167 198 219 208 309 190 248 266 187 221 148 172 190 205 256 196 192 206 175 382 279 198 133 147 272 208 158 -9 176 196 192 149 224 211 192 -9 169 159 280 176 260 271 245 241 300 211 139 137 160 169 223 169 152 181
808 20 Orcadian OrkneyIslands EUROPE 156 133 113 170 155 122 104 152 -9 230 241 189 188 125 181 144 233 162 292 228 174 282 141 150 292 145 262 172 243 135 226 159 199 190 118 266 219 296 163 234 155 183 235 282 111 124 280 174 142 -9 139 162 158 205 -9 238 194 202 312 265 -9 265 264 151 193 149 190 98 191 318 223 247 250 141 245 230 218 192 255 203 -9 216 189 132 227 190 134 219 236 -9 237 151 269 177 141 294 129 176 105 239 176 185 183 322 -9 183 250 -9 205 204 121 163 274 249 196 152 151 146 260 201 -9 287 150 188 143 221 263 203 126 105 157 209 286 192 210 174 260 320 151 144 195 190 188 169 216 259 213 168 129 233 245 113 150 224 250 249 197 240 219 149 278 -9 209 305 216 133 116 181 119 237 239 258 147 198 299 187 192 156 163 -9 364 185 209 297 200 189 249 125 168 141 224 -9 170 182 215 208 288 187 240 262 175 -9 132 160 178 201 256 196 188 190 -9 374 -9 190 125 139 260 196 158 126 184 175 172 145 224 207 172 185 169 155 280 -9 252 259 225 235 296 191 115 121 163 129 219 137 152 181
808 20 Orcadian OrkneyIslands EUROPE 176 136 113 182 155 130 112 152 -9 238 245 189 204 129 201 160 245 162 316 228 178 286 141 153 304 157 266 192 255 147 230 163 203 194 124 274 222 304 163 240 159 186 235 286 111 140 292 194 150 -9 143 178 158 221 -9 256 202 206 324 277 -9 289 268 151 197 157 190 108 195 322 227 259 254 145 245 236 239 196 258 207 -9 216 192 132 230 190 143 231 248 -9 257 155 273 197 150 298 129 180 109 247 176 189 187 326 -9 187 266 -9 205 204 125 171 274 249 208 152 159 162 260 209 -9 291 158 188 143 233 263 207 138 126 173 209 302 204 222 178 268 324 151 148 195 190 196 173 224 263 217 176 135 236 253 125 166 224 254 252 201 240 219 149 284 -9 209 305 216 133 120 201 119 245 239 274 150 198 299 191 195 164 167 -9 376 185 215 297 188 189 249 125 168 145 228 -9 173 194 219 216 309 205 244 266 183 -9 140 168 190 205 268 200 192 194 -9 382 -9 194 129 155 260 196 162 138 192 190 192 145 224 207 176 221 169 163 288 -9 256 271 245 244 300 211 135 141 166 153 223 141 155 181
810 20 Orcadian OrkneyIslands EUROPE 156 136 113 174 155 118 104 164 275 238 233 185 180 117 185 148 245 162 292 232 164 -9 145 141 -9 141 270 180 251 147 226 155 195 194 115 266 204 292 163 234 155 183 235 278 96 132 289 178 122 241 135 162 161 229 232 238 194 198 320 271 202 269 264 151 177 153 178 98 179 322 227 259 254 141 225 233 218 204 255 191 274 212 189 128 230 190 137 239 248 263 237 151 269 173 147 290 117 180 113 231 164 181 187 322 217 179 250 168 201 196 125 155 278 253 196 152 159 154 260 201 164 287 146 196 158 209 259 203 138 105 157 205 294 204 222 170 260 320 157 148 195 181 184 169 204 255 209 176 123 -9 249 113 158 230 250 246 197 240 199 149 260 282 209 300 208 127 100 177 119 245 235 266 147 198 299 175 195 156 167 180 372 176 185 293 216 185 241 125 164 165 224 224 167 186 201 208 288 187 240 266 175 221 140 160 178 205 256 192 188 194 163 374 271 188 125 131 260 196 158 135 164 184 184 133 224 203 180 213 165 159 280 172 252 259 225 235 288 207 131 141 157 129 217 141 152 173
810 20 Orcadian OrkneyIslands EUROPE 156 139 121 178 159 118 116 168 275 238 241 193 188 129 185 152 245 166 296 244 174 -9 153 147 -9 153 282 188 255 151 226 159 199 198 118 278 204 308 167 240 155 192 239 282 96 140 292 178 122 245 139 174 161 217 236 250 194 202 324 274 202 289 272 151 189 157 190 108 187 330 231 259 258 145 233 239 230 204 255 199 271 216 189 132 230 198 137 231 248 266 241 163 281 181 150 290 132 180 113 239 172 185 191 330 269 183 282 168 201 204 125 163 278 257 208 152 163 162 260 209 164 291 154 200 178 233 259 211 144 114 157 217 302 204 222 174 260 328 157 168 216 187 188 169 208 255 217 180 129 -9 257 125 162 242 250 258 209 240 227 153 284 290 209 305 220 127 112 181 127 249 239 270 150 202 303 183 195 164 167 180 376 194 212 293 216 193 241 125 168 169 228 228 170 198 215 216 297 202 244 266 175 224 136 160 178 205 264 204 188 202 171 382 275 190 129 155 268 196 162 141 172 187 188 153 244 207 184 217 173 167 284 176 260 267 241 244 296 207 139 145 157 157 227 149 158 181
1381 21 Adygei Russia-Caucasus EUROPE 176 127 113 174 147 118 108 144 255 234 237 185 188 117 185 152 245 166 292 228 164 -9 153 147 300 145 262 180 243 143 222 147 199 -9 118 270 207 296 147 234 155 183 239 282 96 120 280 -9 146 241 131 170 -9 205 236 238 186 194 320 274 206 289 264 139 181 -9 190 102 179 322 223 251 234 141 225 236 218 196 255 -9 274 216 192 124 227 198 140 231 244 251 241 151 -9 173 144 302 129 180 113 235 168 181 187 326 225 183 262 168 201 196 125 163 282 253 196 156 147 150 260 201 164 283 150 188 158 221 -9 207 144 108 157 209 294 195 210 170 260 320 -9 152 213 181 188 177 204 259 197 -9 126 221 249 113 158 230 242 252 197 236 209 -9 251 278 189 300 -9 121 112 189 119 249 223 258 -9 190 299 195 192 160 163 180 372 182 209 289 208 189 241 121 168 141 224 224 170 198 199 208 288 190 240 262 183 215 132 152 190 205 252 188 184 190 163 386 259 192 129 151 264 196 158 132 164 190 184 137 240 199 184 185 169 159 284 168 240 251 225 241 -9 191 127 125 160 117 209 145 152 177
1381 21 Adygei Russia-Caucasus EUROPE 180 127 121 182 155 118 108 156 275 246 237 189 212 125 185 160 245 166 320 232 174 -9 165 150 304 153 282 192 251 147 226 163 203 -9 124 278 219 300 163 234 155 189 239 290 99 120 292 -9 154 245 135 174 -9 205 240 256 202 194 324 280 210 293 264 155 185 -9 194 106 191 338 227 255 250 141 233 242 218 204 258 -9 271 216 192 132 233 198 140 231 248 263 245 163 -9 173 150 302 132 184 113 235 172 185 191 350 241 179 270 172 205 212 125 163 282 253 212 156 155 166 272 217 167 287 150 188 162 229 -9 207 144 108 169 209 298 198 214 178 268 324 -9 152 213 181 192 177 228 259 213 -9 132 230 253 117 158 230 250 258 213 236 215 -9 272 286 197 320 -9 127 116 201 123 249 239 274 -9 202 303 199 195 164 167 184 376 182 212 301 224 189 245 121 172 161 228 232 170 198 227 208 312 205 252 270 187 218 140 156 190 205 252 200 188 210 167 390 259 192 133 155 268 199 162 135 168 193 196 149 244 211 188 225 181 163 288 180 256 259 241 241 -9 207 143 137 160 185 209 149 155 185
1382 21 Adygei Russia-Caucasus EUROPE 152 139 113 174 151 122 104 148 271 230 233 173 184 117 181 144 245 162 300 228 166 -9 137 147 296 141 270 172 247 139 222 155 199 194 124 274 -9 300 155 234 151 183 233 278 96 128 280 170 122 241 131 174 158 205 236 241 194 186 312 274 206 289 268 155 181 165 182 102 191 322 227 251 254 141 225 239 233 196 267 203 274 220 180 124 221 190 143 -9 248 254 245 151 273 161 147 294 117 180 105 231 172 181 -9 338 229 179 258 168 197 188 125 159 262 253 204 152 143 150 260 -9 164 287 150 192 170 225 251 207 141 108 153 205 294 198 218 170 264 312 151 152 198 184 188 169 204 259 201 180 123 -9 249 113 150 224 246 249 201 244 209 145 251 -9 193 -9 216 133 100 189 123 245 239 270 -9 190 303 191 192 160 163 172 368 182 203 289 200 -9 237 121 168 141 212 232 170 194 219 208 288 202 240 262 183 215 132 160 174 209 248 196 180 174 171 378 275 190 129 135 256 196 158 123 184 190 192 133 244 207 172 213 169 163 280 172 252 259 241 232 292 191 131 125 163 173 209 153 140 177
1382 21 Adygei Russia-Caucasus EUROPE 172 139 117 178 155 126 112 172 275 242 233 185 184 121 185 156 249 174 316 240 170 -9 141 147 304 149 270 172 251 147 230 163 199 194 124 278 -9 304 163 240 155 189 241 282 114 132 292 174 122 245 135 174 158 205 236 253 198 198 316 280 214 293 268 155 197 165 186 106 195 322 239 259 254 141 245 239 233 200 270 203 274 224 192 128 227 190 143 -9 248 263 245 163 277 173 147 298 132 180 113 235 176 189 -9 338 229 183 262 168 197 196 125 171 282 257 212 156 163 154 260 -9 164 291 154 196 178 233 267 207 144 132 157 209 294 210 218 178 268 320 154 160 213 190 196 169 224 263 213 183 132 -9 257 125 162 239 250 261 201 248 215 157 260 -9 213 -9 216 136 112 193 131 245 239 274 -9 202 307 195 195 160 163 180 368 182 209 297 200 -9 249 133 168 161 228 232 170 202 219 212 288 202 240 270 187 221 136 172 178 213 260 200 188 174 171 390 275 194 133 143 268 199 162 129 188 190 196 149 256 207 176 221 173 163 288 172 252 263 241 241 296 191 143 137 163 177 213 153 158 177
1383 21 Adygei Russia-Caucasus EUROPE 164 127 109 178 151 -9 104 148 -9 234 237 189 192 117 181 152 237 162 280 216 164 282 141 144 292 149 274 172 251 139 222 155 199 194 115 266 204 292 155 234 147 183 225 266 96 124 280 170 122 237 139 -9 155 205 232 238 194 202 316 271 -9 269 260 151 177 157 182 98 187 326 223 251 234 141 225 236 230 204 255 203 274 208 192 120 224 190 137 231 244 251 253 151 269 181 141 282 117 176 109 235 172 185 191 322 -9 175 274 164 197 196 121 159 262 245 204 140 151 150 260 197 164 -9 150 184 158 209 255 203 138 108 157 201 294 192 218 174 264 312 157 160 207 184 184 173 204 259 201 180 126 221 253 109 134 224 250 246 193 224 199 149 251 278 185 315 212 133 100 185 119 241 223 270 147 190 -9 187 189 148 163 168 372 182 200 289 212 189 -9 121 164 141 220 228 167 202 201 204 306 202 240 266 183 -9 140 152 182 201 260 192 172 190 163 370 259 186 133 147 264 196 162 126 168 184 184 149 224 203 176 209 169 159 280 -9 256 263 233 241 292 187 119 137 157 157 209 145 152 177
1383 21 Adygei Russia-Caucasus EUROPE 180 133 117 182 155 -9 112 152 -9 242 241 189 192 117 201 164 253 170 300 244 174 302 141 147 304 157 278 172 251 147 226 163 199 198 118 270 204 300 167 246 151 189 233 274 105 124 292 174 154 245 139 -9 158 205 232 241 194 202 324 274 -9 289 272 155 181 169 190 98 191 330 231 255 254 149 241 239 236 216 258 203 271 212 192 128 227 194 146 235 244 251 257 155 273 181 147 302 117 176 113 243 172 185 195 326 -9 183 282 168 205 196 125 171 262 253 204 156 151 154 260 205 164 -9 150 184 170 237 263 215 144 129 169 201 298 204 218 178 272 316 160 160 213 184 188 177 224 259 221 184 132 221 257 121 158 230 250 258 197 244 215 149 281 278 201 310 216 133 100 193 127 245 239 270 156 198 -9 191 192 156 163 180 372 182 209 289 216 189 -9 125 168 161 228 232 170 202 207 204 309 208 244 266 187 -9 144 156 186 205 260 196 176 202 167 382 263 190 133 151 264 205 162 135 176 184 184 149 248 215 184 209 173 163 280 -9 260 271 245 241 292 207 131 141 166 189 217 157 158 181
1384 21 Adygei Russia-Caucasus EUROPE 156 133 105 -9 155 122 100 -9 255 234 229 185 184 117 185 144 253 162 292 228 162 -9 137 147 296 149 274 172 255 135 226 159 195 194 124 270 219 304 155 -9 159 186 231 266 -9 120 -9 174 122 237 131 162 158 -9 228 250 198 190 320 271 206 269 264 151 189 157 182 98 191 318 223 251 234 141 225 236 218 -9 -9 191 -9 216 192 132 230 190 134 227 240 -9 249 155 273 -9 147 298 -9 176 113 235 172 181 187 338 229 179 -9 164 201 196 121 143 262 245 204 152 151 150 264 209 164 291 150 184 162 221 259 207 -9 108 153 201 298 -9 214 178 264 312 154 148 210 190 184 169 224 243 209 176 132 221 -9 113 158 230 246 246 197 236 -9 149 260 278 189 300 212 118 100 181 127 245 223 258 147 198 303 179 189 160 -9 168 372 182 185 293 216 189 241 121 168 157 228 228 167 178 211 204 297 190 240 262 183 -9 132 152 178 205 252 -9 184 194 163 370 259 188 129 143 264 196 158 126 164 193 184 141 224 203 172 209 169 155 280 172 240 259 245 241 284 191 115 137 157 157 209 149 149 173
1384 21 Adygei Russia-Caucasus EUROPE 180 133 113 -9 155 122 116 -9 271 246 229 189 192 117 201 152 257 170 296 240 174 -9 153 153 304 153 274 180 259 143 226 163 203 194 124 278 219 304 163 -9 163 186 235 282 -9 140 -9 202 142 241 143 174 164 -9 232 250 202 202 328 271 206 273 268 151 193 157 186 98 195 322 231 263 258 141 237 242 218 -9 -9 203 -9 216 192 132 233 198 143 235 244 -9 253 167 277 -9 153 302 -9 184 113 239 172 181 191 342 229 183 -9 168 205 200 121 171 282 249 208 156 163 150 264 209 170 291 154 200 174 233 259 215 -9 108 153 213 298 -9 226 178 272 316 154 160 216 196 192 173 224 259 209 180 135 221 -9 117 162 239 254 246 197 236 -9 153 275 278 193 310 216 121 100 189 131 249 235 278 147 206 303 195 195 164 -9 180 376 185 209 297 224 189 249 121 168 161 228 232 170 194 219 208 309 190 248 270 187 -9 140 168 182 209 260 -9 184 194 171 374 275 194 133 147 272 199 166 132 172 196 196 149 228 207 184 225 173 159 280 172 260 259 245 241 288 203 119 141 163 185 217 161 152 181
1385 21 Adygei Russia-Caucasus EUROPE 156 127 109 166 147 118 100 160 255 234 233 185 192 125 185 144 245 162 284 228 166 278 141 141 304 141 278 172 251 135 218 155 199 194 118 278 -9 292 155 234 147 186 241 278 96 120 292 170 138 237 131 162 155 217 232 238 198 190 308 271 198 265 260 139 181 -9 186 108 191 314 203 251 254 137 237 230 227 -9 264 191 268 216 192 120 227 194 137 231 240 251 241 151 269 173 147 302 117 172 109 235 168 193 187 326 233 175 278 164 197 196 121 167 262 253 208 140 147 158 260 201 164 287 154 184 166 209 255 203 -9 108 153 205 -9 -9 214 170 264 320 157 152 213 181 180 177 204 255 201 180 123 221 245 109 154 230 -9 246 197 220 215 145 266 -9 185 300 216 133 100 185 115 241 219 270 147 198 299 187 189 160 163 176 372 179 206 297 200 189 245 121 168 141 224 228 170 178 205 208 297 190 244 262 175 218 136 148 178 205 256 192 164 198 167 378 259 190 -9 131 256 199 158 132 164 184 192 141 244 207 180 185 161 159 280 168 252 259 225 235 292 191 123 125 157 129 209 -9 152 173
1385 21 Adygei Russia-Caucasus EUROPE 176 133 113 178 151 126 108 164 275 242 241 189 204 129 185 164 253 170 324 244 174 282 145 147 304 153 278 180 255 151 222 159 219 198 121 278 -9 296 163 252 159 189 239 286 111 120 294 170 142 245 139 174 158 237 232 247 198 202 320 274 198 289 264 139 189 -9 190 108 199 322 231 255 258 153 245 236 236 -9 270 199 271 216 192 132 230 194 143 231 240 263 245 163 273 189 150 302 126 184 113 239 172 193 187 334 261 183 286 168 197 204 125 171 262 253 208 156 163 162 260 213 164 291 154 188 178 229 263 211 -9 108 169 205 -9 -9 222 182 272 324 157 160 213 181 188 177 216 255 221 180 126 236 249 129 166 242 -9 249 197 240 219 149 272 -9 213 305 216 136 100 189 119 249 223 278 156 206 303 187 189 168 163 188 376 182 206 297 216 189 253 125 176 145 224 228 170 194 205 208 306 205 248 270 179 218 140 160 190 209 260 196 188 206 171 390 275 198 -9 151 256 202 162 138 172 190 196 141 248 211 184 229 165 159 288 172 252 263 225 241 300 191 131 141 163 189 209 -9 155 173
1386 21 Adygei Russia-Caucasus EUROPE 156 127 113 170 147 118 108 156 255 230 233 173 184 121 189 144 245 162 292 228 174 -9 141 150 288 141 270 180 251 139 222 159 199 194 115 266 204 296 151 237 147 -9 219 278 96 124 280 174 146 241 135 162 158 205 232 241 190 198 320 271 202 261 264 147 181 161 190 98 191 322 227 251 250 141 237 236 233 204 255 199 274 216 192 120 230 190 143 223 240 251 -9 163 273 169 147 298 117 176 109 235 -9 185 187 338 225 179 258 168 201 192 121 163 262 245 208 144 139 150 260 201 161 287 150 188 158 209 251 207 126 108 153 209 294 201 214 174 264 312 151 152 210 181 184 173 204 247 189 168 123 221 249 109 158 224 246 246 197 236 215 145 260 -9 189 305 212 118 104 185 119 237 239 270 147 198 299 175 192 164 163 176 -9 182 185 289 200 189 241 121 164 161 224 232 161 178 215 204 309 187 240 266 179 215 132 156 182 209 252 200 180 170 163 378 275 190 133 147 256 205 158 126 164 181 184 137 224 207 180 225 169 159 272 164 252 255 245 241 296 191 119 137 157 185 209 141 152 173
1386 21 Adygei Russia-Caucasus EUROPE 176 136 121 178 159 122 108 168 275 238 237 185 184 121 189 156 249 174 296 244 174 -9 145 150 300 141 270 188 255 147 226 159 211 198 124 278 222 300 163 249 151 -9 243 282 105 132 292 174 150 241 139 170 158 217 236 256 194 202 324 271 210 269 268 151 185 165 190 108 195 334 231 259 254 141 245 236 239 220 255 207 277 216 192 124 230 194 143 227 244 266 -9 167 273 185 147 298 132 180 113 239 -9 189 191 338 265 179 278 180 209 196 125 163 282 257 208 152 143 158 268 205 164 291 150 188 158 229 259 211 126 129 157 209 302 204 218 182 264 328 154 160 213 190 192 177 204 255 213 180 126 221 249 113 162 230 250 252 201 244 215 157 260 -9 209 310 216 127 112 189 131 245 243 274 147 206 299 191 192 168 171 180 -9 182 206 293 216 189 245 129 168 169 228 232 170 198 215 208 309 202 240 270 183 215 140 160 190 209 256 200 192 206 167 390 275 194 133 147 268 211 158 126 164 193 192 145 244 215 184 225 173 159 284 176 252 259 245 241 300 203 131 137 157 189 223 161 158 177
1387 21 Adygei Russia-Caucasus EUROPE -9 127 113 178 147 118 104 164 271 242 237 173 188 117 185 132 -9 162 288 228 164 282 141 147 296 149 266 172 247 143 222 155 207 194 121 270 219 292 155 228 151 183 235 266 96 120 284 174 122 241 139 162 149 217 236 238 194 194 320 271 -9 293 268 147 181 149 186 98 187 326 219 259 234 141 245 236 218 200 255 199 271 212 180 120 224 -9 137 227 240 260 245 151 273 177 144 298 132 180 113 235 168 181 187 322 229 167 250 164 201 192 113 171 262 249 208 140 -9 154 260 197 164 287 146 188 162 209 259 207 126 105 157 209 290 204 218 174 264 316 151 148 195 190 184 173 204 251 209 180 126 221 249 113 162 224 246 246 197 -9 199 153 251 274 205 300 216 118 100 193 119 241 223 258 147 202 303 179 189 152 163 180 368 182 206 289 212 193 241 121 168 -9 224 232 167 182 211 204 300 190 240 258 171 218 132 164 182 205 256 200 176 194 163 370 271 194 129 143 264 205 158 126 172 190 188 149 244 207 172 185 165 139 280 172 236 259 225 241 292 191 127 137 157 153 209 133 143 173
1387 21 Adygei Russia-Caucasus EUROPE -9 133 113 182 155 122 104 168 275 246 237 173 196 129 185 148 -9 166 316 228 170 282 153 156 296 153 278 180 251 147 222 163 211 210 121 274 222 296 155 243 151 192 241 286 105 132 295 174 142 245 143 178 155 205 240 250 198 198 320 271 -9 293 268 151 185 169 186 104 191 330 231 259 246 149 249 239 230 204 264 211 271 216 183 132 227 -9 137 235 240 263 245 151 277 181 147 302 132 184 113 235 172 181 199 326 233 183 258 168 201 200 125 175 274 249 212 152 -9 158 260 201 167 291 150 192 170 225 263 207 126 129 157 209 298 204 222 174 272 320 154 168 195 190 184 173 204 259 213 180 126 221 253 117 162 230 250 246 201 -9 215 153 278 282 213 310 216 133 116 193 123 245 243 266 165 206 307 191 195 164 163 184 376 191 218 289 216 193 245 125 168 -9 228 232 170 206 215 216 306 214 240 262 183 218 140 168 190 209 256 200 188 206 167 370 275 194 133 151 264 205 158 138 172 190 196 149 244 213 180 185 169 155 280 180 260 263 237 241 300 211 131 145 163 153 217 149 155 177
1388 21 Adygei Russia-Caucasus EUROPE 156 133 117 170 151 122 100 152 255 234 237 185 196 117 185 136 245 166 296 228 168 -9 153 150 300 141 274 180 247 143 218 155 203 202 124 266 -9 296 155 234 139 186 235 274 96 120 -9 174 138 237 139 162 152 213 232 241 194 194 320 271 206 265 264 151 173 153 190 102 187 318 227 259 250 141 237 233 218 200 255 199 274 216 189 124 224 186 137 231 236 257 253 151 273 173 147 302 126 166 113 235 168 181 195 326 245 175 -9 164 197 192 121 163 278 249 204 156 143 150 260 -9 158 287 150 184 158 229 251 203 -9 126 157 205 290 -9 214 174 260 320 166 144 195 181 184 173 204 251 201 172 123 224 249 117 154 224 250 246 197 240 215 149 266 282 193 310 208 133 112 185 119 245 235 258 -9 198 299 183 189 156 163 176 368 176 206 289 216 189 241 121 168 165 228 224 167 198 201 204 288 202 240 266 183 212 132 160 178 205 248 192 172 190 159 370 267 186 125 131 268 199 158 126 -9 190 184 145 224 203 180 185 169 159 280 164 252 255 237 232 288 207 123 121 163 157 213 133 140 177
1388 21 Adygei Russia-Caucasus EUROPE 168 136 117 178 151 126 100 156 275 242 237 185 196 117 189 164 245 166 296 236 174 -9 161 153 304 153 278 188 251 147 230 159 207 202 127 274 -9 300 163 234 155 192 243 278 96 128 -9 206 142 241 143 170 158 221 236 256 198 194 324 271 214 289 268 155 181 177 194 102 191 330 231 267 254 145 249 239 227 200 255 207 271 228 189 132 230 198 137 235 240 263 257 155 281 177 150 302 132 180 113 235 176 185 195 338 265 183 -9 168 201 200 125 163 282 253 208 156 163 158 268 -9 167 291 158 196 158 237 267 207 -9 126 169 209 294 -9 214 182 268 324 166 164 213 190 192 177 204 259 205 176 132 230 253 117 170 239 250 246 201 244 215 157 275 286 213 310 212 133 116 189 127 245 239 274 -9 202 303 187 192 156 175 176 372 182 212 297 216 189 245 121 172 165 228 232 173 206 223 208 303 205 240 266 187 215 140 160 178 213 260 196 176 202 171 382 275 198 129 147 272 205 166 126 -9 193 192 145 252 205 184 213 169 159 284 176 252 271 241 235 300 207 131 133 166 157 223 149 158 181
1396 21 Adygei Russia-Caucasus EUROPE 160 127 113 -9 151 118 104 152 267 242 241 185 184 125 181 -9 253 170 292 232 166 290 137 147 300 141 270 172 251 143 222 159 199 194 121 266 -9 296 159 234 155 180 229 266 -9 120 289 170 146 237 131 162 158 -9 232 250 198 186 316 271 -9 265 264 159 189 161 186 98 179 322 223 251 234 141 241 242 218 204 255 203 274 212 189 128 227 190 143 231 240 260 245 151 281 161 147 294 117 176 113 235 172 185 187 330 225 179 262 164 201 192 121 159 262 249 196 140 143 150 264 197 158 287 146 184 158 229 255 203 126 126 153 201 290 198 226 178 264 316 151 148 213 181 188 173 204 255 201 176 129 221 241 113 158 230 246 252 197 232 215 149 260 282 189 310 204 118 116 181 119 -9 231 258 147 186 299 187 189 152 163 176 376 188 209 289 200 185 245 125 168 149 212 212 167 190 203 216 288 190 240 266 183 215 136 160 178 213 260 196 184 170 159 382 275 188 133 147 268 199 158 126 164 190 192 145 224 207 176 209 169 159 280 172 244 259 237 238 292 191 123 133 157 129 209 145 149 181
1396 21 Adygei Russia-Caucasus EUROPE 188 127 113 -9 151 122 108 156 275 246 241 185 188 133 185 -9 257 170 296 232 172 294 157 150 304 153 270 180 255 147 234 163 203 202 121 266 -9 300 163 249 159 192 243 274 -9 136 292 182 154 241 135 166 158 -9 240 253 198 202 320 277 -9 265 272 163 201 169 186 100 195 330 231 267 254 141 249 245 236 208 255 203 274 216 192 132 233 194 143 231 244 263 245 163 281 177 147 298 132 176 113 243 176 189 187 342 257 183 266 168 205 200 125 163 282 253 196 156 155 158 264 213 164 291 154 188 158 233 267 211 141 129 157 205 294 204 234 182 268 324 157 164 213 190 196 177 224 259 217 180 129 245 249 117 166 242 250 258 201 240 225 149 260 286 209 305 212 124 116 189 131 -9 239 274 162 206 307 195 192 164 163 180 380 191 209 289 200 193 245 137 180 153 228 232 173 194 207 216 306 190 252 266 187 218 140 164 186 213 260 200 184 198 159 386 275 194 133 151 268 205 158 138 180 193 196 149 248 207 188 213 181 159 284 176 252 267 241 238 292 207 131 137 163 157 209 145 152 181
1397 21 Adygei Russia-Caucasus EUROPE 164 133 117 178 147 126 100 152 255 246 237 173 188 117 185 144 241 166 296 216 164 286 157 147 304 141 270 180 247 139 226 143 199 194 121 274 -9 300 155 234 147 189 233 282 111 120 -9 178 150 237 143 170 -9 205 232 241 198 198 312 271 198 289 264 155 185 157 186 98 183 318 227 251 234 141 245 227 227 204 255 -9 274 212 186 128 227 194 140 231 244 251 257 151 269 161 147 282 117 -9 109 231 164 181 187 342 225 179 262 164 201 188 121 159 274 245 208 152 147 154 264 205 164 283 154 188 143 225 259 203 -9 108 153 201 298 -9 218 178 264 320 157 152 195 178 184 169 204 255 213 168 126 221 241 113 150 236 242 246 197 232 215 129 260 278 185 305 212 124 100 185 119 237 231 274 156 190 299 191 195 152 163 176 372 182 209 293 212 189 241 125 164 161 224 220 170 194 209 204 288 190 -9 266 183 212 140 160 174 201 248 188 176 190 159 378 271 188 125 147 260 205 158 126 168 190 192 149 236 207 180 185 169 159 280 172 248 259 233 235 300 203 119 133 160 117 205 137 155 173
1397 21 Adygei Russia-Caucasus EUROPE 180 136 117 182 155 126 108 156 267 246 245 185 192 129 185 156 249 166 300 232 174 286 169 147 304 153 274 184 255 139 230 151 203 206 121 278 -9 300 171 234 151 192 239 286 111 140 -9 186 158 245 143 186 -9 233 240 244 206 198 324 271 202 293 272 159 193 169 186 98 191 322 243 259 234 141 249 230 236 212 264 -9 277 228 192 128 227 198 143 235 248 251 257 163 277 173 147 302 138 -9 113 239 168 193 187 342 229 183 262 168 205 196 125 171 282 253 208 156 151 158 264 205 164 291 158 192 143 233 263 215 -9 129 157 213 298 -9 222 178 268 324 157 164 213 193 196 173 224 263 213 168 129 221 253 125 166 242 250 252 201 236 221 145 260 282 209 315 212 136 112 193 123 245 239 274 156 190 311 191 195 164 167 180 372 182 212 297 216 193 249 129 168 161 224 232 173 194 211 216 300 190 -9 266 187 218 148 164 182 213 260 192 188 190 159 390 279 190 137 151 264 208 162 132 180 190 192 149 252 217 188 185 177 163 288 180 248 267 245 241 300 207 131 137 163 177 209 161 155 177
1398 21 Adygei Russia-Caucasus EUROPE 160 127 121 174 151 126 100 164 255 238 237 185 180 117 185 144 245 166 296 224 160 286 -9 141 296 145 266 172 251 -9 222 159 203 194 115 270 -9 300 155 234 143 183 235 262 96 120 292 174 142 237 135 162 152 205 236 238 190 190 324 271 202 265 264 155 185 161 186 98 187 318 231 247 234 141 233 236 230 196 258 199 271 216 189 120 230 190 137 219 240 260 245 151 277 161 144 294 117 176 105 231 168 185 187 330 229 167 262 164 197 200 125 143 262 253 212 148 143 150 260 193 164 287 150 188 143 209 251 207 138 108 169 205 290 192 214 174 264 320 151 148 195 181 188 169 216 247 209 180 126 221 249 129 154 239 242 246 201 236 199 149 260 278 189 310 212 121 100 173 119 -9 239 258 147 202 303 187 189 160 171 180 372 191 206 289 208 189 237 125 168 153 212 224 167 178 207 204 300 187 -9 -9 183 215 132 164 178 205 252 196 -9 198 159 -9 271 186 121 143 264 205 158 126 172 193 188 145 224 207 180 217 161 147 -9 176 252 259 229 232 292 203 131 121 160 129 -9 157 149 181
1398 21 Adygei Russia-Caucasus EUROPE 180 133 121 182 151 126 112 164 271 242 241 189 184 117 201 152 253 170 300 236 170 302 -9 150 300 153 278 184 251 -9 222 159 219 198 124 274 -9 300 167 246 151 192 239 282 108 136 292 174 154 245 139 174 155 209 236 247 202 198 324 271 206 293 272 155 205 173 190 98 191 326 231 263 234 141 249 239 230 220 270 203 271 216 192 128 230 194 146 231 244 263 261 155 281 173 147 302 132 180 109 239 176 189 187 330 229 179 266 172 201 200 125 163 274 253 216 152 163 158 264 205 170 287 150 192 170 225 263 207 144 129 169 209 294 201 222 174 272 324 151 156 201 187 196 173 220 251 221 180 135 221 253 129 166 239 246 252 205 248 215 153 278 282 193 315 216 133 104 177 123 -9 239 278 159 202 303 191 189 160 175 180 372 191 206 301 228 189 241 133 176 161 228 232 170 186 211 204 306 193 -9 -9 187 218 136 164 178 217 260 200 -9 206 171 -9 279 198 125 147 264 205 162 138 176 193 192 149 244 217 184 225 169 155 -9 180 256 263 245 232 296 211 135 133 163 157 -9 165 152 181
1399 21 Adygei Russia-Caucasus EUROPE 156 127 109 178 151 122 100 156 271 234 237 185 180 117 181 168 245 166 296 224 164 286 141 147 300 141 274 172 251 139 218 159 203 194 115 274 -9 292 151 246 151 183 225 278 96 -9 288 170 146 -9 135 158 158 221 232 238 194 198 320 271 198 289 264 151 181 153 186 108 191 322 227 255 246 141 245 233 218 196 258 191 268 212 189 116 227 182 137 227 236 257 249 151 269 161 144 294 117 176 101 239 172 185 183 326 229 175 262 168 201 192 121 163 262 249 208 152 143 154 260 201 164 283 150 188 158 209 -9 203 138 108 157 209 286 204 210 174 260 316 -9 148 210 187 184 169 204 247 213 168 129 221 249 109 158 224 246 246 205 236 215 129 269 278 197 305 212 -9 104 189 115 241 235 262 156 190 303 187 189 152 163 176 368 182 206 289 200 189 241 121 168 141 224 212 167 198 215 204 297 202 240 266 183 215 132 160 178 205 256 192 172 194 163 374 259 186 133 147 256 205 158 126 168 184 188 137 244 203 180 185 177 159 280 172 252 259 225 232 292 207 143 121 157 157 213 141 149 177
1399 21 Adygei Russia-Caucasus EUROPE 172 136 117 178 151 130 108 160 275 246 241 185 184 129 209 168 253 166 316 224 168 302 141 147 300 157 274 180 251 147 222 163 215 198 118 278 -9 296 171 249 151 189 233 278 96 -9 292 174 150 -9 143 162 161 209 240 253 198 202 320 271 206 293 268 155 193 157 186 112 191 326 231 263 250 149 249 236 239 216 270 211 271 216 192 124 233 190 140 235 248 263 253 155 277 169 153 294 132 180 113 243 172 193 187 338 261 179 266 168 205 192 125 167 274 253 208 156 159 158 272 201 164 287 150 188 162 209 -9 207 144 129 169 213 294 204 218 174 264 320 -9 148 213 193 188 173 204 263 217 176 132 242 257 121 162 239 250 249 205 244 235 149 278 286 201 305 212 -9 104 197 119 245 239 282 156 202 311 199 195 160 163 184 376 191 212 297 200 189 245 129 176 165 224 232 173 202 219 220 297 202 244 266 187 221 140 164 182 209 268 196 188 202 167 378 275 198 133 147 268 211 162 138 172 190 188 145 244 207 180 185 181 163 284 180 252 263 241 238 300 207 147 141 163 177 223 161 152 181
1400 21 Adygei Russia-Caucasus EUROPE 156 133 -9 170 151 -9 104 148 255 242 233 157 188 117 185 144 249 154 300 232 170 294 141 144 292 149 274 172 255 139 222 151 199 194 118 266 222 296 155 234 147 183 229 274 96 124 292 170 122 241 131 162 149 205 232 253 198 202 320 274 206 265 264 151 185 157 190 106 -9 330 227 -9 254 141 233 239 218 196 255 203 268 216 189 120 230 190 143 231 240 263 245 163 269 181 150 298 132 176 109 231 168 181 187 326 233 175 262 164 197 192 -9 159 274 245 208 152 139 150 260 -9 158 283 158 188 174 209 255 207 -9 108 157 209 290 198 214 170 264 -9 154 148 192 -9 184 173 216 247 201 168 126 221 245 113 158 -9 246 246 193 240 199 153 260 282 209 300 212 118 112 189 115 241 223 258 147 198 -9 179 192 156 151 180 368 182 197 293 200 185 241 125 168 141 220 232 167 170 201 208 303 187 244 -9 183 215 132 160 178 205 256 192 176 174 163 370 259 182 133 143 268 199 158 126 -9 187 184 141 244 199 176 209 169 159 288 172 252 263 225 235 292 191 119 129 157 153 -9 149 152 173
1400 21 Adygei Russia-Caucasus EUROPE 176 139 -9 182 155 -9 104 168 271 242 237 177 192 129 201 164 253 166 328 240 170 298 165 153 304 157 274 180 255 147 226 163 215 198 124 278 222 300 163 243 155 183 231 282 111 136 295 194 146 245 139 162 158 209 240 256 202 202 320 274 206 289 268 159 197 157 190 108 -9 330 227 -9 254 145 233 239 239 212 255 207 277 216 189 128 230 190 143 235 244 266 249 163 269 189 150 298 132 180 113 239 176 189 195 334 233 183 270 164 201 204 -9 163 282 249 212 156 143 154 264 -9 161 295 158 188 178 229 267 215 -9 108 161 209 294 198 222 174 264 -9 157 156 213 -9 196 181 224 263 209 172 132 233 249 121 158 -9 246 246 205 248 215 153 281 282 209 315 216 136 112 193 127 249 235 270 147 198 -9 187 198 156 171 184 372 185 206 293 212 189 245 129 180 161 224 236 167 202 215 208 306 205 248 -9 183 215 140 164 178 209 260 200 188 194 167 378 275 188 133 151 268 205 162 135 -9 193 188 149 248 203 180 225 169 163 288 180 252 267 237 241 304 207 139 141 163 193 -9 157 155 173
1401 21 Adygei Russia-Caucasus EUROPE 156 124 113 182 147 -9 108 148 255 238 237 185 188 117 185 144 245 162 300 228 168 282 157 141 300 141 266 176 251 135 218 159 215 194 115 274 219 292 159 234 151 -9 229 266 111 120 292 174 142 241 135 162 158 205 232 235 194 198 316 271 198 289 260 139 181 165 186 98 195 322 223 247 250 141 225 236 230 200 -9 199 274 216 189 -9 221 194 143 231 244 251 241 155 273 173 141 294 117 180 109 239 168 185 183 -9 229 167 250 164 193 188 -9 171 262 253 200 148 147 150 256 197 164 287 154 184 162 209 259 207 129 108 157 209 290 198 222 174 268 316 151 164 195 187 184 169 208 251 213 172 126 221 245 109 154 224 242 252 197 232 223 149 251 282 209 300 220 115 116 173 119 249 223 258 147 190 -9 187 192 156 159 176 368 182 185 289 216 189 245 121 164 141 228 232 167 174 205 204 303 202 244 270 187 218 136 152 182 205 256 184 168 178 163 374 263 194 129 143 264 199 158 135 164 181 188 149 244 203 180 209 173 151 280 172 256 259 237 232 296 207 131 129 157 117 209 137 152 177
1401 21 Adygei Russia-Caucasus EUROPE 172 136 117 182 151 -9 108 152 255 246 237 189 188 129 197 168 245 166 312 228 170 290 165 147 300 157 270 184 255 147 226 167 219 194 124 278 219 300 159 234 155 -9 235 282 114 136 292 178 142 241 139 162 158 209 232 253 198 210 320 274 198 289 268 151 193 173 198 110 199 322 231 259 254 141 237 239 233 200 -9 203 268 228 192 -9 227 198 143 235 248 260 261 167 277 173 147 298 132 180 113 243 172 189 187 -9 257 179 266 164 205 196 -9 183 282 257 208 152 151 150 260 209 164 287 158 188 178 225 271 207 138 108 157 213 290 198 226 178 268 320 151 164 216 187 192 173 224 255 221 180 126 233 261 113 166 242 250 252 205 240 231 149 284 282 209 305 220 136 116 189 123 249 223 274 156 198 -9 195 192 156 163 180 376 191 209 293 216 193 245 121 168 141 228 232 167 178 215 204 309 205 244 274 187 221 140 160 182 209 264 200 188 194 171 378 279 194 133 147 268 202 162 135 172 184 196 153 244 215 184 221 177 159 288 176 256 271 237 241 300 211 139 157 163 157 219 137 152 181
1402 21 Adygei Russia-Caucasus EUROPE 156 136 117 178 147 122 100 160 271 230 241 173 188 117 185 144 245 162 296 228 168 270 137 141 288 145 274 172 247 143 218 159 199 194 115 274 -9 296 155 246 151 183 225 278 96 120 285 170 138 233 139 162 158 205 236 238 186 198 320 271 194 265 264 139 177 149 190 108 183 322 231 259 234 141 233 230 230 196 255 -9 271 212 180 120 221 198 137 227 240 260 241 151 269 161 147 298 117 180 109 231 168 185 187 334 229 179 246 156 201 192 121 163 262 253 204 140 147 154 256 197 164 287 154 184 143 213 255 203 138 108 153 209 294 198 210 170 264 316 151 152 195 181 184 181 204 259 197 176 126 221 253 109 146 -9 246 246 197 232 215 149 260 278 189 310 212 130 104 185 127 229 235 258 156 202 299 191 192 156 163 176 368 182 185 289 216 189 241 121 168 153 224 212 170 198 215 204 291 193 240 258 179 212 136 152 178 213 256 188 188 178 -9 370 271 190 125 151 260 199 158 126 168 181 184 145 236 199 184 185 173 155 288 172 252 259 225 241 296 191 131 129 157 129 209 137 140 181
1402 21 Adygei Russia-Caucasus EUROPE 184 139 117 178 151 126 104 172 271 246 241 185 196 117 185 152 249 166 296 244 170 286 141 150 296 153 282 180 255 143 230 163 207 198 118 278 -9 300 163 252 155 192 237 282 96 136 292 182 142 241 143 166 158 205 236 244 194 198 324 274 206 289 268 155 185 169 194 98 203 322 231 259 254 145 249 236 239 200 258 -9 271 216 192 132 227 198 149 231 240 260 257 163 273 177 150 302 117 180 109 235 168 189 191 338 261 183 266 168 205 200 125 175 286 253 216 148 147 162 264 205 167 287 158 192 158 221 263 207 138 108 157 209 294 204 218 178 284 324 160 160 210 190 184 189 216 263 213 180 129 236 253 117 158 -9 250 258 201 248 219 149 278 278 209 315 216 133 120 193 131 237 239 270 156 202 299 195 195 164 163 180 376 191 212 297 216 193 245 125 176 165 224 228 170 202 223 208 306 211 248 266 187 215 140 160 182 213 256 192 188 190 -9 374 275 194 129 151 272 205 162 138 176 190 196 149 248 209 188 225 173 159 288 176 256 267 245 241 300 207 139 149 160 133 219 145 158 181
1403 21 Adygei Russia-Caucasus EUROPE 156 127 117 178 151 126 100 148 255 246 237 189 184 117 181 148 245 166 296 228 166 282 145 150 304 141 270 180 251 143 222 155 199 194 115 270 216 300 163 234 151 183 231 278 96 124 295 174 138 241 143 162 158 205 232 238 190 198 316 271 206 289 272 139 177 153 190 106 187 318 223 259 234 141 245 236 227 204 258 203 280 212 192 -9 224 198 140 227 -9 260 257 163 269 173 144 298 117 180 113 235 176 181 183 322 233 183 258 164 193 184 109 171 278 249 204 152 143 150 260 205 164 287 146 192 143 209 263 207 129 108 153 205 290 201 218 170 260 312 157 -9 210 -9 188 177 204 263 205 180 126 221 -9 113 158 242 242 246 201 -9 199 153 260 286 189 300 212 127 100 181 119 233 227 258 147 190 303 187 192 152 163 176 372 182 185 289 -9 193 241 -9 168 141 212 224 170 174 201 204 291 -9 240 262 187 218 132 152 174 209 252 -9 -9 190 171 390 275 188 129 143 260 196 158 126 168 172 184 149 248 203 180 185 173 155 276 176 252 251 233 232 288 207 131 129 163 129 209 145 152 177
1403 21 Adygei Russia-Caucasus EUROPE 156 139 121 182 155 126 108 168 275 250 237 189 184 133 193 160 249 170 308 236 172 306 165 159 308 153 278 188 255 147 230 163 211 194 124 278 219 300 171 237 155 192 239 286 105 136 295 206 146 241 143 182 161 209 240 256 194 202 320 274 206 293 272 159 189 169 190 108 191 322 227 259 250 145 257 236 233 212 267 211 277 216 192 -9 227 198 140 231 -9 266 261 163 281 173 144 302 132 180 113 239 176 189 187 322 233 195 270 168 201 192 125 171 282 253 208 152 163 154 264 205 164 291 158 200 158 237 263 207 138 129 169 205 298 204 218 174 268 320 166 -9 213 -9 188 181 220 267 213 180 126 224 -9 125 162 242 250 249 205 -9 209 153 269 290 189 310 212 133 108 193 119 245 231 274 156 198 311 191 195 156 163 180 372 182 212 297 -9 193 253 -9 176 141 224 232 170 194 211 212 303 -9 248 266 187 221 140 164 190 209 260 -9 -9 198 175 390 275 194 129 151 264 199 162 129 172 172 192 153 248 211 188 225 173 159 288 180 260 267 237 241 300 207 135 145 163 153 223 157 155 181
1404 21 Adygei Russia-Caucasus EUROPE 172 133 109 174 155 -9 104 148 255 242 237 177 184 117 193 156 245 162 300 228 160 282 -9 147 288 149 262 172 251 139 222 159 199 194 115 266 -9 300 163 246 147 183 219 286 96 132 280 170 122 245 135 162 155 205 232 250 202 202 324 265 194 289 264 159 177 153 186 98 191 326 223 259 242 145 237 236 218 208 255 203 271 216 189 -9 -9 198 134 235 244 251 249 151 273 169 147 286 120 180 109 235 164 185 187 314 -9 179 270 164 197 192 121 167 262 245 200 140 143 154 256 205 158 287 150 188 158 209 263 203 -9 105 153 205 286 -9 210 170 268 312 151 152 207 -9 188 169 208 251 189 180 126 221 253 113 158 224 246 246 197 232 205 -9 260 278 193 305 208 124 100 177 123 233 235 258 147 202 -9 179 195 148 159 176 368 179 206 297 196 185 241 125 168 145 228 220 167 178 215 204 288 190 240 258 175 218 136 160 178 205 256 196 172 190 167 374 259 188 125 147 260 205 158 126 168 184 172 145 244 -9 176 185 165 155 280 172 252 263 241 235 296 191 119 129 160 129 209 145 149 181
1404 21 Adygei Russia-Caucasus EUROPE 176 139 117 178 155 -9 108 160 275 246 241 189 196 117 201 160 249 170 300 232 174 306 -9 150 296 153 274 180 255 151 226 159 199 194 121 274 -9 300 163 252 151 192 239 286 105 132 289 170 146 249 135 162 155 217 244 253 210 202 324 274 206 293 264 159 185 173 190 100 191 326 231 263 250 145 237 236 230 220 270 203 280 216 192 -9 -9 198 137 235 248 263 257 151 277 177 147 302 129 180 109 239 168 189 187 334 -9 183 270 164 205 192 125 179 274 253 208 156 159 158 264 209 164 295 150 196 158 237 263 207 -9 129 157 209 294 -9 214 174 276 316 154 164 213 -9 192 177 224 267 201 180 132 230 253 113 158 233 250 258 205 248 219 -9 284 278 193 305 216 136 116 181 127 253 239 270 153 202 -9 183 195 152 163 180 372 182 215 301 212 189 241 133 180 161 228 232 167 182 223 204 306 211 240 262 183 218 144 172 178 205 264 204 188 202 167 382 279 194 133 159 272 208 162 126 172 193 184 149 244 -9 188 185 169 159 288 180 252 271 241 241 296 211 135 149 163 189 213 153 152 181
879 22 Russian Russia EUROPE 172 127 117 170 151 118 108 152 255 242 241 189 180 117 185 148 245 158 292 240 170 294 157 153 296 141 274 184 243 -9 214 151 195 190 115 270 219 296 155 234 151 186 219 282 111 132 -9 170 138 241 135 162 152 201 240 241 194 202 320 268 198 265 264 151 181 153 -9 102 183 330 227 255 250 141 237 227 218 200 -9 191 274 212 192 124 -9 198 137 231 244 251 241 155 277 181 141 298 117 172 117 235 168 185 191 334 217 175 254 160 197 188 113 163 262 249 200 148 143 150 260 205 164 283 150 184 158 229 255 207 126 108 157 213 286 198 210 -9 268 324 151 -9 195 -9 188 173 208 255 213 176 129 221 249 113 170 224 246 246 201 236 219 149 260 274 189 315 216 127 112 185 123 241 235 258 150 202 -9 195 192 160 159 176 368 185 209 289 216 185 241 121 168 141 224 224 167 202 201 204 288 -9 240 262 175 215 136 164 174 205 264 192 188 202 159 382 275 186 125 143 268 196 158 132 172 187 188 137 224 207 176 209 169 159 284 176 252 267 241 235 288 191 131 121 160 117 217 137 152 -9
879 22 Russian Russia EUROPE 176 133 121 174 155 126 116 156 271 242 241 189 200 125 185 156 249 174 324 244 170 302 161 153 296 145 274 188 255 -9 218 163 203 198 115 278 219 304 163 234 159 192 225 290 114 136 -9 178 146 241 143 162 158 229 240 241 206 206 324 271 206 289 264 163 185 153 -9 102 191 330 231 259 250 145 245 239 227 204 -9 191 268 224 195 132 -9 198 140 235 244 260 253 155 281 201 147 298 135 180 117 235 172 189 191 338 257 179 258 168 201 196 125 171 286 249 204 148 155 154 260 213 164 287 154 192 170 233 259 211 144 108 169 213 294 204 222 -9 272 324 157 -9 210 -9 200 177 216 259 217 180 129 242 249 125 170 242 254 249 205 244 227 153 278 278 189 305 216 133 116 189 123 249 239 266 156 202 -9 195 192 160 159 180 372 191 215 297 188 193 241 125 168 145 224 232 167 210 207 212 288 -9 244 266 183 218 148 176 178 209 268 196 200 206 159 382 279 190 129 143 272 205 162 138 172 190 196 145 224 207 184 221 177 159 288 180 260 271 245 238 292 191 139 137 163 189 219 145 155 -9
880 22 Russian Russia EUROPE 160 127 113 178 151 122 108 160 255 230 241 189 184 117 181 140 249 170 292 228 166 298 153 150 292 153 270 -9 255 143 202 -9 199 202 115 266 219 296 159 246 143 186 237 266 96 136 292 174 142 237 135 162 -9 205 236 247 194 186 320 271 202 269 268 151 177 149 -9 98 179 322 231 255 254 133 225 233 230 204 255 -9 268 212 180 120 -9 186 143 231 240 251 249 151 269 173 150 282 129 180 101 235 172 181 191 330 229 179 250 164 205 192 121 163 262 249 208 148 159 154 260 197 161 287 154 188 158 233 263 199 126 108 157 205 290 198 218 170 264 312 157 148 195 -9 188 177 204 251 213 172 126 221 253 121 158 224 242 -9 205 232 199 149 263 286 189 300 212 121 116 193 119 245 239 258 153 -9 299 191 189 164 155 172 368 185 191 289 216 189 241 121 164 141 212 220 170 178 207 208 288 196 244 258 179 212 132 160 182 205 256 192 184 194 163 382 259 188 121 131 256 196 158 126 172 172 196 141 240 203 176 221 177 159 280 176 252 251 241 235 292 191 119 133 157 117 213 149 152 -9
880 22 Russian Russia EUROPE 176 133 117 182 159 122 108 164 271 238 241 189 192 117 205 144 253 174 300 232 178 298 157 162 304 153 274 -9 263 151 222 -9 203 202 124 270 219 300 163 249 155 189 247 282 111 140 292 178 146 237 135 174 -9 237 244 256 198 202 320 271 210 269 272 151 185 165 -9 104 195 322 231 259 254 141 233 236 236 212 258 -9 280 216 192 124 -9 194 149 231 240 263 253 151 273 193 150 286 135 188 105 239 176 181 195 342 237 199 258 172 205 204 125 163 278 253 208 152 167 158 260 197 164 291 158 192 174 233 267 207 129 129 157 209 298 201 218 174 268 316 157 164 207 -9 192 181 228 267 213 180 132 245 253 133 162 233 250 -9 205 248 229 149 275 286 189 305 212 127 116 193 119 249 243 274 156 -9 307 199 192 168 163 180 380 185 209 293 220 193 241 125 164 165 228 232 173 194 211 208 288 205 252 262 187 218 140 164 182 209 256 196 188 202 167 382 275 194 129 151 264 205 158 135 172 184 196 145 244 211 188 225 181 159 284 176 256 259 245 235 296 203 131 145 160 153 223 153 155 -9
881 22 Russian Russia EUROPE 172 127 105 174 155 122 108 148 255 226 229 185 184 117 185 144 241 166 300 228 164 282 -9 150 300 149 262 172 251 131 218 151 199 190 124 270 204 296 163 240 151 186 225 282 96 120 280 178 122 241 139 162 152 209 228 244 194 190 316 265 206 265 264 155 193 161 194 98 187 322 -9 259 246 141 225 230 -9 -9 -9 191 274 220 183 -9 227 190 134 223 244 260 -9 151 269 173 147 298 132 180 109 235 176 177 187 334 -9 183 270 164 201 188 113 163 262 253 208 140 155 150 264 -9 167 287 146 188 158 229 255 207 126 105 157 205 302 198 218 174 268 312 157 156 213 187 188 177 216 243 205 180 129 221 253 113 158 239 246 246 201 232 221 149 260 282 189 300 212 118 100 173 119 245 227 258 156 190 303 175 192 144 159 172 364 -9 200 293 208 193 241 125 -9 161 224 224 167 178 219 204 291 -9 240 266 175 215 140 168 178 205 256 196 172 174 159 374 259 188 125 147 264 199 166 126 176 184 196 145 244 199 184 185 165 155 280 176 260 255 233 232 296 207 131 121 -9 129 213 141 143 -9
881 22 Russian Russia EUROPE 172 136 113 182 155 122 112 152 271 242 241 185 200 129 185 152 245 178 320 240 174 298 -9 150 300 157 270 180 255 147 222 159 199 202 124 270 219 308 163 249 167 189 239 286 105 132 292 206 154 249 139 162 155 213 236 253 202 202 320 274 206 273 268 155 193 169 194 112 187 330 -9 259 250 145 237 239 -9 -9 -9 207 277 220 192 -9 227 190 137 227 248 263 -9 151 269 173 153 306 132 184 113 235 176 181 191 338 -9 187 286 184 201 196 121 171 285 253 212 156 159 150 264 -9 167 291 154 188 166 229 263 211 138 108 157 209 302 204 226 178 274 324 157 160 213 187 192 177 224 263 209 180 129 236 253 125 162 242 250 252 201 240 223 153 281 290 201 305 212 118 116 193 131 245 227 274 159 198 307 175 195 156 163 180 376 -9 212 297 220 193 241 125 -9 165 228 224 173 198 223 216 297 -9 244 266 179 221 148 172 190 209 260 204 176 202 159 374 275 190 129 151 268 199 166 126 184 184 196 149 248 207 184 225 169 163 288 180 260 267 245 244 304 207 135 145 -9 169 221 153 155 -9
882 22 Russian Russia EUROPE 192 133 109 178 151 114 108 152 255 234 241 185 184 117 185 140 245 166 -9 236 166 274 -9 141 292 145 266 176 247 -9 214 163 199 194 121 266 219 292 155 -9 139 180 231 278 111 120 -9 170 146 237 131 162 155 221 232 241 194 190 320 271 198 289 260 147 189 153 182 98 195 322 231 251 234 137 225 236 233 200 255 191 274 220 -9 120 227 186 134 227 240 251 249 159 277 193 144 302 117 166 105 231 168 185 187 322 -9 179 266 168 197 192 113 159 278 245 208 156 139 150 260 201 161 287 150 200 166 209 251 207 138 105 157 209 290 198 214 170 264 312 157 148 213 184 188 169 224 255 213 176 126 224 -9 -9 166 224 242 246 201 232 211 149 260 282 189 295 212 127 100 189 123 241 223 266 156 198 303 183 189 160 167 176 372 182 200 293 212 189 241 125 168 165 224 224 167 182 215 200 300 -9 240 262 175 212 140 152 178 205 252 -9 176 170 159 374 259 186 121 143 260 205 158 126 168 193 192 145 244 203 180 197 169 159 284 172 252 255 241 238 292 191 123 133 157 157 209 145 152 -9
882 22 Russian Russia EUROPE 180 139 117 178 159 122 112 160 255 242 245 185 188 133 201 144 249 170 -9 240 176 282 -9 147 300 153 266 192 251 -9 222 163 199 202 127 274 219 296 159 -9 147 189 229 278 111 124 -9 178 146 237 139 162 158 225 236 256 194 214 320 271 202 289 264 151 193 153 190 102 195 338 239 259 250 145 249 239 236 200 258 207 271 220 -9 124 233 194 143 231 244 251 253 167 281 197 150 310 117 180 113 247 172 185 191 322 -9 179 298 172 197 204 121 163 282 249 216 156 143 150 268 205 164 287 154 204 166 221 259 211 141 123 169 213 302 198 222 174 272 324 166 148 213 190 196 177 224 259 217 180 129 236 -9 -9 174 245 250 249 209 240 211 153 281 286 201 310 216 127 116 189 135 249 223 274 156 198 303 191 195 164 167 180 380 182 206 297 216 189 241 133 168 165 228 224 170 198 219 212 306 -9 240 266 187 218 148 168 178 213 260 -9 188 194 159 390 279 194 125 155 268 208 162 138 172 193 196 149 248 211 184 209 177 163 288 176 256 263 245 241 296 191 131 137 163 193 223 149 152 -9
883 22 Russian Russia EUROPE 156 127 113 178 151 122 108 144 271 234 233 177 184 117 185 140 253 170 292 228 174 282 157 153 300 149 274 172 247 139 222 155 199 198 118 270 -9 288 155 243 139 186 231 282 96 124 -9 174 138 237 135 -9 155 221 236 250 198 198 320 271 202 269 -9 151 181 153 190 102 183 322 231 259 254 141 237 236 230 200 -9 191 274 216 192 124 -9 190 137 223 236 251 245 151 273 177 141 294 117 172 109 235 168 185 187 330 -9 183 254 160 201 196 121 167 278 249 196 148 147 146 260 209 161 283 150 188 162 213 -9 195 126 105 157 201 282 195 218 170 272 312 -9 160 213 190 192 165 216 251 213 176 129 221 245 109 150 224 242 249 197 236 209 129 251 278 189 300 208 133 104 193 119 233 219 258 150 198 299 187 192 152 163 176 368 182 200 293 200 189 241 125 164 149 212 224 170 178 201 204 288 -9 240 262 183 212 136 160 178 205 252 196 188 174 167 374 271 190 121 135 260 199 162 126 168 184 172 141 224 207 172 185 169 159 280 -9 252 247 241 232 292 203 123 133 163 129 223 141 140 -9
883 22 Russian Russia EUROPE 180 136 117 178 155 122 108 160 271 234 237 197 188 125 185 148 257 174 300 236 174 298 157 162 300 157 278 188 259 143 230 163 199 202 118 274 -9 300 167 255 159 189 239 282 96 136 -9 174 154 241 139 -9 161 229 236 250 198 202 320 271 202 289 -9 155 185 177 190 102 191 326 231 259 258 149 249 236 233 216 -9 207 277 216 192 124 -9 194 149 235 244 260 249 159 277 201 150 298 132 180 113 235 168 185 187 338 -9 207 262 172 205 200 121 179 282 249 212 156 163 150 260 213 164 287 150 192 170 237 -9 199 126 108 157 205 286 198 226 178 268 324 -9 164 213 190 196 173 224 263 213 180 132 224 253 125 170 239 246 252 201 244 221 149 278 286 209 310 212 136 108 193 127 237 235 274 156 202 303 187 195 172 163 176 372 185 206 297 208 191 245 125 168 169 224 232 173 194 211 220 297 -9 248 266 187 215 140 164 190 209 260 196 192 194 167 378 279 194 133 143 264 205 162 135 172 190 192 145 224 221 184 213 169 159 288 -9 260 263 241 244 300 207 131 137 163 129 227 157 155 -9
884 22 Russian Russia EUROPE 168 127 117 170 147 126 108 144 255 238 237 169 188 117 185 140 245 162 292 228 164 286 149 150 300 145 258 180 251 143 222 155 199 194 121 270 -9 300 155 234 151 189 235 278 96 120 280 170 150 245 131 162 152 205 236 241 190 194 312 271 202 293 -9 155 185 153 182 98 191 322 223 259 250 141 241 239 218 216 258 195 274 216 189 120 -9 190 134 231 244 251 245 151 273 161 147 282 -9 172 109 235 176 189 187 342 225 179 254 164 201 192 121 159 278 249 208 148 151 150 260 201 164 287 150 188 143 209 259 207 126 105 157 205 294 195 214 170 264 316 151 148 195 181 184 173 204 247 201 176 126 236 249 117 -9 236 242 246 201 224 205 149 260 278 193 -9 212 130 100 177 119 237 235 258 156 202 307 175 189 156 159 168 372 179 185 289 200 -9 245 121 164 161 216 232 167 202 201 200 288 193 240 262 179 218 132 160 178 205 256 192 176 190 159 370 271 190 117 151 260 205 162 126 168 190 188 149 236 199 180 185 169 159 276 172 248 251 229 235 292 207 131 133 160 153 209 141 152 173
884 22 Russian Russia EUROPE 176 133 117 178 155 126 108 144 275 242 237 189 204 117 205 148 249 166 328 228 168 298 153 156 300 145 270 184 251 147 226 159 199 198 124 274 -9 300 155 246 163 195 239 282 105 140 289 174 162 249 135 174 152 217 244 250 198 202 324 274 206 293 -9 159 193 169 190 102 199 330 231 259 258 141 245 239 239 216 258 207 271 220 192 128 -9 198 137 231 248 263 245 159 277 177 150 298 -9 188 113 239 176 189 195 342 233 199 266 164 205 196 125 175 282 257 208 156 163 150 264 209 164 287 158 204 158 233 263 207 129 105 157 205 302 201 214 170 260 316 157 156 210 190 192 177 228 255 205 180 132 239 253 129 -9 236 250 246 201 232 229 153 284 290 193 -9 216 133 112 189 127 241 239 258 156 202 311 187 192 164 167 176 380 191 185 289 200 -9 245 125 168 165 228 232 170 210 215 216 312 196 248 270 183 218 140 168 178 205 260 200 184 194 167 386 279 190 129 159 268 205 162 138 172 190 188 149 244 213 184 229 169 163 280 176 256 271 245 241 296 207 139 137 163 173 209 149 155 181
885 22 Russian Russia EUROPE 172 133 117 174 151 118 108 152 255 234 229 189 184 117 181 144 249 162 292 228 164 -9 -9 150 296 149 270 188 255 143 218 159 199 186 124 270 -9 300 143 234 139 -9 239 278 96 120 285 170 146 237 131 174 152 205 232 238 190 194 320 262 202 289 260 151 189 157 186 98 187 318 223 251 234 137 237 236 -9 200 -9 199 274 216 189 120 227 190 143 231 240 257 -9 155 269 173 144 294 129 176 113 235 -9 181 195 326 -9 175 262 164 201 196 121 159 278 249 208 148 143 150 260 197 161 287 146 184 158 229 251 203 126 105 157 209 282 195 210 -9 264 312 157 148 210 181 188 173 204 247 205 180 126 221 245 125 146 224 250 252 201 240 199 129 275 278 193 305 212 118 100 193 119 245 219 270 156 202 303 187 195 160 167 180 368 179 212 289 216 189 245 -9 168 141 212 -9 167 190 219 216 291 -9 240 262 183 218 136 160 178 209 252 196 172 174 -9 374 275 192 129 147 268 196 158 126 164 184 196 137 224 203 -9 205 173 159 288 176 252 -9 241 241 296 191 127 137 163 129 209 145 152 -9
885 22 Russian Russia EUROPE 184 133 121 182 159 118 108 160 271 242 241 193 188 129 185 148 249 166 296 240 170 -9 -9 150 304 153 270 188 259 151 222 163 203 194 130 270 -9 300 159 249 139 -9 237 282 102 132 292 174 146 245 139 178 158 233 236 256 198 198 324 274 206 293 264 159 193 169 186 102 191 326 223 255 258 145 245 239 -9 208 -9 203 271 216 192 120 227 194 143 231 240 260 -9 155 273 181 153 298 132 180 113 239 -9 181 199 338 -9 179 266 172 201 196 125 171 282 249 212 152 143 154 260 213 164 287 150 188 182 229 251 211 126 132 157 209 286 198 214 -9 264 316 160 164 213 184 196 177 204 259 213 184 132 236 253 125 170 242 250 258 209 244 221 129 275 282 209 310 212 133 120 193 123 249 243 270 156 206 311 195 195 160 167 180 372 182 212 297 228 193 249 -9 168 141 228 -9 173 202 219 216 306 -9 248 266 183 221 140 176 190 213 260 200 184 198 -9 390 275 194 129 147 272 208 158 144 184 193 196 149 240 207 -9 221 177 163 292 176 252 -9 249 241 296 207 139 141 163 157 213 153 155 -9
886 22 Russian Russia EUROPE 156 133 109 166 155 122 104 156 275 234 233 157 184 117 181 136 245 166 320 228 170 286 141 153 304 145 266 184 255 135 222 159 203 194 115 274 -9 296 155 234 147 189 219 278 96 124 280 174 142 237 131 162 152 221 232 256 194 186 320 265 206 -9 -9 151 193 -9 190 98 187 322 231 247 254 141 233 236 236 200 258 203 277 216 192 120 230 194 137 231 236 260 241 151 281 181 150 294 129 -9 105 227 172 181 191 334 253 175 254 164 -9 192 121 163 262 253 196 152 143 154 260 201 161 283 150 188 143 229 251 211 126 -9 165 209 290 198 218 -9 260 316 154 148 213 190 184 173 204 255 209 172 126 221 257 117 166 224 242 246 201 232 215 149 251 282 181 -9 212 121 100 185 123 245 227 262 150 190 303 183 192 152 159 176 -9 179 206 289 196 -9 245 121 -9 141 212 228 167 174 211 204 288 190 240 266 179 215 136 -9 182 209 252 196 184 190 163 378 255 188 125 147 260 199 158 135 172 184 196 145 248 203 180 185 169 139 280 172 252 247 225 241 300 191 131 121 157 133 209 153 152 173
886 22 Russian Russia EUROPE 188 133 113 174 155 122 108 168 275 242 241 185 192 117 185 144 249 170 324 240 170 294 157 162 304 153 270 188 255 147 230 163 215 194 115 274 -9 296 167 234 159 189 239 282 96 136 292 182 154 245 139 162 161 237 232 256 198 198 328 271 206 -9 -9 151 197 -9 190 100 191 330 231 263 254 145 241 236 239 200 264 211 271 216 192 124 230 198 143 235 236 260 253 163 285 181 150 298 132 -9 105 239 176 189 195 342 265 179 262 168 -9 200 125 175 262 253 216 152 155 158 260 201 167 287 158 208 158 237 255 211 144 -9 169 209 298 198 222 -9 268 316 157 164 213 190 188 177 204 259 213 176 126 224 261 129 170 230 250 252 201 240 215 153 251 290 209 -9 212 130 116 189 127 245 235 278 156 194 303 191 195 164 163 180 -9 182 212 297 212 -9 249 137 -9 161 228 232 170 202 219 208 297 190 244 270 187 218 144 -9 190 213 264 200 192 194 167 382 275 194 129 151 268 205 166 135 184 190 196 149 252 207 188 197 169 159 280 172 256 259 237 241 300 207 131 137 163 181 209 161 155 177
887 22 Russian Russia EUROPE 168 127 113 170 147 118 100 160 271 234 241 173 184 117 181 136 233 166 296 240 164 290 145 150 304 145 270 188 251 147 214 159 199 186 124 270 -9 292 159 234 139 180 231 282 96 124 -9 170 122 237 131 162 155 225 232 256 194 190 312 274 202 265 -9 155 185 157 -9 98 187 326 219 255 246 137 241 230 218 204 270 199 274 216 189 120 227 190 137 231 240 260 245 163 269 -9 147 298 117 180 109 235 172 181 183 326 229 179 250 160 197 192 121 159 262 249 204 140 147 150 260 209 164 283 150 192 158 225 247 203 126 108 153 205 290 192 218 178 264 320 157 160 195 181 184 173 204 259 201 180 132 224 249 117 158 230 250 246 201 236 215 149 260 278 205 305 212 133 100 189 119 237 235 258 156 198 303 175 189 152 159 176 372 176 203 289 208 189 241 125 164 165 220 232 167 178 203 204 288 190 240 266 187 218 136 160 178 205 252 196 172 194 171 382 275 186 121 143 260 196 158 132 176 172 184 145 240 199 172 209 169 159 280 -9 252 255 233 235 296 207 131 125 160 129 209 141 140 173
887 22 Russian Russia EUROPE 172 136 121 178 155 122 108 168 275 242 241 173 188 129 185 144 253 166 328 244 170 294 149 150 304 157 274 188 255 151 226 159 199 186 127 278 -9 304 163 234 139 189 237 286 105 136 -9 174 146 237 131 162 155 237 240 256 194 202 328 274 214 289 -9 155 189 169 -9 98 191 330 231 259 258 145 253 239 236 212 270 207 268 216 192 120 227 190 149 235 244 263 261 163 269 -9 147 298 117 180 113 239 172 197 195 350 233 183 298 168 205 204 125 163 282 249 208 140 159 158 260 209 164 291 154 192 178 225 263 207 141 108 157 205 294 195 218 178 268 320 160 164 213 187 192 173 224 259 205 180 135 236 253 121 166 230 254 249 201 240 215 153 278 282 205 315 216 136 116 189 119 241 235 258 159 202 303 187 189 156 167 176 372 182 212 297 212 193 245 137 168 165 224 232 173 182 219 208 297 190 248 266 187 218 148 164 190 209 264 200 184 194 171 382 275 190 133 151 268 199 158 135 184 184 192 149 248 207 176 209 169 159 280 -9 252 267 241 241 300 207 139 149 163 193 223 153 155 177
888 22 Russian Russia EUROPE 156 127 117 174 155 118 108 164 255 234 237 185 184 129 189 148 245 166 296 232 166 282 -9 147 296 149 266 172 259 151 214 163 195 194 124 270 -9 296 159 234 -9 186 225 282 96 120 -9 170 122 245 135 162 155 205 236 238 190 190 312 265 206 289 -9 151 185 169 186 98 187 322 223 267 250 141 225 233 -9 212 255 191 274 216 183 120 227 190 137 231 244 257 249 151 269 165 141 298 117 180 105 235 168 181 183 342 -9 171 258 164 197 192 113 167 278 -9 200 140 155 150 260 -9 158 291 146 200 158 213 259 203 129 105 153 205 290 195 214 174 264 312 151 148 195 181 188 169 204 255 213 168 132 236 245 109 158 230 250 252 201 240 215 149 278 278 209 300 216 121 112 193 115 241 239 -9 156 202 303 187 192 156 163 176 376 185 206 293 200 189 249 121 160 149 224 224 167 190 -9 208 297 -9 240 262 179 215 136 164 178 205 252 188 180 194 167 382 275 194 125 147 264 205 166 126 164 184 184 145 224 207 172 185 169 159 280 176 256 -9 241 232 296 191 127 133 157 125 209 157 140 -9
888 22 Russian Russia EUROPE 172 127 121 182 163 118 112 168 255 234 241 189 200 129 197 152 249 170 324 240 170 298 -9 156 300 153 278 184 259 151 222 163 207 202 124 274 -9 304 163 240 -9 195 231 286 96 132 -9 174 138 245 135 170 158 237 248 256 198 190 324 277 210 297 -9 151 189 169 190 110 187 326 235 271 258 145 237 239 -9 212 258 203 271 216 192 132 227 198 149 231 244 263 261 163 277 177 144 302 132 180 113 239 172 185 187 342 -9 175 270 176 197 196 129 171 282 -9 208 156 159 154 260 -9 164 291 150 204 166 237 263 203 144 126 157 209 298 201 226 190 264 328 160 160 201 184 192 169 224 263 217 176 135 239 253 113 170 245 250 258 201 244 221 149 284 286 209 315 220 136 116 193 127 245 239 -9 159 206 311 187 195 160 163 180 376 185 209 297 224 189 249 125 164 165 228 232 170 198 -9 216 309 -9 244 266 183 215 140 164 182 209 268 196 188 206 175 382 275 194 129 151 272 205 166 132 172 184 196 145 252 207 184 225 185 167 284 180 260 -9 245 241 300 191 131 141 163 153 209 157 152 -9
889 22 Russian Russia EUROPE 156 133 113 -9 151 126 104 152 255 230 233 185 -9 117 185 136 241 162 292 232 170 286 -9 141 296 149 262 172 251 135 222 159 199 186 118 274 219 292 155 240 147 183 239 282 105 124 292 170 122 237 135 174 158 205 232 241 194 194 316 271 202 269 -9 151 177 157 186 104 187 318 231 263 242 141 225 239 218 212 255 199 274 216 189 124 224 194 143 231 244 260 -9 163 -9 181 147 294 117 180 113 231 -9 185 183 330 -9 -9 -9 168 201 188 121 163 262 245 208 140 143 150 260 205 161 283 150 184 143 209 255 207 126 108 157 205 294 198 218 178 260 316 157 160 207 181 184 169 204 243 213 176 123 224 245 125 162 239 242 246 201 240 211 149 251 282 185 305 -9 127 104 181 119 -9 223 258 153 190 303 187 189 -9 159 176 368 182 212 289 208 -9 241 -9 164 145 212 224 167 198 215 200 288 -9 240 262 179 218 136 152 178 205 256 196 168 -9 159 370 271 186 129 151 260 199 158 126 168 184 188 133 244 207 188 209 173 -9 280 172 256 251 237 241 292 191 139 121 163 153 209 145 140 -9
889 22 Russian Russia EUROPE 168 133 121 -9 151 126 108 156 271 246 233 189 -9 129 185 144 249 166 296 236 174 290 -9 147 304 153 278 172 259 147 222 163 203 202 124 274 219 308 155 246 147 189 239 286 111 132 292 182 146 237 135 178 161 237 236 250 194 202 320 274 210 293 -9 159 197 161 194 108 199 322 235 267 254 145 237 239 233 212 255 203 271 220 192 124 224 194 143 231 244 263 -9 163 -9 193 153 294 132 184 121 243 -9 193 191 338 -9 -9 -9 176 205 192 125 163 282 257 208 140 147 154 264 205 164 291 154 192 174 213 255 207 129 108 161 205 298 198 218 178 268 324 157 164 216 187 188 173 224 259 213 180 129 233 249 125 174 239 246 246 209 240 219 157 275 286 189 310 -9 127 116 193 123 -9 243 270 156 198 315 195 189 -9 163 176 372 191 212 301 216 -9 249 -9 172 165 224 232 167 202 219 204 306 -9 244 262 183 218 136 168 182 213 260 200 184 -9 163 374 283 198 133 155 264 205 162 141 184 190 188 149 248 211 188 221 173 -9 280 180 256 251 245 241 300 211 143 121 163 153 209 153 155 -9
890 22 Russian Russia EUROPE 156 127 117 170 147 118 104 164 255 242 237 -9 184 117 185 144 249 158 296 240 170 282 141 153 292 145 270 188 251 139 218 159 199 186 115 270 219 296 155 234 151 189 225 282 96 120 280 174 142 241 139 162 155 205 236 244 202 202 316 271 202 273 -9 151 181 153 186 98 183 318 227 263 250 141 245 236 227 196 264 191 274 208 189 128 227 186 134 219 240 251 237 155 277 173 147 294 117 180 109 235 176 177 187 334 233 175 250 168 197 196 121 159 278 245 196 156 151 154 260 201 164 287 150 188 158 229 263 207 126 108 157 205 294 198 214 170 260 324 151 152 195 190 192 169 204 255 201 172 132 -9 245 109 162 224 242 246 197 240 215 153 260 282 197 300 212 133 100 185 119 237 239 258 153 198 303 179 192 148 163 180 372 164 185 297 -9 189 245 -9 164 161 212 224 167 178 205 208 288 -9 240 266 183 218 140 164 182 209 252 196 184 170 159 374 259 188 129 131 268 196 158 123 168 184 188 145 244 199 180 185 165 159 276 168 252 263 233 235 288 191 131 137 157 -9 209 141 143 -9
890 22 Russian Russia EUROPE 180 133 117 182 151 118 112 164 271 242 241 -9 204 117 189 148 249 170 320 244 174 298 153 159 296 161 278 192 255 143 226 159 215 198 118 274 219 300 171 240 151 192 229 282 96 136 292 210 146 241 143 174 155 225 240 244 210 202 320 277 214 289 -9 151 189 161 190 108 195 322 231 267 258 141 249 239 230 208 270 195 268 220 192 132 230 190 143 223 248 260 257 163 277 181 147 294 117 180 117 239 176 189 191 342 261 183 290 172 201 200 129 163 285 245 200 156 159 154 260 209 164 291 154 196 158 233 263 207 144 126 157 213 294 201 218 174 264 324 166 164 219 190 196 177 220 255 213 180 132 -9 257 113 162 230 250 252 201 248 235 157 275 286 205 305 212 133 104 193 123 245 239 270 156 202 311 191 192 152 167 180 376 182 212 297 -9 193 245 -9 168 165 224 236 170 198 211 212 288 -9 240 266 183 218 148 164 190 209 256 200 188 190 175 382 271 188 133 151 272 196 158 126 184 190 196 149 252 211 180 221 177 159 280 172 260 271 241 241 300 215 139 141 166 -9 223 161 143 -9
891 22 Russian Russia EUROPE 176 133 105 174 151 118 108 160 271 242 237 185 184 117 185 144 249 162 292 228 168 290 141 156 288 141 266 172 247 135 222 163 195 198 115 270 -9 292 155 243 147 186 231 278 96 128 280 174 122 237 135 162 152 205 232 238 194 190 316 262 202 289 -9 151 193 153 186 96 191 318 223 251 254 141 241 236 233 196 258 191 274 212 189 120 227 194 140 231 240 251 241 159 -9 173 144 298 132 176 113 231 168 181 187 342 229 179 250 168 193 184 121 163 -9 249 204 152 143 154 260 201 161 283 150 188 158 233 267 207 126 108 153 209 290 195 218 178 260 320 154 156 195 187 192 173 204 263 201 180 126 224 249 113 158 224 242 246 201 232 219 145 278 278 205 300 -9 121 100 189 119 241 227 270 150 186 303 179 192 160 167 176 364 164 185 293 212 189 241 121 164 161 228 224 167 186 205 204 288 -9 240 258 183 215 136 160 182 205 260 196 184 -9 159 370 271 188 125 151 264 196 158 126 168 190 188 145 244 203 176 209 169 155 288 172 248 259 225 232 292 191 119 137 157 157 209 149 140 173
891 22 Russian Russia EUROPE 180 133 113 182 151 126 108 164 271 246 237 185 184 125 185 164 253 170 332 232 174 298 141 159 300 153 278 172 255 143 222 163 199 202 115 270 -9 296 163 243 163 189 235 278 111 128 292 178 122 241 139 170 164 209 236 241 198 198 320 274 202 293 -9 155 193 157 186 102 195 330 231 259 258 149 245 239 233 200 258 207 277 216 189 132 233 194 143 239 244 263 245 163 -9 193 144 302 132 180 113 235 176 185 195 346 261 183 250 168 197 196 121 179 -9 253 212 156 155 154 260 209 164 291 154 204 170 237 267 207 129 132 157 209 298 195 222 182 264 324 166 164 213 190 192 177 220 271 213 180 126 236 261 125 166 239 242 246 213 244 223 149 284 278 213 305 -9 127 100 201 123 245 239 274 156 202 303 191 195 160 167 180 372 182 209 297 216 193 245 125 168 165 228 224 167 198 223 204 288 -9 244 262 183 218 140 164 182 213 268 200 188 -9 167 374 271 198 129 155 268 196 166 141 188 193 196 145 248 207 180 225 169 159 288 176 252 267 229 238 296 191 131 141 163 185 223 149 149 173
892 22 Russian Russia EUROPE 172 136 113 182 151 122 100 148 267 230 229 173 188 117 185 144 245 162 296 228 170 286 -9 147 296 141 266 172 251 135 222 -9 199 194 121 270 -9 296 143 234 139 186 233 282 96 116 292 170 146 241 139 170 158 225 236 253 198 190 312 271 198 261 264 151 189 153 186 104 191 322 223 251 246 141 237 236 233 196 255 199 274 216 192 120 227 194 140 235 244 251 253 151 277 161 147 298 117 180 113 235 168 185 183 334 -9 167 266 168 197 196 121 163 278 249 200 152 143 150 260 -9 -9 283 150 192 158 233 -9 203 138 108 153 209 294 204 214 174 260 312 157 148 201 187 188 173 204 263 209 172 126 233 245 117 158 242 246 249 197 224 209 149 260 286 193 305 208 118 116 185 119 241 239 258 147 202 299 175 189 -9 159 168 364 176 185 289 200 189 237 121 160 145 224 224 167 178 211 204 297 -9 240 262 187 215 136 160 178 205 256 192 180 194 167 374 275 190 129 131 260 208 -9 126 164 187 192 137 224 207 184 209 165 139 276 176 248 263 237 235 296 191 131 129 157 129 209 141 152 173
892 22 Russian Russia EUROPE 176 136 117 186 163 122 104 164 275 246 237 189 212 125 185 144 249 170 320 232 178 290 -9 159 304 149 274 192 251 143 222 -9 199 206 124 274 -9 300 155 237 151 186 239 286 108 120 298 174 162 249 147 174 164 221 236 256 198 190 320 274 202 289 268 155 197 165 190 108 195 330 231 259 250 145 245 239 236 200 264 207 277 216 192 124 227 194 152 235 244 251 253 163 281 181 150 298 129 180 113 235 168 185 187 334 -9 187 286 168 205 200 125 167 285 253 208 156 151 154 264 -9 -9 291 154 200 162 237 -9 211 138 108 157 209 298 207 214 182 264 316 157 164 210 187 192 177 204 267 213 176 129 236 253 129 166 242 254 252 201 236 215 153 278 290 213 305 216 127 120 193 131 253 243 274 162 202 303 187 195 -9 159 180 372 182 212 293 220 189 241 129 172 161 224 228 167 178 223 212 297 -9 240 270 187 218 140 164 186 213 256 196 184 194 171 374 275 198 133 151 264 208 -9 135 172 190 196 153 248 207 188 213 177 155 288 180 256 271 245 241 296 191 131 137 160 189 227 141 155 173
893 22 Russian Russia EUROPE 152 133 113 170 155 118 108 148 271 242 237 193 188 117 181 -9 249 166 280 228 170 290 -9 147 300 145 274 172 247 139 222 159 203 194 115 270 219 292 159 234 151 180 237 278 96 120 292 174 146 241 135 162 158 205 232 241 194 194 320 265 198 269 260 151 193 149 186 98 191 330 231 259 246 145 237 236 218 200 258 199 274 212 192 120 227 194 140 227 240 251 245 155 269 173 144 -9 132 176 105 227 168 185 183 334 229 175 -9 168 193 184 113 163 282 245 196 152 143 150 256 -9 161 283 146 188 158 229 251 199 126 105 157 201 290 192 218 170 272 316 151 164 195 184 180 173 204 255 205 168 126 221 249 113 166 224 242 246 197 236 -9 149 260 274 189 305 216 118 100 173 119 -9 239 258 147 198 303 179 -9 -9 -9 176 -9 182 206 297 216 189 241 125 168 141 224 224 167 182 215 208 291 -9 240 258 183 206 136 164 178 205 264 192 172 174 163 370 259 192 129 147 260 196 162 138 164 184 192 149 244 199 180 185 169 155 276 168 252 251 221 241 284 -9 131 137 157 129 209 145 140 181
893 22 Russian Russia EUROPE 184 136 121 178 155 122 108 160 271 242 241 193 188 133 185 -9 249 170 300 232 172 290 -9 156 308 157 274 184 255 147 230 163 219 206 118 278 222 296 167 240 151 180 235 282 96 136 292 178 174 241 143 162 158 205 240 250 198 194 320 277 198 289 264 155 193 153 186 108 191 330 235 263 250 145 249 236 218 200 270 207 274 216 192 120 227 194 143 239 252 263 253 167 269 205 150 -9 132 180 109 235 176 189 191 338 233 179 -9 172 197 188 120 183 282 253 200 152 151 170 268 -9 164 291 154 192 186 233 263 211 129 108 169 209 302 198 222 178 264 320 157 164 213 193 188 177 224 259 213 180 135 236 253 121 170 242 250 258 201 236 -9 153 278 278 209 305 216 127 116 185 131 -9 243 274 159 206 303 187 -9 -9 -9 176 -9 185 215 297 224 193 245 125 172 145 228 232 167 194 219 216 300 -9 248 266 183 212 140 164 182 205 264 196 192 174 167 386 275 198 129 147 272 199 162 138 176 187 196 153 248 207 180 217 169 155 280 180 260 255 241 244 304 -9 139 141 160 153 223 149 155 181
894 22 Russian Russia EUROPE 164 127 113 166 151 122 108 160 255 234 233 177 180 117 185 168 245 162 296 228 172 286 137 147 304 149 274 180 255 139 222 155 199 186 115 266 219 292 155 240 147 183 243 270 96 120 292 182 134 241 135 162 158 213 236 250 194 190 320 271 202 265 260 151 173 -9 190 108 187 322 227 255 254 137 245 233 218 212 255 203 268 216 192 124 224 190 134 231 244 257 241 151 269 173 144 -9 117 176 109 231 176 189 183 330 233 183 262 168 201 184 121 163 -9 253 196 156 139 150 268 -9 164 291 146 184 158 -9 263 207 126 108 157 205 286 195 222 174 268 312 154 164 210 181 188 177 204 243 197 176 129 -9 245 113 158 224 246 249 197 232 213 149 260 278 185 300 212 121 100 189 115 233 235 266 150 198 -9 179 192 156 163 176 -9 176 185 289 200 189 241 125 164 141 212 232 167 186 201 208 306 -9 236 258 183 215 140 160 -9 205 252 192 172 194 159 370 275 188 125 147 264 196 166 126 176 190 188 145 232 207 184 209 169 159 284 172 248 247 237 232 292 -9 127 141 163 157 209 149 143 173
894 22 Russian Russia EUROPE 180 127 113 174 155 126 108 164 267 234 237 189 192 121 189 172 245 162 296 232 172 294 157 162 304 153 278 184 255 143 226 163 203 194 118 266 222 300 159 246 159 195 249 282 105 136 295 198 138 241 139 162 164 225 240 253 198 198 324 274 214 265 268 155 181 -9 190 108 187 334 231 267 254 149 249 242 218 216 270 207 271 220 192 124 227 194 137 227 244 260 249 159 273 177 150 -9 126 184 113 235 176 193 187 342 237 183 262 172 205 196 125 167 -9 253 208 156 151 158 272 -9 167 295 150 184 162 -9 263 219 126 108 157 213 290 195 222 178 264 316 166 164 213 193 188 177 224 259 209 184 135 -9 249 125 162 242 250 255 201 236 223 153 272 282 197 310 216 136 100 197 119 241 239 266 156 202 -9 187 192 164 167 180 -9 185 185 297 212 189 245 129 168 165 224 232 173 198 219 216 309 -9 244 266 187 218 144 168 -9 213 256 196 192 194 167 378 275 188 133 151 272 199 166 141 176 193 192 145 256 217 188 225 169 159 284 172 260 251 245 235 292 -9 131 153 166 173 213 161 152 177
895 22 Russian Russia EUROPE 156 133 109 178 143 118 112 160 255 242 229 173 184 117 -9 136 241 162 324 228 -9 294 -9 147 296 149 274 172 247 143 222 155 195 190 121 270 -9 300 163 -9 155 183 203 286 96 120 280 162 142 241 135 170 155 205 236 256 194 -9 312 274 198 269 -9 151 181 153 -9 98 187 326 231 263 246 141 237 227 -9 208 255 203 280 220 192 128 227 186 137 231 244 251 241 155 269 173 141 294 132 176 -9 235 176 181 187 334 233 175 250 164 201 192 121 163 -9 245 204 140 143 150 260 -9 164 287 142 184 162 225 251 203 126 105 153 205 290 201 214 174 264 316 157 148 195 184 188 173 204 255 201 172 126 221 253 121 162 236 250 255 197 236 217 149 251 278 193 300 208 124 100 177 123 245 223 270 147 190 303 175 192 164 159 176 372 182 200 289 212 185 241 133 160 165 212 224 167 182 211 208 300 205 244 262 183 212 140 164 190 201 252 196 176 190 163 378 271 186 125 147 264 196 158 132 168 190 192 145 244 207 184 225 169 155 280 172 240 263 237 235 296 191 -9 121 157 129 223 137 152 181
895 22 Russian Russia EUROPE 168 136 113 178 147 126 112 164 275 242 237 197 196 125 -9 144 245 166 324 232 -9 298 -9 147 300 149 274 180 247 143 230 155 199 194 124 270 -9 304 163 -9 159 189 245 286 96 144 292 178 150 245 143 170 161 205 240 256 198 -9 320 274 202 269 -9 151 189 157 -9 106 191 330 231 271 250 141 245 242 -9 208 255 207 271 220 192 132 230 190 143 231 252 251 261 159 273 197 147 302 132 176 -9 239 176 181 199 334 261 179 262 168 201 192 125 163 -9 253 204 152 159 158 264 -9 164 291 150 192 170 233 251 203 126 108 157 209 294 201 222 178 264 316 166 164 207 184 196 177 220 259 221 176 132 245 253 129 166 239 254 255 201 244 217 153 251 286 197 315 216 136 116 193 123 245 239 274 150 202 303 191 195 164 167 184 372 200 212 297 216 189 241 137 164 165 224 224 170 198 219 208 300 205 244 270 187 218 140 164 190 213 256 208 188 198 171 382 279 192 133 151 264 205 162 141 184 196 196 149 252 211 188 225 169 155 288 172 252 263 241 244 300 207 -9 137 160 129 227 157 152 181
896 22 Russian Russia EUROPE 176 127 113 178 147 122 -9 148 255 242 233 181 188 117 -9 -9 241 166 288 -9 164 290 -9 147 300 141 266 172 251 135 226 155 199 194 115 274 -9 300 155 -9 151 186 203 278 105 132 292 170 122 245 -9 162 155 237 240 241 194 202 316 271 206 273 -9 155 197 157 -9 102 187 318 227 259 258 141 225 239 -9 200 258 199 274 212 180 120 224 190 137 235 240 -9 253 151 277 173 138 282 117 176 105 239 168 177 187 338 -9 175 -9 172 197 192 113 167 278 253 196 140 143 150 260 -9 164 291 150 184 143 225 263 199 126 105 153 205 290 195 214 170 272 312 151 164 195 181 188 173 204 263 213 176 126 -9 249 117 158 224 246 246 201 240 -9 149 260 282 193 300 212 121 116 193 119 -9 239 258 156 198 299 179 -9 -9 163 172 -9 182 203 297 -9 189 237 125 -9 141 224 232 167 194 219 -9 300 -9 240 258 175 218 132 160 178 205 264 188 164 190 159 370 267 190 125 147 260 205 162 126 168 181 188 145 244 203 176 185 169 155 280 172 244 255 237 235 292 191 131 137 157 -9 209 145 -9 181
896 22 Russian Russia EUROPE 176 133 117 182 151 126 -9 160 275 246 237 185 192 117 -9 -9 249 170 296 -9 170 298 -9 150 304 141 270 180 255 143 230 163 203 194 124 274 -9 300 163 -9 155 186 235 282 114 136 298 174 146 249 -9 162 158 237 240 256 198 202 324 280 210 289 -9 155 197 173 -9 108 191 322 235 263 258 145 245 239 -9 204 270 203 268 220 189 128 230 190 143 235 244 -9 261 163 281 181 147 298 132 180 113 239 176 181 187 346 -9 175 -9 176 201 196 121 171 282 261 216 148 151 150 272 -9 164 291 150 192 178 229 263 207 144 105 157 209 294 201 226 174 268 320 157 168 213 190 192 177 208 263 217 180 129 -9 257 125 166 230 246 246 209 240 -9 149 278 286 217 305 212 136 116 193 119 -9 243 258 156 202 311 183 -9 -9 163 180 -9 191 203 297 -9 193 245 133 -9 161 228 232 170 202 231 -9 303 -9 240 266 187 221 140 164 178 209 264 200 172 198 163 382 275 192 137 147 268 208 162 126 168 190 192 145 244 207 188 225 181 159 280 176 256 263 237 241 300 191 135 145 163 -9 223 153 -9 181
897 22 Russian Russia EUROPE 156 133 113 170 151 118 108 148 255 230 241 185 180 113 181 144 245 162 300 228 170 274 145 -9 304 141 266 172 251 143 222 155 199 202 115 270 207 300 159 228 147 183 239 274 99 120 286 178 122 237 131 166 155 205 236 241 198 190 308 271 198 269 -9 151 181 157 186 -9 -9 322 231 -9 234 133 237 233 218 200 258 191 280 216 192 120 221 194 137 231 244 -9 241 151 269 173 147 294 117 176 109 231 164 185 191 322 233 175 262 168 197 192 120 147 274 249 200 140 159 150 260 205 161 -9 150 188 158 213 263 203 126 108 157 209 290 201 218 174 260 312 157 148 201 187 184 173 204 247 213 180 135 -9 249 113 158 224 246 246 201 240 209 153 260 278 193 310 212 127 100 193 123 237 231 274 150 202 303 179 192 156 163 176 372 179 206 293 212 189 241 129 168 145 212 224 164 182 201 204 294 -9 240 266 183 212 136 164 174 205 256 192 -9 198 163 370 267 194 125 131 256 196 158 126 168 -9 196 145 240 199 180 213 169 155 280 172 256 255 233 238 284 203 131 141 157 189 209 141 152 -9
897 22 Russian Russia EUROPE 168 133 121 182 159 126 108 164 255 242 241 185 196 117 205 144 249 166 320 232 170 302 145 -9 304 149 270 180 255 143 222 159 203 206 124 274 219 304 163 234 155 186 243 282 111 124 295 198 138 245 135 166 158 217 240 256 198 202 324 274 202 297 -9 155 181 173 186 -9 -9 326 231 -9 250 141 249 239 239 216 270 195 277 216 192 120 227 194 140 231 248 -9 253 167 277 181 156 298 132 180 113 235 180 185 195 338 233 179 266 168 197 196 125 175 282 253 212 152 171 154 264 221 167 -9 150 192 174 229 263 203 126 123 169 213 294 204 218 178 272 328 157 160 213 190 188 177 216 255 213 180 135 -9 253 133 162 227 250 252 201 244 235 157 284 282 205 315 216 136 108 197 123 241 239 274 159 206 303 187 195 168 167 180 372 182 215 293 212 189 249 133 172 165 224 232 173 198 215 204 297 -9 244 266 187 221 140 164 190 213 256 196 -9 202 171 382 275 196 129 151 272 199 162 135 176 -9 200 149 244 207 184 221 181 163 284 180 256 255 237 241 288 207 131 145 160 193 223 153 155 -9
898 22 Russian Russia EUROPE 168 133 113 178 151 118 100 164 255 234 233 189 184 117 -9 140 249 162 292 228 172 294 137 150 288 145 274 -9 251 139 226 159 199 206 118 274 -9 296 155 -9 147 189 225 278 96 128 289 170 138 241 135 162 152 217 236 256 186 198 324 271 202 269 -9 147 177 157 190 98 187 318 219 251 254 141 225 236 218 200 255 199 268 216 180 120 227 190 137 231 244 251 249 151 269 173 144 294 117 172 109 235 172 181 183 330 233 167 250 -9 205 188 125 163 274 249 200 152 147 154 260 209 158 287 150 184 158 209 255 207 126 105 153 209 290 201 210 158 268 316 151 160 210 184 188 173 204 255 209 172 126 -9 245 117 158 224 246 246 201 236 215 153 278 278 201 305 216 127 100 189 119 233 231 274 156 198 303 179 192 152 163 172 368 179 203 297 216 185 -9 125 168 141 228 224 167 178 201 208 297 187 236 262 187 212 136 160 178 205 252 196 188 190 159 378 -9 188 121 131 260 196 158 126 164 184 188 149 244 203 180 221 169 -9 280 172 256 263 233 235 284 191 123 133 163 153 213 141 152 177
898 22 Russian Russia EUROPE 180 136 121 182 155 126 108 176 271 234 241 193 196 117 -9 176 249 166 324 240 174 294 157 153 304 153 274 -9 255 147 230 167 203 206 124 278 -9 300 159 -9 159 192 235 286 96 140 292 174 138 245 143 170 152 221 236 256 194 202 328 277 206 285 -9 151 201 173 190 104 199 322 231 251 258 141 233 239 227 216 258 203 268 220 189 132 230 190 143 235 248 251 249 151 277 181 147 298 138 180 113 243 176 193 187 334 233 179 266 -9 205 196 125 167 282 253 208 152 155 158 260 209 167 295 154 192 158 213 259 215 141 108 157 209 294 201 222 182 272 320 154 168 210 187 192 173 204 259 221 176 132 -9 245 121 162 224 254 252 205 244 215 157 281 278 205 305 216 133 100 193 123 241 239 274 156 210 307 179 195 168 167 180 376 194 206 297 224 189 -9 137 180 141 228 232 167 194 219 208 297 208 240 270 187 218 148 172 186 209 260 196 192 194 159 386 -9 190 125 155 264 205 166 126 168 187 192 149 244 207 184 225 177 -9 280 176 260 275 245 238 288 207 135 137 163 185 223 145 155 181
899 22 Russian Russia EUROPE 176 133 117 174 151 118 104 148 255 242 237 185 184 117 185 140 249 162 296 -9 170 -9 141 150 300 149 274 172 243 143 222 159 195 194 118 270 -9 300 155 237 139 186 237 286 96 132 289 174 146 241 135 170 158 201 236 241 194 198 312 274 202 269 260 151 193 153 178 102 191 322 223 259 246 141 245 227 218 204 255 203 274 212 180 120 224 190 137 235 240 251 241 -9 277 169 150 282 129 180 109 239 164 185 -9 334 229 175 266 172 201 196 121 163 286 249 204 140 -9 154 260 -9 158 287 146 184 143 209 255 207 126 126 157 209 282 198 218 170 268 320 157 -9 195 181 188 165 204 251 209 180 -9 224 245 117 162 224 250 252 201 232 203 149 263 278 205 300 212 124 100 185 119 245 227 -9 150 198 -9 175 192 148 163 176 372 164 185 297 200 189 245 121 176 141 220 224 167 194 -9 208 288 190 240 258 183 224 140 160 190 205 256 200 188 178 159 374 275 190 117 147 260 -9 158 132 168 190 184 149 -9 207 172 205 165 139 280 176 252 -9 233 235 296 191 -9 137 157 -9 223 141 152 181
899 22 Russian Russia EUROPE 188 136 117 178 159 122 108 168 275 242 237 185 204 117 189 144 249 170 296 -9 174 -9 153 150 304 157 274 172 251 143 226 163 199 198 118 278 -9 304 159 246 151 189 243 286 111 136 294 178 146 245 143 170 161 205 240 256 198 210 320 277 206 293 264 151 197 169 186 108 195 322 227 267 258 145 249 233 227 216 255 207 271 212 192 132 227 198 149 235 248 251 253 -9 277 173 150 294 132 180 109 239 176 193 -9 338 261 183 270 176 201 200 121 171 286 253 212 156 -9 158 260 -9 164 299 146 188 178 209 267 207 138 129 173 209 290 198 226 174 272 320 160 -9 216 190 188 169 220 263 209 184 -9 239 253 125 166 239 250 252 205 236 215 153 272 278 209 305 220 127 116 197 119 249 239 -9 156 210 -9 191 195 148 167 180 372 182 212 301 212 189 245 133 176 165 228 236 170 198 -9 212 297 205 244 266 187 224 144 160 190 213 264 204 188 190 171 378 279 192 121 155 264 -9 166 135 168 190 188 153 -9 211 188 209 177 159 284 180 256 -9 241 238 308 191 -9 145 160 -9 223 157 155 181
900 22 Russian Russia EUROPE 156 133 113 178 151 122 104 156 275 246 237 173 192 117 189 -9 245 166 292 236 164 278 -9 141 -9 141 266 172 251 147 218 155 203 194 115 270 -9 296 155 234 151 183 231 282 105 120 292 174 150 241 135 162 152 205 232 244 190 198 316 277 198 265 264 155 181 157 182 98 195 322 223 247 234 141 237 233 233 196 255 191 274 212 189 132 227 194 134 231 244 251 241 155 273 173 147 -9 117 172 105 231 172 181 191 330 233 175 -9 168 193 188 113 163 282 253 208 148 151 150 260 201 164 287 150 200 158 -9 255 203 135 108 169 205 282 201 210 174 264 320 151 148 210 190 188 169 204 255 205 176 132 -9 249 121 162 236 242 246 201 232 -9 149 260 286 189 310 212 121 100 189 123 -9 223 258 150 202 -9 187 -9 -9 163 176 -9 -9 200 289 216 189 237 125 172 165 212 232 167 194 211 -9 288 187 240 266 175 206 136 160 190 205 256 196 188 190 167 370 275 188 129 139 260 199 158 126 168 184 172 145 244 199 184 197 177 159 280 172 252 259 233 241 288 191 131 137 160 -9 217 141 -9 173
900 22 Russian Russia EUROPE 156 136 117 178 155 126 112 160 275 246 241 189 200 117 189 -9 253 170 296 236 166 298 -9 159 -9 141 274 184 255 151 230 163 207 194 118 278 -9 296 167 234 159 186 231 282 105 120 292 178 158 241 139 174 155 221 240 256 194 206 320 277 206 293 264 155 193 173 186 108 195 326 227 251 254 141 245 242 236 200 255 207 262 216 189 132 227 194 140 235 244 263 241 155 281 193 150 -9 141 176 109 235 176 189 195 338 237 183 -9 168 201 204 121 163 286 261 212 148 163 158 260 201 164 291 158 204 174 -9 259 207 138 108 169 213 286 204 218 178 264 320 157 148 213 190 188 173 204 263 213 176 132 -9 253 129 162 239 246 246 201 232 -9 153 260 290 201 305 216 127 104 193 123 -9 231 274 159 210 -9 191 -9 -9 163 176 -9 -9 212 293 224 193 241 133 176 165 228 232 167 194 215 -9 297 190 244 266 187 218 136 164 190 209 260 196 188 202 171 370 275 190 133 143 260 205 166 126 172 190 196 153 244 207 184 221 181 159 280 176 256 259 249 241 300 203 139 145 163 -9 221 153 -9 181
901 22 Russian Russia EUROPE 156 127 117 174 155 118 108 152 255 230 237 177 188 121 185 144 245 166 300 228 170 294 137 147 304 141 270 172 251 135 222 159 203 194 115 270 219 292 155 234 151 183 235 278 96 120 283 170 142 241 139 162 155 205 232 247 198 198 312 265 206 261 264 155 181 153 -9 98 187 318 227 255 250 141 237 233 218 204 258 203 274 216 189 120 230 190 140 231 244 251 257 159 269 173 -9 -9 126 172 109 231 168 181 187 322 229 179 250 164 197 196 125 163 282 249 196 156 143 154 256 197 161 283 146 184 158 -9 255 -9 141 108 153 205 294 198 214 -9 260 316 151 152 210 187 192 169 204 255 201 176 126 221 245 113 146 224 -9 246 197 224 215 149 251 286 197 305 212 133 108 185 119 245 235 258 156 198 -9 187 192 148 -9 168 -9 182 212 293 196 189 241 125 168 161 220 224 167 182 215 212 288 -9 244 262 187 209 136 164 174 205 256 200 164 190 163 378 271 192 129 131 256 193 162 126 176 193 192 149 224 203 176 185 169 159 280 180 244 259 237 235 296 207 131 133 160 157 209 -9 155 173
901 22 Russian Russia EUROPE 180 136 117 178 159 130 116 160 267 242 241 193 204 121 185 156 249 170 324 240 174 298 157 150 304 153 274 172 255 151 222 159 203 202 124 270 222 300 159 243 155 183 241 286 111 136 285 174 154 245 151 178 158 209 236 259 198 202 316 271 206 269 268 155 193 153 -9 98 191 338 235 267 254 149 241 239 230 204 258 211 274 216 189 128 230 190 140 231 248 254 261 163 281 173 -9 -9 138 176 113 243 176 181 187 334 233 179 266 168 201 208 125 167 290 253 204 156 151 154 264 201 161 287 150 188 158 -9 267 -9 147 108 161 209 298 198 214 -9 264 320 157 164 213 190 200 173 228 267 209 180 132 239 253 117 158 242 -9 246 201 232 229 149 251 290 205 305 216 136 112 193 123 245 239 270 156 202 -9 199 195 156 -9 180 -9 185 212 293 220 189 241 129 168 165 228 232 170 182 215 212 306 -9 248 262 187 224 140 168 178 213 260 200 176 194 171 382 279 196 133 143 268 193 166 129 184 196 192 149 248 207 184 225 173 159 288 180 256 271 241 238 296 207 135 141 163 189 209 -9 155 181
902 22 Russian Russia EUROPE 160 133 109 174 143 118 108 160 275 238 241 173 184 125 185 144 245 166 292 228 174 290 153 141 300 141 270 172 255 151 214 163 199 190 115 270 219 292 155 243 151 189 229 278 105 132 280 170 146 241 131 162 155 205 236 253 186 190 312 268 206 289 268 155 177 153 182 98 183 322 231 259 250 141 225 227 227 196 258 191 268 212 192 120 221 186 137 231 244 251 245 159 281 181 141 302 117 180 109 235 164 177 187 334 229 179 258 168 193 196 120 159 278 245 196 148 155 162 260 201 161 287 150 184 166 229 255 203 126 108 157 205 290 198 214 178 260 324 157 148 -9 181 188 173 204 255 205 172 123 -9 245 113 158 230 250 -9 197 244 211 149 260 282 185 305 208 118 116 189 119 237 223 274 150 190 299 179 195 152 163 164 364 182 185 297 216 189 241 125 168 141 212 232 167 178 203 204 288 202 240 262 179 218 140 160 178 205 252 200 192 190 163 382 271 188 117 143 264 199 162 126 172 190 192 145 240 205 184 185 169 159 280 172 256 271 241 235 292 191 131 125 163 129 217 141 155 181
902 22 Russian Russia EUROPE 160 133 113 178 155 126 108 160 275 246 241 185 188 129 185 160 245 170 296 232 174 306 153 156 304 157 274 176 255 151 222 163 199 202 115 274 222 300 159 246 155 189 235 286 111 136 280 174 146 249 139 162 158 225 236 256 198 194 320 274 206 289 272 155 185 169 190 106 191 322 231 263 254 145 225 236 230 212 258 199 277 232 192 124 227 190 143 231 244 263 257 163 281 197 156 302 132 184 113 235 176 189 191 338 233 183 270 172 209 200 125 163 282 253 196 156 163 162 260 221 167 287 158 200 178 233 263 203 126 108 157 209 302 207 218 182 272 324 157 156 -9 184 192 173 224 263 225 180 126 -9 253 117 166 236 250 -9 205 248 235 153 278 290 185 305 220 133 120 193 131 241 227 274 150 202 311 191 195 164 163 176 368 185 203 297 220 193 245 137 172 149 212 232 167 182 207 208 288 205 240 262 183 221 140 168 190 209 264 200 192 194 167 382 279 194 125 147 268 199 166 138 188 193 196 149 244 211 184 213 181 163 284 176 260 271 245 241 296 191 131 137 163 185 227 157 155 181
903 22 Russian Russia EUROPE 156 127 113 178 151 126 100 156 255 230 237 189 188 117 177 144 245 166 296 228 168 -9 137 150 -9 149 270 172 251 147 226 159 199 198 115 266 -9 296 143 228 151 180 225 282 96 120 280 170 122 237 135 162 158 205 236 241 194 198 316 265 -9 265 264 151 189 161 182 108 191 322 231 263 254 145 225 227 230 204 258 191 268 216 192 124 227 194 143 227 244 254 245 155 269 169 147 298 117 176 109 231 172 185 183 326 233 179 250 164 193 196 125 159 262 249 196 140 147 150 260 -9 161 283 154 188 158 209 251 203 126 108 157 209 298 195 214 170 264 312 157 148 213 184 188 169 204 247 205 180 126 221 257 121 158 224 242 246 193 240 209 153 260 278 189 305 212 127 116 177 127 237 227 258 156 202 299 175 186 160 159 176 372 182 203 289 212 189 241 133 164 141 216 220 167 198 201 208 -9 202 244 262 187 215 140 152 178 205 260 196 176 202 159 378 271 188 121 151 260 196 158 126 164 184 196 149 224 207 172 217 169 159 284 164 256 255 241 235 288 191 131 137 160 157 209 141 152 181
903 22 Russian Russia EUROPE 172 127 125 178 155 126 104 168 275 242 241 189 188 117 193 144 249 170 300 236 174 -9 149 153 -9 153 274 188 255 147 230 163 199 206 124 278 -9 296 155 234 151 189 225 286 105 136 280 198 138 249 135 166 158 209 240 244 198 206 320 271 -9 269 268 155 197 169 182 108 191 322 231 267 254 149 233 239 236 208 258 199 271 224 195 132 230 194 143 231 244 260 253 163 281 193 153 302 132 180 113 235 176 189 191 342 233 183 262 168 201 204 125 163 278 249 212 140 159 154 264 -9 161 295 158 188 162 213 259 207 126 129 157 209 298 198 218 182 268 312 157 164 213 187 192 169 204 259 213 180 129 236 257 129 162 224 250 252 205 244 225 157 260 290 193 305 220 133 120 181 131 249 239 266 159 202 303 187 195 160 163 180 376 191 206 297 216 193 245 137 168 149 228 228 170 202 205 212 -9 202 244 262 203 218 144 168 190 213 260 200 188 202 167 378 279 190 129 155 272 205 166 138 164 184 196 149 240 211 188 225 173 163 284 180 256 259 245 244 288 207 135 149 160 177 209 153 152 181
1357 24 Basque France EUROPE 156 127 109 178 151 122 104 160 271 234 229 173 180 117 177 140 245 162 288 232 168 -9 141 141 304 149 266 172 -9 143 218 163 203 194 115 266 216 288 155 234 -9 186 225 274 96 120 285 170 142 237 135 162 149 233 232 241 198 198 308 256 202 273 264 151 181 157 190 100 191 318 227 263 250 137 237 233 218 200 255 207 277 212 189 124 227 182 134 231 244 -9 237 155 273 -9 138 290 117 180 113 239 168 189 187 322 217 179 266 168 197 192 125 163 262 249 204 152 147 154 260 209 164 283 150 188 166 229 251 203 126 126 157 209 290 198 218 174 260 316 151 160 195 187 196 173 204 251 209 168 126 230 253 109 166 224 246 246 201 232 209 149 281 282 193 305 216 127 100 177 119 237 235 -9 -9 190 303 187 192 160 163 176 372 182 185 297 200 191 245 125 164 141 212 220 170 182 215 204 288 187 240 262 183 218 136 168 174 209 252 196 176 194 163 374 275 190 125 143 260 199 158 126 164 181 196 133 224 203 172 209 177 159 280 172 256 259 229 241 292 191 135 133 160 133 201 137 152 -9
1357 24 Basque France EUROPE 188 136 113 182 155 122 108 172 275 242 233 189 200 117 189 148 249 166 296 236 174 -9 153 150 304 149 282 188 -9 143 218 163 211 198 115 278 222 304 167 246 -9 189 235 282 96 140 295 202 150 241 143 162 155 233 232 241 202 198 316 271 206 289 264 151 185 157 190 106 199 326 231 271 254 145 249 239 230 216 270 207 274 212 192 132 227 198 137 243 248 -9 245 159 289 -9 144 302 117 184 113 239 176 189 203 330 229 187 278 168 201 196 125 163 282 257 208 156 159 162 260 213 164 287 154 188 170 233 255 211 138 129 169 217 294 204 218 178 260 316 157 164 216 187 196 177 216 255 217 180 126 242 257 117 170 230 250 249 201 244 229 149 281 290 197 305 216 130 112 185 127 253 239 -9 -9 190 307 187 195 160 163 176 376 185 209 297 220 193 249 129 168 145 224 224 170 198 219 208 300 202 252 266 183 227 136 172 190 221 252 204 180 198 175 382 275 194 129 155 272 205 166 135 164 190 196 137 224 211 188 213 181 163 288 176 260 267 241 244 300 191 139 141 163 173 217 141 155 -9
1358 24 Basque France EUROPE 156 136 113 174 147 118 108 144 255 242 229 185 188 117 189 136 245 162 284 228 166 286 141 141 296 149 278 -9 239 143 218 155 215 194 115 270 207 292 167 240 139 189 235 274 96 128 292 170 122 237 139 174 149 -9 236 244 190 202 312 274 -9 289 264 151 177 153 190 110 195 322 223 267 258 141 245 227 224 196 255 191 271 212 192 128 227 190 140 231 240 -9 241 155 269 -9 -9 298 -9 176 113 239 168 189 191 318 233 179 250 164 193 196 113 171 262 245 200 140 143 154 260 213 164 291 154 188 162 229 255 207 126 108 153 209 282 204 222 174 260 324 151 152 213 187 184 169 224 247 209 168 132 221 245 121 162 230 250 -9 201 232 217 -9 251 282 189 305 212 127 100 189 119 241 227 258 147 198 299 175 189 156 163 176 372 164 200 289 200 189 241 121 168 141 220 232 164 178 205 208 288 202 244 262 183 218 136 164 178 205 252 196 176 166 163 374 275 190 129 151 264 196 158 135 168 172 192 141 244 199 176 221 165 159 280 172 252 259 237 235 300 191 119 137 157 133 217 149 -9 181
1358 24 Basque France EUROPE 180 136 117 178 151 126 108 148 275 246 241 189 192 117 209 144 245 162 292 240 178 298 149 162 304 153 278 -9 251 143 218 163 219 198 115 270 222 292 167 246 151 189 243 278 96 136 295 178 122 241 139 174 152 -9 236 256 198 202 316 274 -9 289 264 163 185 173 190 110 195 322 223 267 258 141 245 239 236 200 276 207 280 216 192 132 227 194 149 231 248 -9 261 163 269 -9 -9 298 -9 184 113 243 168 189 195 322 257 183 262 168 205 200 121 175 278 253 200 156 155 158 264 217 164 291 166 188 174 229 263 211 138 108 169 213 290 204 234 182 264 324 166 164 213 187 188 173 224 259 217 172 135 236 257 133 174 236 250 -9 209 236 221 -9 272 286 197 320 216 133 104 193 119 241 239 270 147 202 299 195 189 160 171 176 380 176 209 297 200 197 245 125 172 165 228 232 173 198 215 216 303 205 244 262 187 218 136 168 182 209 264 196 180 190 171 374 279 194 133 151 264 205 158 141 176 190 196 149 244 207 184 221 165 163 280 176 252 267 241 241 300 191 131 137 160 153 223 149 -9 181
1359 24 Basque France EUROPE 168 133 113 174 147 118 100 156 271 238 233 173 188 117 193 144 249 166 296 224 158 278 141 153 300 141 266 180 247 139 218 155 199 198 115 274 219 300 155 234 151 186 235 -9 96 124 289 178 122 245 139 174 155 -9 236 241 198 202 320 265 198 265 264 155 193 153 182 -9 191 322 223 255 258 137 245 236 236 200 255 191 271 212 189 128 224 194 137 231 248 260 -9 163 281 173 141 294 132 180 113 235 -9 189 191 310 217 179 262 164 201 200 121 167 262 253 212 140 159 -9 264 205 161 287 154 184 -9 233 251 203 126 108 169 209 294 198 222 174 264 320 154 160 213 181 184 177 204 243 201 180 126 221 249 109 -9 224 250 246 201 224 -9 149 278 -9 189 300 212 127 108 185 119 237 227 266 147 198 303 183 189 156 163 168 364 182 200 293 204 189 241 125 168 141 224 224 170 182 197 212 297 190 248 262 183 206 136 160 174 205 256 192 188 166 163 374 271 190 125 143 264 196 158 135 168 187 184 141 224 199 172 185 169 155 284 180 256 247 237 235 296 191 -9 133 160 117 217 141 152 177
1359 24 Basque France EUROPE 192 139 117 178 163 118 108 168 275 250 237 185 196 121 201 144 249 170 296 232 166 290 141 156 304 153 270 188 251 147 226 163 211 202 127 274 222 300 159 240 151 189 237 -9 111 132 289 178 122 245 143 174 164 -9 236 253 198 202 324 268 202 265 264 163 201 153 190 -9 191 322 231 259 262 141 245 239 236 216 255 203 274 216 192 132 230 194 149 235 248 263 -9 163 289 197 147 310 132 180 113 239 -9 189 191 326 229 183 278 164 205 204 125 175 282 253 216 156 159 -9 264 205 164 287 158 192 -9 237 251 203 126 129 173 209 294 204 222 174 276 324 157 164 213 190 188 177 220 243 201 184 126 236 257 125 -9 236 250 246 209 236 -9 157 284 -9 193 305 220 133 112 197 119 245 239 274 159 202 307 187 195 156 163 176 372 182 209 297 212 189 249 125 168 165 228 232 170 202 207 216 309 211 248 262 187 212 140 168 178 209 260 200 188 186 163 386 271 192 137 151 272 199 158 141 172 190 196 145 244 217 184 185 177 159 288 180 260 259 245 241 300 207 -9 145 163 165 223 145 155 181
1360 24 Basque France EUROPE 176 136 105 178 151 118 108 148 271 238 233 185 184 117 185 164 245 166 288 228 170 286 141 141 296 153 278 188 247 139 222 155 199 -9 124 270 207 -9 159 234 -9 183 225 274 96 120 292 170 146 241 139 174 149 209 232 -9 194 186 312 265 206 289 268 155 181 157 186 100 183 314 223 263 234 141 237 233 218 208 255 199 271 216 189 120 227 194 149 231 244 -9 241 163 269 181 147 294 117 176 109 231 176 181 187 326 237 171 282 156 201 192 113 155 286 245 204 152 151 154 260 205 164 283 146 188 158 229 263 207 129 126 157 213 298 204 222 170 264 324 151 148 210 190 184 173 204 255 201 168 126 236 249 109 154 224 250 249 197 232 225 149 260 278 189 290 212 121 100 185 -9 245 243 -9 147 202 303 191 180 148 163 176 372 179 197 289 200 189 245 125 172 141 216 224 167 186 205 204 288 190 244 262 183 218 136 164 178 209 252 192 172 194 163 374 275 190 129 143 264 193 162 126 164 175 188 149 244 199 176 209 161 163 288 176 -9 259 241 235 284 191 127 125 157 129 209 141 152 173
1360 24 Basque France EUROPE 180 136 117 178 155 126 108 168 275 246 233 185 200 125 189 168 249 170 292 228 178 294 153 147 300 157 278 188 255 151 226 163 199 -9 127 270 216 -9 163 234 -9 186 239 282 96 132 292 170 178 241 139 174 152 237 232 -9 198 202 320 271 206 289 268 155 189 157 190 102 187 322 235 267 262 145 245 236 227 216 273 203 268 216 189 120 236 194 152 235 244 -9 257 163 277 193 150 298 126 180 113 235 176 181 191 334 237 183 286 168 201 204 125 163 286 249 208 156 151 158 264 213 164 287 154 200 158 229 267 215 138 126 173 213 302 204 222 182 264 324 157 164 213 190 192 173 204 263 217 180 129 239 253 113 162 239 250 252 205 244 229 153 278 286 193 305 216 133 120 197 -9 249 243 -9 147 206 303 195 192 160 167 180 380 185 200 297 216 189 249 137 172 165 228 228 167 194 207 212 300 196 248 266 187 220 136 164 186 209 256 196 176 198 163 378 279 194 129 155 268 196 166 141 164 184 196 149 252 207 180 209 169 163 288 180 -9 263 245 235 296 211 131 125 163 189 217 145 155 181
1361 24 Basque France EUROPE 176 136 113 -9 151 118 -9 164 255 242 233 185 188 129 177 144 245 162 292 224 170 -9 141 147 296 149 270 172 247 143 222 159 207 190 118 270 213 300 151 234 -9 186 231 278 -9 120 280 174 146 241 131 162 155 -9 236 238 194 198 308 271 206 265 264 147 185 157 186 110 183 322 223 259 254 137 245 227 230 200 255 191 271 224 192 120 224 190 134 231 248 251 253 151 281 173 141 294 117 176 113 231 172 181 187 326 217 175 -9 164 197 192 121 159 282 249 212 140 135 150 260 197 161 287 158 192 158 229 251 207 126 108 157 205 290 198 218 174 264 320 151 148 204 184 188 177 204 247 217 180 129 -9 257 109 162 224 242 249 201 228 -9 129 272 282 197 295 212 133 100 177 119 241 239 -9 -9 202 299 175 195 160 163 180 372 182 203 297 188 185 249 125 164 141 224 224 167 178 211 208 -9 190 244 -9 183 215 136 164 178 213 252 188 188 186 171 374 275 -9 117 139 264 196 158 126 168 -9 196 145 224 203 176 209 169 155 280 172 252 259 237 232 296 191 119 133 157 129 219 145 140 173
1361 24 Basque France EUROPE 184 139 117 -9 151 126 -9 168 279 242 237 189 192 129 181 152 257 162 296 228 178 -9 141 150 308 153 278 192 247 151 226 163 219 194 127 270 219 304 159 243 -9 192 231 282 -9 128 292 206 194 241 143 162 158 -9 240 241 198 202 312 274 206 289 268 151 193 169 190 110 195 334 227 263 254 141 245 239 236 216 267 195 268 224 192 128 230 198 149 231 248 263 257 159 281 177 147 298 135 180 113 239 176 185 187 334 241 183 -9 168 201 192 121 167 286 257 216 160 143 154 268 217 164 291 158 196 178 233 259 211 129 129 161 213 302 198 226 186 272 324 160 160 213 187 192 177 228 263 217 180 135 -9 261 113 170 239 246 258 205 232 -9 129 278 286 197 305 216 136 104 189 127 245 243 -9 -9 206 311 175 195 160 167 180 376 182 206 297 224 189 249 133 168 141 228 224 170 194 211 212 -9 202 248 -9 187 218 136 168 190 213 260 200 188 206 171 382 275 -9 129 147 268 199 162 138 168 -9 196 153 244 211 176 225 169 159 288 176 252 263 241 241 300 191 139 137 160 129 217 153 152 181
1362 24 Basque France EUROPE 156 127 109 -9 159 122 108 164 -9 234 237 185 192 117 185 156 233 170 280 232 164 290 137 147 296 149 270 172 251 139 226 159 199 186 118 266 213 292 155 234 -9 186 235 270 -9 132 280 170 142 241 135 -9 152 -9 236 241 190 -9 316 271 210 269 264 151 181 153 186 100 191 322 223 255 246 145 245 227 233 196 255 203 -9 212 192 128 230 194 140 227 244 257 245 159 277 173 -9 298 117 176 109 235 172 185 187 326 233 183 262 152 201 196 121 147 262 249 200 140 151 150 260 209 164 287 150 192 166 229 259 207 126 108 153 205 290 198 -9 174 272 320 151 156 195 181 192 173 204 255 201 176 126 221 253 117 158 224 246 246 201 240 199 -9 260 278 205 310 212 127 116 177 119 237 227 -9 147 198 299 191 192 164 159 176 376 176 200 297 216 189 241 125 164 157 212 232 170 182 215 204 -9 190 244 258 175 -9 140 164 174 205 256 196 164 194 171 370 275 -9 133 143 264 196 158 132 164 181 188 145 248 203 184 197 177 151 276 172 256 259 221 238 296 191 139 125 157 189 209 137 155 181
1362 24 Basque France EUROPE 156 139 121 -9 159 126 108 164 -9 238 241 185 196 129 185 160 245 174 300 232 172 298 137 153 296 149 274 192 255 151 226 159 203 194 121 278 219 296 163 243 -9 189 239 286 -9 136 292 170 150 245 139 -9 158 -9 236 253 194 -9 324 274 214 293 268 155 193 173 190 100 195 326 223 267 254 149 253 233 239 208 264 203 -9 216 192 128 233 198 149 231 248 257 257 163 281 173 -9 298 132 176 113 235 184 189 187 330 257 187 266 168 201 204 125 171 286 253 204 156 151 158 264 209 164 287 150 192 174 233 263 207 141 108 153 205 294 204 -9 174 272 324 157 160 216 187 196 173 208 263 205 180 129 233 257 133 162 230 250 246 213 244 215 -9 260 290 205 315 216 130 116 185 119 249 243 -9 156 202 311 199 195 164 163 180 376 182 206 297 216 189 241 129 172 161 228 232 170 182 215 204 -9 190 244 266 183 -9 140 164 190 209 256 196 192 202 171 374 275 -9 133 151 268 199 166 135 168 181 196 149 248 211 184 209 177 159 284 172 260 267 237 241 304 191 139 133 157 189 209 149 155 185
1363 24 Basque France EUROPE 156 121 113 -9 151 118 104 156 255 238 233 189 188 117 197 144 249 170 320 240 166 270 145 150 296 149 266 172 251 139 214 159 203 194 115 266 219 296 163 234 -9 186 231 282 96 -9 285 170 122 -9 139 174 152 -9 236 241 186 198 320 277 198 269 264 151 181 153 186 102 191 310 -9 255 234 149 225 227 -9 196 255 199 -9 212 180 120 224 190 140 231 244 263 245 151 273 181 -9 294 129 -9 109 235 168 181 183 326 -9 175 250 172 201 200 113 159 262 245 204 140 147 154 260 209 164 283 -9 188 158 229 255 207 126 108 153 205 290 195 214 178 260 320 157 148 204 184 192 177 208 247 205 180 126 221 249 109 -9 227 250 246 201 224 215 129 260 274 185 305 216 130 100 189 123 237 235 -9 147 190 299 183 195 164 159 176 372 179 194 289 196 189 241 125 168 141 212 232 167 182 205 204 288 190 248 -9 183 -9 140 156 178 205 252 196 172 194 171 386 259 190 129 143 264 196 -9 129 164 184 188 145 224 207 180 209 165 159 284 176 252 247 221 238 296 191 127 121 160 129 -9 145 152 173
1363 24 Basque France EUROPE 156 133 117 -9 159 126 104 164 267 242 241 189 196 121 201 144 249 170 320 240 166 290 161 150 312 157 270 172 251 143 218 159 203 198 124 270 219 296 163 234 -9 186 239 282 99 -9 292 194 154 -9 151 174 152 -9 236 253 194 198 324 277 206 289 268 151 193 157 186 108 195 330 -9 259 254 149 253 236 -9 200 264 203 -9 216 189 132 233 194 152 231 248 263 245 155 285 197 -9 310 132 -9 109 235 172 185 195 338 -9 183 262 172 201 212 125 167 262 253 212 152 155 154 264 213 164 283 -9 192 166 233 255 211 129 126 157 213 298 198 222 182 264 324 157 168 210 190 200 177 224 259 209 184 129 239 257 133 -9 239 250 249 209 240 215 157 281 286 205 315 220 133 112 193 127 249 239 -9 150 198 303 191 195 164 163 180 376 182 209 301 220 189 241 133 176 165 228 232 170 210 215 208 300 199 248 -9 183 -9 140 160 190 209 260 196 188 210 171 386 259 194 129 143 268 196 -9 135 172 190 192 149 224 211 184 217 173 167 288 176 256 263 249 241 300 215 135 129 163 129 -9 157 152 181
1364 24 Basque France EUROPE 156 133 113 174 151 126 100 152 275 234 237 173 188 129 189 140 245 166 300 228 174 286 141 147 292 153 278 172 247 143 226 159 199 198 115 270 204 296 155 234 -9 183 235 286 96 136 280 182 138 245 135 162 155 205 232 253 194 186 320 274 206 265 264 151 193 169 186 100 187 322 -9 263 234 145 245 239 224 196 255 191 271 212 186 124 230 190 -9 223 248 -9 245 159 269 -9 147 298 -9 176 109 235 172 181 187 310 217 179 250 156 193 196 117 163 274 253 196 140 143 154 244 201 164 287 150 184 174 225 251 203 126 105 157 209 290 198 210 -9 -9 -9 157 156 213 187 184 169 204 251 -9 176 132 236 245 121 162 224 250 246 197 224 215 -9 260 278 189 290 216 133 116 181 115 237 223 -9 147 198 303 187 195 152 159 176 376 176 -9 293 212 189 241 125 168 141 224 224 167 178 215 208 288 205 248 262 183 212 132 152 174 197 260 196 172 174 163 382 275 188 129 143 272 196 158 126 168 172 196 141 244 203 172 -9 165 151 280 176 244 263 237 238 300 191 131 125 157 157 209 145 149 177
1364 24 Basque France EUROPE 172 136 117 182 151 126 108 160 275 234 237 177 188 129 201 140 249 170 328 228 178 290 145 159 300 157 278 180 255 147 230 163 199 198 121 282 219 296 163 246 -9 183 243 286 111 140 292 198 138 245 139 162 158 217 240 256 198 202 320 277 210 293 268 151 193 169 190 108 199 322 -9 267 254 145 245 242 239 216 255 199 280 224 192 128 233 190 -9 231 248 -9 253 163 277 -9 150 298 -9 180 113 239 176 189 191 318 229 183 250 172 209 196 117 163 286 261 204 156 143 158 264 205 164 295 154 188 178 233 259 211 141 108 157 213 290 198 218 -9 -9 -9 157 160 213 190 188 169 216 251 -9 184 135 239 249 125 166 242 250 258 201 248 215 -9 260 286 209 300 216 133 120 189 135 245 235 -9 150 202 311 195 195 156 163 180 376 182 -9 297 224 193 249 125 168 165 228 228 179 182 219 212 306 205 248 262 187 215 140 164 178 205 260 196 176 190 167 382 283 194 133 147 276 205 158 135 172 193 196 149 244 211 180 -9 169 159 288 176 260 263 245 241 300 191 139 137 163 189 213 157 155 177
1365 24 Basque France EUROPE 168 136 -9 174 155 126 108 156 255 242 237 189 184 117 181 140 249 166 292 228 166 -9 141 147 292 145 270 172 247 139 214 159 199 -9 118 270 207 296 155 228 -9 189 237 274 96 120 283 170 138 -9 143 170 155 205 232 238 198 202 320 271 202 265 264 151 177 169 190 102 187 322 227 263 250 141 245 227 233 200 255 199 271 212 189 128 233 194 140 227 244 -9 253 155 273 -9 144 -9 117 180 113 235 164 185 187 318 217 175 262 168 197 196 117 163 262 253 200 152 155 154 264 201 164 291 150 192 158 233 251 203 129 105 157 209 294 201 222 174 264 316 151 148 201 187 188 173 220 263 209 180 126 230 241 113 158 236 242 246 201 240 215 149 260 270 197 290 216 127 100 173 131 241 235 -9 -9 198 299 191 192 160 159 168 -9 182 194 289 216 189 245 125 168 141 212 224 167 194 215 204 288 187 244 266 179 212 136 164 178 213 256 196 188 170 159 378 275 186 125 147 268 196 166 132 -9 187 192 149 244 207 180 225 165 155 288 172 260 243 225 241 288 -9 119 121 157 117 209 137 140 177
1365 24 Basque France EUROPE 188 139 -9 178 155 126 108 164 275 242 241 189 188 129 189 144 249 170 316 232 178 -9 141 162 296 149 278 192 255 147 218 159 219 -9 124 270 219 300 155 234 -9 192 239 282 111 124 292 202 138 -9 147 170 158 209 236 253 198 202 320 271 210 293 264 151 185 169 190 108 187 330 231 271 254 141 253 239 236 200 258 207 274 216 192 132 236 198 149 231 248 -9 257 163 281 -9 147 -9 117 180 113 239 176 189 191 346 233 183 266 172 205 200 125 175 278 257 208 156 159 158 268 209 164 291 154 204 170 237 259 207 129 105 169 209 294 204 222 178 276 320 157 148 213 190 192 173 220 267 217 180 132 242 257 133 162 239 246 252 209 244 221 153 281 278 205 300 220 127 100 193 131 241 239 -9 -9 202 311 199 195 168 163 172 -9 194 206 289 220 193 249 137 168 157 224 224 170 198 215 208 291 196 248 266 183 218 136 164 178 213 260 200 188 178 167 390 275 192 133 147 272 199 170 138 -9 190 200 153 248 213 184 229 173 163 288 172 260 259 229 247 288 -9 131 141 160 177 217 145 155 177
1366 24 Basque France EUROPE 156 133 117 -9 151 118 100 164 255 238 233 185 -9 117 185 148 245 166 -9 216 168 286 149 147 300 149 262 180 247 147 226 159 199 194 115 270 219 -9 155 243 -9 183 235 270 -9 132 277 174 138 245 139 162 158 -9 232 241 194 -9 308 271 202 269 264 151 181 153 186 100 199 322 223 255 234 141 225 239 218 192 255 203 271 212 192 120 227 190 149 227 244 -9 241 159 277 161 141 294 126 170 113 235 164 181 183 338 217 179 262 172 201 184 113 159 282 253 200 152 143 158 256 205 -9 283 150 192 158 209 259 207 141 105 157 205 294 204 218 158 264 316 151 148 195 187 188 169 204 243 209 176 126 221 245 121 162 239 246 246 193 232 205 149 251 278 185 310 212 133 108 189 119 241 223 -9 147 202 307 187 192 156 159 180 368 176 200 289 208 189 241 121 168 161 228 224 164 198 205 -9 288 190 248 266 175 215 136 164 178 205 256 204 180 198 159 374 271 188 125 135 260 196 158 126 168 184 188 145 240 207 188 185 165 159 280 -9 256 251 221 232 292 211 131 137 157 129 209 145 -9 181
1366 24 Basque France EUROPE 156 133 121 -9 155 122 108 168 275 242 233 189 -9 121 185 152 249 174 -9 232 170 298 157 153 304 157 266 188 255 151 230 167 207 194 124 270 222 -9 163 246 -9 189 235 278 -9 140 292 198 146 249 143 174 158 -9 236 244 198 -9 324 271 210 293 264 151 193 161 186 102 203 322 231 263 262 145 241 239 236 216 270 203 274 216 192 128 230 190 149 227 248 -9 245 163 281 173 147 298 132 180 113 239 176 181 195 342 237 179 270 172 201 192 125 159 282 253 212 156 171 162 264 209 -9 291 154 196 158 237 263 207 144 108 169 209 298 204 226 174 268 324 157 164 204 187 188 173 204 267 213 180 129 221 253 125 170 239 254 249 209 232 215 149 260 286 189 320 216 136 112 189 127 245 239 -9 156 206 311 191 192 160 163 184 380 182 203 297 212 189 245 129 172 165 228 232 170 198 215 -9 306 202 252 266 187 218 136 168 182 209 256 208 188 202 163 382 271 190 129 155 272 205 162 135 172 193 196 149 244 207 192 229 169 163 288 -9 256 259 241 232 292 215 131 141 157 157 213 145 -9 181
1367 24 Basque France EUROPE 156 121 117 -9 151 126 104 -9 267 238 237 189 184 121 -9 148 249 162 292 224 170 -9 157 150 304 145 270 172 251 139 218 155 199 202 115 266 219 296 155 -9 -9 186 231 266 -9 128 289 170 142 241 131 166 155 -9 232 241 198 186 320 274 198 289 260 151 173 149 190 100 191 322 223 263 254 133 225 230 233 196 258 195 271 212 189 128 227 190 140 231 240 263 245 163 269 173 147 294 132 -9 109 235 172 181 183 310 217 179 250 148 197 200 121 159 278 253 200 152 135 154 260 197 -9 283 -9 188 158 225 251 203 126 129 165 209 294 198 218 174 260 324 154 148 210 181 192 173 204 255 201 176 129 221 249 -9 150 224 246 246 201 240 209 129 260 -9 189 305 212 130 100 177 119 233 -9 -9 -9 190 303 187 192 152 163 172 368 188 203 289 212 193 241 125 168 141 224 224 170 194 201 -9 288 202 244 -9 179 215 132 152 178 205 256 192 188 194 159 378 275 190 125 143 260 196 162 126 172 172 180 145 240 199 176 185 169 155 280 180 260 251 233 235 292 191 131 133 157 -9 -9 137 -9 173
1367 24 Basque France EUROPE 172 136 117 -9 151 126 108 -9 275 242 237 189 184 129 -9 156 253 166 296 228 170 -9 157 153 304 145 278 172 255 139 218 159 203 202 115 270 219 296 159 -9 -9 189 235 278 -9 136 292 170 150 257 139 174 155 -9 244 241 198 198 324 274 210 293 272 151 197 169 190 100 191 326 231 271 258 145 225 233 233 200 273 207 277 216 189 128 230 194 149 239 248 263 249 167 277 177 150 298 132 -9 113 235 172 181 195 310 233 183 266 160 205 200 121 167 282 257 208 156 167 158 260 205 -9 287 -9 192 158 229 255 203 129 129 169 209 298 198 222 178 264 324 166 148 216 190 196 177 204 263 213 180 129 221 249 -9 158 224 250 246 209 244 219 153 281 -9 189 310 212 130 112 185 131 253 -9 -9 -9 202 303 191 195 160 167 176 372 194 212 301 220 193 245 125 168 141 228 224 170 202 219 -9 288 205 248 -9 187 218 136 160 182 205 256 196 188 198 163 382 279 194 129 143 268 199 162 126 172 175 196 145 248 207 180 209 177 159 280 180 260 267 241 241 292 191 131 145 163 -9 -9 157 -9 181
1368 24 Basque France EUROPE 156 136 117 178 151 118 100 160 255 238 237 185 184 117 185 140 245 162 296 -9 174 286 141 147 300 149 274 172 247 143 226 155 199 -9 124 -9 219 300 155 228 -9 180 225 274 96 128 280 174 122 241 139 162 155 205 240 256 198 202 316 271 202 265 264 147 185 -9 182 100 191 314 223 259 250 137 225 239 218 196 255 191 271 212 180 -9 227 194 134 231 240 251 237 -9 277 173 147 -9 117 176 101 239 168 181 -9 318 217 183 262 160 193 184 113 139 262 249 196 152 143 158 252 201 164 287 146 184 158 225 259 203 129 105 169 -9 290 195 218 178 260 -9 157 156 195 181 188 169 204 251 -9 168 132 221 249 125 154 239 246 252 201 224 215 129 251 278 189 295 212 133 100 185 119 233 223 -9 150 202 303 191 180 152 159 176 -9 176 200 293 200 193 241 125 164 141 224 224 164 198 201 208 288 187 244 262 183 215 136 152 178 205 252 196 176 190 163 370 259 186 125 147 268 193 158 126 164 184 192 145 224 207 180 185 165 159 -9 172 256 259 221 235 296 -9 119 129 163 -9 209 141 152 177
1368 24 Basque France EUROPE 156 139 117 182 155 126 108 168 275 242 237 185 192 129 193 140 245 166 324 -9 178 310 145 147 304 157 278 180 255 143 230 155 203 -9 124 -9 222 300 163 234 -9 192 235 274 111 128 285 174 138 241 143 174 158 209 240 262 202 202 320 277 218 273 264 155 197 -9 190 102 195 322 227 259 254 149 237 239 218 200 264 203 271 228 189 -9 227 194 140 231 244 257 257 -9 277 177 150 -9 132 176 113 239 172 181 -9 326 229 183 262 168 197 200 125 159 282 253 200 156 151 162 260 205 167 291 158 192 162 233 263 211 138 123 169 -9 298 198 222 182 264 -9 166 164 213 190 188 169 224 251 -9 184 135 221 253 133 162 242 250 252 201 236 215 153 260 282 197 320 212 136 112 189 123 245 235 -9 156 210 307 195 189 152 163 180 -9 197 203 297 220 197 249 125 168 169 224 232 170 202 215 216 297 196 248 262 183 218 140 160 182 213 256 196 176 194 167 374 275 194 125 147 268 202 162 126 168 190 196 149 228 207 188 217 173 163 -9 176 260 263 229 244 308 -9 131 145 166 -9 217 145 155 181
1369 24 Basque France EUROPE 156 133 105 174 151 118 108 148 255 230 233 173 176 117 185 144 245 170 296 228 164 -9 137 153 292 149 270 180 247 143 218 155 199 190 118 -9 204 300 151 234 -9 183 233 278 105 124 283 170 142 241 131 162 158 205 232 241 186 190 320 265 198 265 264 155 185 -9 190 100 183 326 223 263 250 141 245 236 230 212 255 203 271 216 189 120 227 190 143 231 244 263 245 159 269 173 147 294 132 168 109 235 172 185 187 310 217 179 274 168 197 -9 113 163 278 249 204 140 147 146 256 209 158 283 150 188 174 229 263 203 129 105 169 209 286 198 226 174 268 316 151 164 213 181 192 173 204 255 197 180 126 221 253 113 158 224 250 252 197 224 215 149 281 278 205 305 208 124 100 185 119 241 235 -9 150 198 303 187 192 152 159 176 368 179 185 289 216 189 245 125 168 141 224 224 170 182 215 212 288 190 240 266 183 218 136 160 178 205 252 188 176 194 163 378 255 190 125 147 264 205 158 129 164 193 192 149 224 203 176 185 165 155 276 168 252 259 233 241 292 191 119 121 157 117 209 137 155 181
1369 24 Basque France EUROPE 176 133 117 182 155 118 116 168 275 238 237 185 184 125 197 152 249 174 300 232 172 -9 149 159 304 149 274 188 255 151 230 159 215 190 124 -9 219 304 163 246 -9 192 235 278 111 136 289 198 150 249 143 170 158 205 232 256 198 198 328 265 210 289 264 159 201 -9 190 102 187 326 227 263 250 149 249 239 236 216 255 203 268 216 192 132 233 194 143 231 244 266 261 163 277 177 147 294 138 184 113 239 176 189 191 338 233 183 278 172 201 -9 113 163 278 249 208 156 155 154 260 209 164 287 154 192 182 233 263 211 135 108 173 209 294 198 226 174 268 324 157 164 216 187 192 181 204 263 209 180 126 221 257 113 166 227 250 258 201 236 217 153 281 286 205 320 216 133 112 193 119 245 243 -9 159 198 303 187 192 152 163 180 368 197 209 293 216 193 245 125 172 161 228 232 170 194 223 216 288 196 248 270 187 218 140 164 190 205 264 204 184 198 167 390 267 192 133 155 268 205 158 141 184 193 196 149 248 207 184 185 181 159 284 176 260 263 241 244 292 211 135 137 163 193 209 157 158 181
1370 24 Basque France EUROPE 180 127 117 170 147 118 108 148 271 238 233 173 188 117 181 140 233 166 292 228 168 286 141 147 296 149 270 172 251 139 218 159 199 206 124 270 -9 296 155 234 -9 -9 229 278 111 120 292 170 138 237 139 174 152 205 232 250 194 186 320 274 194 265 260 151 185 -9 190 100 187 326 223 263 258 141 225 236 230 212 258 207 271 212 189 120 227 190 140 227 240 260 253 155 277 173 150 298 126 176 109 235 168 181 183 326 217 175 262 168 193 192 113 155 262 253 212 156 159 154 260 201 164 283 158 184 158 217 255 211 -9 105 157 209 282 -9 214 174 260 -9 157 160 204 184 188 177 204 251 -9 176 123 236 241 109 158 224 246 246 201 236 221 153 260 282 189 305 212 121 100 189 -9 233 227 -9 156 190 303 183 192 156 163 172 372 182 200 289 200 189 229 121 168 141 224 224 167 182 211 212 -9 187 240 -9 187 212 136 164 178 205 256 196 164 194 171 382 275 194 129 143 264 196 162 138 164 190 192 145 228 207 176 209 173 155 280 176 252 263 241 235 -9 207 119 133 160 133 213 145 152 173
1370 24 Basque France EUROPE 188 133 117 174 159 126 112 156 275 242 237 193 200 117 185 168 249 174 296 228 170 286 153 147 300 153 282 172 251 151 222 163 203 206 124 274 -9 300 163 234 -9 -9 235 278 111 128 292 202 146 241 143 174 158 205 232 250 194 202 320 277 206 265 264 151 197 -9 190 112 191 330 227 267 262 141 225 236 236 216 273 207 274 220 192 128 230 194 143 231 248 266 253 163 277 173 150 298 135 180 113 235 176 181 203 330 229 183 262 168 205 212 113 159 278 253 212 156 163 154 260 209 167 283 162 188 178 233 255 211 -9 108 157 209 298 -9 218 174 264 -9 157 164 210 190 192 177 224 255 -9 180 132 236 249 125 162 239 250 246 205 240 225 153 269 282 193 315 212 127 120 197 -9 241 239 -9 159 198 303 191 195 164 167 176 372 191 206 293 212 189 245 137 168 157 228 224 167 202 215 212 -9 196 244 -9 187 221 140 168 182 209 260 204 188 202 171 382 279 198 133 155 268 199 166 141 168 193 196 145 244 209 184 233 173 163 288 176 260 263 241 244 -9 207 123 137 163 185 217 157 152 177
1371 24 Basque France EUROPE 172 136 113 174 151 118 108 164 255 234 229 185 188 117 185 140 245 170 320 228 170 290 141 141 304 145 270 172 251 143 -9 155 199 190 115 270 213 300 155 234 -9 189 219 274 96 136 288 174 146 241 131 174 143 205 236 241 194 198 320 265 206 289 264 151 189 169 190 100 191 314 231 255 254 141 225 233 227 204 255 203 271 212 192 -9 227 194 134 -9 240 -9 241 163 277 173 138 294 132 176 109 235 176 185 191 326 229 171 266 156 201 196 125 139 262 245 200 140 159 154 260 197 164 291 150 192 162 209 255 207 126 126 157 205 -9 195 214 -9 264 -9 154 148 213 190 196 169 208 251 201 168 126 221 257 117 166 224 246 246 197 232 215 149 260 -9 185 300 208 127 100 185 -9 245 239 -9 147 198 311 187 189 152 167 176 -9 185 203 293 200 189 -9 125 168 157 224 224 170 182 209 216 288 202 240 262 183 206 -9 168 186 205 256 196 184 194 159 378 -9 190 125 143 264 199 158 132 172 172 188 141 244 207 168 185 161 159 -9 176 252 255 245 235 296 191 131 121 160 117 209 141 -9 181
1371 24 Basque France EUROPE 180 136 117 182 155 118 112 168 275 250 237 185 192 125 189 160 249 170 328 232 174 294 149 150 304 153 274 180 251 143 -9 155 203 190 121 274 219 304 155 237 -9 195 233 286 114 140 292 178 150 241 143 174 161 209 236 256 198 206 320 271 210 289 264 155 193 169 190 100 195 326 231 255 254 145 237 239 230 220 264 207 271 220 192 -9 233 198 143 -9 256 -9 241 163 281 181 144 310 132 184 113 239 176 185 191 338 261 175 282 156 205 204 125 163 282 253 204 156 163 154 260 201 164 291 158 200 166 233 267 207 141 129 161 205 -9 204 218 -9 272 -9 166 164 213 190 200 177 224 255 205 172 126 239 257 117 170 239 246 252 197 248 215 149 272 -9 189 305 216 136 116 189 -9 257 239 -9 150 198 311 195 195 160 171 180 -9 188 203 297 200 197 -9 125 164 161 224 232 170 202 219 216 297 208 244 262 183 220 -9 168 190 213 260 196 192 206 171 382 -9 190 129 143 272 199 158 135 184 181 196 149 252 207 188 197 165 163 -9 176 252 259 245 235 300 191 135 141 166 157 213 153 -9 181
1372 24 Basque France EUROPE 176 133 113 166 147 126 104 148 275 234 233 185 180 117 189 136 249 166 300 224 168 286 141 147 296 141 270 172 251 143 222 159 203 194 115 274 219 296 163 234 151 180 235 278 96 120 285 178 146 241 131 162 155 205 236 238 194 202 320 271 202 261 264 155 189 169 182 100 187 318 231 255 254 133 237 233 218 192 255 203 271 216 192 128 230 182 140 231 240 260 241 155 273 177 141 302 117 180 105 231 168 181 195 334 229 179 266 168 193 200 120 155 278 253 200 140 143 158 -9 201 164 287 150 188 158 213 251 203 126 108 157 205 286 192 214 170 256 320 151 148 210 -9 184 169 204 243 213 172 123 221 245 109 154 224 250 252 -9 -9 215 129 260 -9 205 300 212 133 108 177 119 241 223 270 150 202 307 187 192 164 163 176 368 179 191 297 200 189 241 125 164 141 224 224 170 178 215 204 306 187 244 262 -9 206 140 160 178 209 252 188 176 194 159 378 275 194 129 143 264 196 158 126 164 181 192 149 244 207 184 205 165 163 276 172 252 271 233 235 292 191 131 137 163 117 223 149 152 -9
1372 24 Basque France EUROPE 180 133 113 166 155 130 108 168 279 242 237 189 200 117 197 144 253 170 328 224 168 286 141 147 296 153 270 188 255 147 230 159 203 206 115 274 219 304 163 234 155 195 235 286 96 120 295 198 146 241 143 178 158 205 236 241 194 202 324 277 202 261 264 155 197 177 186 100 195 326 231 267 262 137 241 236 233 212 258 203 274 216 192 128 230 190 143 231 248 263 249 159 277 197 144 302 135 180 113 235 172 185 195 334 233 183 270 172 201 196 125 163 282 257 208 156 159 162 -9 209 164 291 150 192 158 233 255 211 126 126 169 217 290 198 214 182 268 324 151 156 216 -9 196 177 204 243 213 172 126 221 253 125 166 230 250 255 -9 -9 231 149 278 -9 213 300 212 133 108 181 123 249 239 274 150 206 307 191 195 164 163 180 372 179 203 297 212 189 245 129 168 145 228 228 170 198 219 208 306 205 244 270 -9 215 144 164 190 209 256 204 176 194 171 378 275 194 133 147 268 205 162 126 180 193 196 153 248 207 184 209 169 167 284 172 256 271 241 238 296 191 131 149 163 157 227 149 155 -9
1373 24 Basque France EUROPE 172 136 113 -9 151 122 108 168 275 234 237 177 188 117 181 148 245 162 300 236 164 282 137 -9 292 141 274 188 251 143 218 159 199 198 118 274 -9 292 163 228 151 186 231 278 -9 120 280 170 142 237 139 170 152 -9 232 238 198 202 312 259 198 289 260 151 173 169 190 -9 191 322 227 251 254 141 233 236 230 192 255 191 268 208 192 -9 230 190 134 223 244 254 241 155 269 181 150 298 117 176 113 235 176 181 183 322 229 183 270 152 193 196 121 139 274 245 200 156 155 150 256 201 164 291 158 188 158 213 263 203 123 126 169 205 290 195 214 170 268 320 154 152 213 184 188 177 204 243 205 168 120 236 249 117 158 224 250 246 197 232 215 149 251 278 189 300 212 124 100 197 127 237 223 258 150 202 299 183 195 160 163 164 364 176 185 289 216 185 241 121 168 141 220 224 170 178 211 216 -9 187 244 262 183 218 140 160 178 209 252 196 176 194 163 370 255 190 129 143 264 196 158 135 164 -9 196 149 244 199 176 185 169 -9 280 172 260 255 221 241 292 191 127 117 157 129 221 157 155 181
1373 24 Basque France EUROPE 184 139 113 -9 155 126 116 168 275 234 241 185 188 121 185 156 245 166 304 243 170 286 157 -9 296 153 274 192 251 147 218 163 199 202 124 274 -9 300 167 234 151 186 235 278 -9 140 292 174 150 245 143 174 158 -9 240 241 198 202 328 271 206 297 268 163 177 177 190 -9 195 326 227 271 258 141 245 239 236 212 273 203 268 216 192 -9 233 190 140 235 244 260 253 159 277 193 153 314 126 184 113 239 180 181 195 326 233 183 274 160 201 196 125 163 282 249 212 156 163 154 260 205 164 291 158 196 162 241 267 207 144 126 169 205 294 198 222 170 268 324 157 164 213 187 196 177 204 263 205 176 126 239 253 129 166 239 250 249 197 240 215 153 251 282 193 300 216 127 100 197 131 245 239 274 153 206 299 191 195 160 163 176 376 182 194 297 220 189 245 133 168 165 228 232 173 198 219 216 -9 202 244 266 191 218 140 164 182 209 256 196 188 202 167 374 279 196 133 147 272 205 162 141 180 -9 196 149 244 207 184 209 181 -9 292 176 260 267 241 244 296 211 139 137 160 129 221 157 155 181
1374 24 Basque France EUROPE 176 133 109 170 147 118 100 160 271 230 233 177 188 125 185 140 245 166 296 228 174 278 137 147 292 149 262 192 247 139 218 159 203 -9 118 274 204 296 155 234 -9 186 203 278 111 120 280 170 138 241 139 162 152 205 236 244 194 198 308 265 202 289 268 147 173 153 182 100 191 322 223 251 254 137 245 233 236 196 258 191 277 216 192 120 227 194 140 231 244 251 241 155 269 169 144 294 129 180 113 235 168 189 191 322 233 179 262 168 193 -9 125 163 262 241 200 140 151 158 260 209 164 291 150 192 158 209 255 199 129 108 157 205 286 198 218 174 272 320 157 148 213 -9 200 169 204 255 209 172 126 -9 245 109 166 227 250 246 197 236 215 149 263 282 205 305 212 130 100 185 115 245 239 274 147 202 307 187 192 160 155 176 372 188 200 293 224 189 241 121 168 141 212 224 170 182 211 212 288 190 240 258 175 206 140 152 174 205 252 196 176 166 167 370 259 194 129 143 260 196 158 126 168 181 188 133 228 203 172 185 165 155 280 176 260 259 233 235 288 191 119 125 163 153 217 145 152 181
1374 24 Basque France EUROPE 180 133 113 178 151 126 112 164 275 238 233 177 188 129 201 148 245 170 328 232 174 286 157 159 296 153 270 196 255 147 222 159 219 -9 124 278 219 304 155 234 -9 192 225 278 111 140 295 174 142 241 139 178 158 205 236 256 194 206 324 265 210 293 268 151 177 157 190 102 195 330 231 263 258 145 253 236 236 200 270 199 274 216 192 128 233 202 149 235 244 251 257 163 269 177 153 298 129 180 113 239 172 193 203 338 233 183 266 168 197 -9 125 183 282 249 204 152 155 162 260 213 164 295 150 200 178 229 267 203 144 108 169 209 286 204 226 178 272 324 160 160 213 -9 200 169 208 263 217 180 135 -9 257 133 174 236 250 246 201 240 219 153 287 286 209 315 212 133 104 189 119 245 239 274 156 202 307 191 192 160 159 180 380 191 212 297 224 197 245 125 172 165 228 232 170 198 215 212 300 205 244 266 183 206 144 152 178 209 260 196 176 206 171 378 275 194 133 147 268 205 162 126 180 187 196 145 240 207 176 185 169 167 284 184 260 259 241 235 288 215 139 137 163 189 223 153 155 181
1375 24 Basque France EUROPE 184 133 121 178 151 118 104 164 271 234 233 181 180 117 185 148 245 170 300 224 168 274 141 147 300 149 270 172 251 143 218 155 207 -9 115 266 219 300 155 234 -9 186 231 278 96 124 292 170 142 237 131 162 152 221 236 244 190 202 320 268 206 269 264 151 185 153 186 110 187 322 223 255 250 141 237 236 230 196 255 203 268 212 189 -9 227 194 140 235 244 260 253 159 -9 173 150 298 117 176 113 231 168 181 191 322 217 179 278 -9 205 184 113 167 278 253 196 156 139 154 260 197 161 283 150 188 162 229 251 207 126 126 153 205 294 204 214 174 264 312 151 164 195 184 188 177 216 259 201 176 129 221 245 109 162 224 246 246 197 236 205 149 278 -9 185 315 -9 133 100 177 -9 237 235 270 147 190 307 191 192 156 163 -9 368 173 197 297 196 189 237 125 164 141 212 224 167 194 207 -9 288 190 240 258 179 212 136 160 178 209 252 188 188 198 167 374 -9 186 129 151 264 196 158 129 164 190 192 149 224 207 172 213 169 151 280 176 -9 259 241 235 300 207 119 129 160 129 213 145 -9 177
1375 24 Basque France EUROPE 184 136 125 182 151 126 108 168 275 246 237 189 188 129 201 156 253 170 316 232 178 290 153 156 308 153 274 188 255 151 226 155 219 -9 121 270 222 300 167 243 -9 189 239 282 99 140 292 170 154 241 143 174 158 229 244 256 198 206 324 271 214 293 268 155 197 161 190 112 187 322 223 267 250 145 237 236 230 200 255 207 274 216 192 -9 230 198 140 235 248 266 257 163 -9 173 150 302 126 184 113 235 176 185 191 322 217 179 282 -9 205 192 125 171 278 253 212 156 163 154 268 205 164 291 150 200 170 229 255 207 135 129 157 209 302 204 218 174 268 312 157 164 213 193 192 177 224 263 201 180 132 236 245 117 166 239 250 246 209 248 215 153 284 -9 205 320 -9 139 116 189 -9 245 239 274 159 202 311 199 198 160 167 -9 376 176 206 297 212 189 249 129 168 161 224 224 170 198 215 -9 291 205 240 266 183 218 136 164 178 209 252 196 188 202 175 378 -9 194 137 155 264 208 158 138 164 190 196 153 240 211 188 225 173 163 280 176 -9 267 245 241 300 211 135 145 163 189 223 145 -9 181
1376 24 Basque France EUROPE 156 133 117 178 151 122 104 148 255 242 233 185 180 117 185 140 245 166 288 228 166 290 137 147 296 145 262 188 251 -9 218 155 199 194 -9 270 216 296 147 234 155 183 225 274 96 124 289 174 122 245 139 162 152 213 232 244 194 -9 316 265 194 269 260 -9 181 -9 178 102 191 318 223 259 254 137 249 233 224 200 258 191 268 216 189 120 230 190 143 231 240 260 237 155 269 173 141 294 129 176 109 239 172 181 191 322 217 179 290 168 201 188 113 155 278 249 -9 144 151 154 260 201 164 283 150 188 162 213 259 203 129 129 169 205 286 201 222 174 260 316 151 144 195 -9 188 169 204 243 209 180 126 236 245 117 162 230 246 249 205 248 199 149 260 -9 189 300 212 133 108 177 119 245 223 270 156 198 299 175 192 156 163 176 376 182 185 293 200 185 241 121 168 141 228 228 170 178 201 208 288 187 244 266 183 206 136 164 186 209 252 196 172 170 159 374 259 192 125 147 264 196 158 132 164 184 196 149 240 199 180 185 177 155 280 176 240 259 237 238 284 191 131 125 157 129 209 141 140 173
1376 24 Basque France EUROPE 196 136 121 178 151 126 108 152 275 246 237 185 188 129 209 156 249 174 296 228 170 290 153 153 300 149 274 188 251 -9 226 163 199 198 -9 278 222 300 163 234 155 186 239 274 96 136 292 194 142 253 143 162 158 229 240 253 198 -9 320 265 210 269 264 -9 193 -9 186 110 199 322 231 267 258 141 253 236 233 216 270 207 274 224 192 128 230 198 149 239 244 266 253 155 277 181 150 294 132 176 113 243 176 189 195 330 237 183 294 172 201 196 125 163 286 253 -9 156 155 154 260 209 164 287 150 188 174 229 259 203 129 129 169 209 294 204 222 178 268 324 166 152 213 -9 200 177 216 251 221 184 129 239 249 129 166 239 250 252 205 248 215 149 278 -9 197 305 216 136 116 185 119 245 227 270 159 202 303 187 195 156 163 180 384 185 212 293 212 197 245 125 172 157 228 232 173 198 215 216 288 205 248 270 187 215 140 168 190 213 256 196 172 206 163 382 275 194 125 155 268 205 158 141 172 190 196 153 244 203 188 209 181 167 280 180 252 259 245 241 300 207 131 125 157 181 217 153 155 181
1377 24 Basque France EUROPE 156 133 117 166 151 118 104 144 255 238 233 185 180 117 -9 140 245 162 280 224 164 290 137 153 296 145 274 184 247 143 214 155 199 186 121 266 -9 296 155 -9 147 183 225 270 96 124 292 170 138 245 135 170 152 205 236 250 194 198 320 271 198 265 -9 151 177 149 190 102 187 322 223 255 246 145 225 227 224 192 255 203 271 212 189 -9 230 198 137 223 240 263 249 163 269 173 150 294 132 184 101 231 168 181 187 310 217 179 258 152 197 188 121 171 278 249 204 140 147 154 256 197 161 295 146 188 158 229 263 203 -9 108 153 205 294 -9 214 166 260 316 151 160 204 187 192 169 204 247 209 168 126 -9 241 109 158 224 246 249 193 236 221 129 260 -9 189 305 212 124 100 189 119 249 243 270 156 198 299 179 192 152 163 176 364 182 200 289 216 193 241 133 164 141 224 224 170 178 215 204 288 -9 244 262 179 215 -9 -9 174 209 256 192 184 190 159 370 259 192 129 143 272 208 158 126 168 172 196 149 224 207 188 209 169 159 280 172 252 251 245 238 292 191 131 133 157 129 209 137 140 173
1377 24 Basque France EUROPE 172 133 117 178 155 126 108 156 275 242 241 189 196 129 -9 144 249 162 296 232 174 290 153 156 300 153 274 188 251 151 230 159 203 194 124 270 -9 300 163 -9 151 186 239 282 105 144 292 178 142 249 135 174 158 205 236 256 198 202 324 271 206 293 -9 151 181 165 190 116 191 330 223 267 258 149 245 239 236 204 258 203 268 216 192 -9 230 198 140 231 244 263 253 163 277 201 150 298 138 184 113 239 172 185 187 334 257 179 282 168 201 196 121 175 282 257 212 156 155 158 260 209 167 291 162 200 158 233 267 207 -9 129 161 213 298 -9 218 174 268 320 157 164 213 193 196 177 208 259 213 184 129 -9 245 117 162 224 250 252 209 236 225 153 284 -9 201 310 220 124 124 193 123 253 243 270 159 198 303 187 195 156 163 176 372 194 206 293 220 197 245 137 172 149 224 224 173 198 219 208 291 -9 248 266 183 215 -9 -9 178 209 268 196 188 202 167 386 279 194 133 155 272 208 158 135 172 199 196 149 244 207 188 213 177 159 284 172 260 259 245 241 304 207 131 141 160 161 215 149 155 181
1378 24 Basque France EUROPE 156 136 117 182 151 126 100 148 275 242 229 185 188 117 185 136 245 166 292 232 166 290 149 147 300 153 262 172 247 143 222 155 203 198 115 270 222 300 155 240 -9 186 231 278 96 120 280 174 138 237 135 162 158 205 232 256 194 198 320 268 198 289 260 147 181 -9 190 100 191 326 223 263 250 125 237 239 218 200 255 203 271 216 180 120 224 190 137 231 244 251 241 159 269 173 141 298 117 176 109 231 172 185 187 310 233 179 250 156 201 192 121 167 274 257 204 140 139 150 256 205 164 283 150 184 143 209 255 203 -9 105 169 209 294 -9 218 170 260 320 151 148 210 190 184 173 204 247 209 176 132 236 253 113 150 230 250 252 201 224 221 -9 260 278 189 300 212 121 100 181 123 237 239 -9 150 198 299 187 180 152 163 176 368 179 209 297 200 189 241 121 168 169 212 220 170 194 201 208 285 190 240 262 175 218 136 160 182 205 256 188 180 194 163 378 255 192 125 147 260 205 158 126 172 172 192 145 224 207 172 209 173 155 284 172 252 251 221 235 304 191 131 137 157 129 223 153 152 177
1378 24 Basque France EUROPE 156 139 121 182 151 130 104 152 275 246 241 189 188 125 197 144 249 170 296 248 174 306 149 150 300 153 270 184 255 143 226 163 219 202 118 278 222 304 159 246 -9 189 237 282 96 136 285 178 142 241 139 170 158 205 232 256 198 206 324 277 206 289 264 151 181 -9 190 108 195 330 231 271 258 141 245 239 230 216 258 203 274 216 189 128 227 198 149 235 252 263 241 163 273 177 147 302 126 188 113 239 176 185 191 322 237 183 266 164 201 208 121 171 274 253 212 156 147 150 264 209 170 291 158 188 170 213 263 207 -9 129 169 213 298 -9 218 182 264 324 157 152 213 190 192 177 204 255 213 180 132 236 257 117 154 236 250 252 205 232 225 -9 284 282 193 315 212 127 112 193 123 237 239 -9 162 202 303 187 192 160 167 176 376 182 215 297 204 189 249 133 172 173 232 228 170 198 205 212 303 205 244 270 179 218 136 168 190 209 256 192 188 198 171 378 271 194 133 155 268 205 170 138 188 184 192 149 244 211 188 213 181 159 288 176 256 267 237 238 308 211 131 149 157 161 223 157 155 181
1379 24 Basque France EUROPE 156 136 113 174 147 118 104 168 255 230 237 189 184 117 185 144 245 162 300 224 166 294 137 147 296 145 270 172 247 143 218 147 199 182 115 270 219 296 143 228 151 186 235 282 96 140 292 182 146 237 131 162 155 205 232 244 190 202 308 265 198 277 260 151 177 -9 186 100 191 322 223 255 234 141 233 236 218 200 258 203 271 212 189 -9 224 190 137 227 -9 260 245 151 269 173 138 294 132 176 109 -9 168 185 187 334 229 179 258 -9 193 188 121 159 262 249 204 156 147 154 260 205 164 287 146 196 158 229 251 207 138 108 157 209 294 198 214 174 264 320 157 -9 195 187 192 177 -9 251 209 172 129 221 245 113 162 224 242 246 201 236 205 129 260 -9 189 310 212 133 104 177 119 241 239 274 147 202 307 187 189 152 159 176 368 191 200 293 212 185 245 125 168 157 224 224 170 182 215 208 291 -9 240 258 179 215 -9 164 178 209 256 188 188 174 163 378 -9 190 117 131 268 196 158 126 164 175 192 145 244 203 184 209 173 155 280 176 256 263 217 241 292 191 131 125 160 121 209 137 152 -9
1379 24 Basque France EUROPE 168 136 113 178 147 122 108 168 271 246 241 189 188 129 189 172 245 170 304 228 168 298 137 153 300 149 274 180 251 147 226 155 203 206 124 274 222 296 163 234 159 189 245 286 96 140 295 198 154 245 135 170 158 221 236 253 202 202 320 277 198 293 264 155 197 -9 190 100 203 322 223 255 254 141 233 239 218 200 270 207 268 216 192 -9 227 190 143 231 -9 263 253 151 277 197 153 294 141 184 121 -9 176 189 195 342 257 179 286 -9 197 200 121 163 282 253 208 156 163 158 260 217 164 291 154 196 158 237 267 207 138 129 169 213 302 204 222 174 264 324 166 -9 210 187 196 177 -9 259 217 180 132 239 249 125 170 239 246 258 201 240 215 149 287 -9 193 315 216 136 112 185 131 253 239 274 159 202 311 187 192 156 163 180 372 194 203 293 212 189 245 133 168 169 228 232 170 198 215 216 288 -9 244 262 187 218 -9 164 182 209 256 200 192 210 167 386 -9 192 137 135 272 199 166 144 180 181 192 149 244 211 184 225 173 159 288 176 260 267 241 244 296 207 143 141 163 185 227 141 152 -9
1380 24 Basque France EUROPE 156 127 113 178 147 118 104 156 271 238 233 173 184 117 181 152 245 162 292 228 158 290 141 141 300 145 266 172 247 139 218 159 199 194 -9 266 222 296 155 234 143 186 229 266 96 128 280 182 142 241 139 174 158 205 232 250 194 206 312 277 206 265 264 147 173 157 190 -9 187 314 227 255 254 137 245 227 236 200 255 191 268 216 189 120 227 182 137 231 240 251 241 151 269 173 147 294 117 176 101 239 168 181 187 334 217 183 250 164 201 200 121 167 262 253 200 152 155 154 256 209 164 287 150 192 158 229 255 207 126 108 157 209 302 -9 214 174 264 316 157 152 213 184 188 173 204 259 209 168 123 236 249 113 146 239 246 246 197 240 209 149 260 -9 185 310 212 133 100 177 119 237 239 258 150 202 299 187 195 152 163 172 368 182 200 -9 208 189 241 121 168 157 224 220 170 182 205 212 288 -9 240 262 187 218 -9 152 178 205 260 196 172 190 163 386 275 186 129 147 268 196 158 126 172 172 192 133 224 207 176 225 173 -9 288 176 256 259 -9 232 288 191 131 141 157 129 209 157 155 -9
1380 24 Basque France EUROPE 180 133 117 178 147 122 104 160 275 242 237 185 188 117 189 160 249 166 320 228 170 294 157 150 304 153 270 180 255 147 222 159 203 198 -9 270 222 300 159 237 151 192 243 286 111 140 289 202 146 241 139 174 158 233 236 250 202 210 324 277 210 277 268 151 185 169 190 -9 195 326 231 263 258 137 253 227 236 200 255 207 268 232 192 128 233 198 149 231 248 263 245 155 273 173 150 298 138 180 113 239 168 181 191 334 265 187 250 168 201 196 121 171 286 253 204 156 167 158 260 217 164 291 154 204 170 229 267 207 126 108 169 213 302 -9 218 174 264 324 166 164 213 187 192 165 204 263 217 176 129 239 253 117 162 242 246 246 205 244 215 153 278 -9 189 315 212 136 108 193 127 245 243 270 156 202 307 191 195 164 171 180 376 185 212 -9 212 189 249 125 172 161 228 228 170 198 219 216 306 -9 244 270 187 218 -9 164 190 209 264 204 184 190 171 386 275 190 129 151 272 205 158 141 172 184 196 149 252 207 176 225 177 -9 288 176 260 263 -9 238 296 215 131 149 163 173 217 157 155 -9
511 25 French France EUROPE 176 133 109 174 151 122 108 -9 255 238 233 189 180 -9 185 144 249 162 296 228 164 286 141 147 304 153 274 172 251 135 226 159 199 194 115 274 219 300 159 234 151 180 239 282 99 120 -9 -9 138 245 131 170 161 -9 240 241 194 198 320 271 198 265 260 155 189 153 186 98 183 -9 223 259 242 145 237 227 218 200 258 195 271 220 189 120 230 190 137 231 244 251 241 151 273 173 144 298 117 176 109 235 172 181 183 326 233 179 282 156 -9 196 121 163 262 249 196 144 155 154 256 205 161 283 150 184 158 233 251 207 129 105 -9 205 290 198 218 174 272 316 157 148 213 190 188 169 216 243 -9 176 120 221 245 113 166 224 246 246 197 236 219 -9 -9 286 185 305 -9 136 112 177 -9 245 227 258 147 202 299 179 189 156 163 176 364 182 200 293 200 189 241 125 172 161 224 232 167 178 211 204 288 187 240 258 175 206 136 -9 174 -9 -9 188 184 198 159 374 271 194 133 143 264 196 158 126 172 181 192 133 240 203 176 209 169 159 280 176 252 259 233 241 -9 191 123 121 157 117 217 153 140 181
511 25 French France EUROPE 184 139 117 178 155 122 112 -9 271 246 237 189 188 -9 185 144 249 166 296 240 170 294 141 147 304 157 278 192 255 135 230 163 207 206 118 274 222 304 163 246 159 192 241 286 111 132 -9 -9 158 249 139 174 161 -9 240 241 198 206 324 271 206 289 260 155 193 173 186 100 191 -9 231 263 258 149 241 236 236 200 270 211 280 220 192 132 233 198 137 231 244 263 249 167 277 189 147 302 117 180 109 243 176 193 187 338 257 183 282 160 -9 204 121 163 282 253 204 152 159 158 260 205 164 287 158 192 158 233 255 211 138 108 -9 209 302 204 222 174 272 316 157 160 213 193 196 177 216 259 -9 180 126 242 249 125 170 245 246 246 201 240 225 -9 -9 286 213 305 -9 136 116 193 -9 249 235 274 159 202 315 191 189 160 163 176 376 185 212 297 220 189 245 133 172 161 228 232 170 186 215 208 306 196 244 266 183 215 140 -9 178 -9 -9 200 188 202 171 374 275 194 133 151 272 196 162 132 172 184 196 149 248 207 180 221 173 159 288 176 252 271 237 244 -9 191 135 137 157 129 223 153 152 185
512 25 French France EUROPE 156 136 113 182 147 122 108 152 271 238 229 177 184 117 181 148 245 162 292 228 170 282 141 141 296 153 270 180 247 139 -9 155 199 194 -9 274 219 300 155 234 151 -9 235 282 96 124 292 170 138 237 135 162 -9 205 236 241 -9 182 312 274 198 269 -9 147 177 153 190 102 187 326 223 247 254 141 237 230 224 208 258 203 271 216 189 120 230 190 134 227 244 251 245 159 281 173 144 294 117 172 109 239 168 181 191 334 229 175 254 160 201 196 121 159 278 253 200 152 139 154 256 205 161 287 -9 188 158 233 255 203 126 126 157 201 294 195 210 166 264 320 151 148 210 -9 192 173 216 255 209 176 129 221 249 113 162 239 250 252 197 232 215 153 251 274 185 300 208 127 108 181 119 233 239 -9 153 198 299 187 189 156 163 176 376 -9 203 297 200 189 245 125 164 145 228 224 167 194 215 204 297 187 240 258 179 218 140 164 178 205 248 204 184 190 159 370 271 190 121 151 264 196 158 138 164 190 184 145 224 203 184 213 165 163 280 180 -9 259 221 235 292 191 119 121 157 129 209 141 143 177
512 25 French France EUROPE 180 136 113 182 151 126 108 160 275 242 233 193 188 117 185 152 253 170 296 236 172 290 149 156 304 153 270 188 251 147 -9 159 199 194 -9 278 222 300 159 234 159 -9 239 294 111 140 292 174 146 237 143 174 -9 221 236 250 -9 198 324 274 206 273 -9 159 177 173 190 102 191 326 223 271 254 141 245 239 233 212 258 207 274 216 192 132 230 194 143 227 244 251 253 163 281 173 147 298 129 176 113 239 176 185 195 338 237 179 258 164 201 204 125 163 282 253 204 156 143 158 260 205 164 291 -9 192 170 233 255 203 129 129 169 205 298 201 214 170 272 320 166 148 213 -9 192 177 224 255 213 180 132 230 257 117 166 242 250 252 213 240 215 153 281 286 201 320 208 130 116 185 123 245 239 -9 159 202 307 191 192 156 163 180 376 -9 212 297 212 197 245 133 168 161 228 232 170 194 215 216 306 196 244 266 183 221 140 168 178 213 256 204 192 194 167 374 271 192 133 151 272 199 166 138 180 193 188 149 240 213 188 217 169 167 288 180 -9 263 233 241 296 191 143 141 157 177 209 157 152 181
513 25 French France EUROPE 176 136 113 174 -9 126 104 152 255 242 237 173 180 129 185 136 249 158 296 228 174 278 145 150 300 141 274 172 251 135 222 159 199 194 118 266 207 296 159 234 151 186 229 278 96 120 280 170 122 241 139 162 155 209 236 256 198 202 320 265 202 289 264 151 173 169 182 104 183 -9 227 255 246 141 237 236 227 204 255 199 271 216 189 -9 224 190 140 231 244 -9 245 155 281 161 141 302 117 180 109 235 172 181 187 330 257 175 254 -9 201 196 121 167 278 245 196 140 139 154 256 197 164 287 150 184 143 225 251 203 126 108 153 -9 298 195 210 174 264 324 151 148 210 184 184 173 204 243 209 168 126 236 245 113 158 224 250 252 197 244 221 149 -9 278 201 305 212 127 100 173 119 237 239 258 150 202 303 175 192 156 163 176 376 191 203 293 196 185 245 125 168 165 224 224 -9 178 203 204 288 202 240 258 183 -9 136 152 178 201 256 200 168 198 167 382 -9 186 129 147 264 196 158 135 164 181 188 141 224 207 188 213 169 155 284 176 252 259 225 235 296 191 123 129 163 117 209 153 155 177
513 25 French France EUROPE 184 136 117 178 -9 130 108 164 255 246 237 189 200 129 185 144 253 166 324 240 174 286 161 153 304 153 274 188 255 147 226 167 211 206 121 270 219 300 163 240 159 189 231 286 111 128 292 178 150 245 139 166 158 229 240 256 198 206 324 274 206 293 268 151 185 169 186 110 195 -9 235 259 250 145 237 236 233 216 258 203 274 216 192 -9 227 190 140 231 248 -9 253 159 281 173 150 314 117 184 113 239 176 185 195 342 261 183 270 -9 201 204 125 167 282 249 200 152 139 154 260 201 164 287 158 204 158 233 263 211 129 126 169 -9 298 195 210 174 272 324 169 160 213 190 196 173 204 259 217 180 129 245 249 113 162 239 254 252 209 248 235 149 -9 286 213 315 224 127 116 189 123 241 239 266 159 206 303 191 192 160 167 180 376 191 206 293 216 193 249 133 168 165 228 232 -9 198 219 208 288 205 240 258 187 -9 144 160 186 205 260 200 180 198 171 386 -9 190 137 151 272 205 158 138 164 196 192 145 244 207 192 221 169 163 288 176 252 267 233 241 300 207 139 137 163 189 209 153 155 181
514 25 French France EUROPE 168 133 117 166 155 126 104 156 255 234 237 181 180 129 185 148 245 162 292 228 164 282 137 147 288 145 270 188 247 147 222 159 199 198 118 270 204 292 155 243 139 192 235 274 96 124 292 174 122 241 135 174 158 221 232 238 194 186 312 271 202 269 264 155 181 149 178 100 183 -9 231 243 234 145 233 227 236 200 255 203 271 216 192 120 224 194 137 231 248 -9 245 151 277 177 147 294 117 166 105 231 168 181 183 326 233 183 250 164 205 188 113 163 274 241 208 152 139 150 256 205 164 283 150 188 158 209 251 207 126 108 157 205 290 204 218 174 264 312 154 148 204 -9 188 169 204 259 217 176 126 236 249 113 158 239 250 252 201 232 209 145 272 282 193 305 208 124 100 177 115 241 227 258 150 202 299 191 195 152 163 176 364 182 185 289 200 185 241 125 168 141 224 228 173 186 205 208 306 187 240 266 187 221 136 160 178 201 256 192 172 170 167 378 271 190 129 143 256 196 162 126 172 184 188 145 224 203 180 209 169 159 284 168 244 259 233 235 284 191 119 133 160 133 209 145 140 -9
514 25 French France EUROPE 180 133 117 178 155 126 108 168 255 238 249 185 188 129 189 148 249 170 296 240 168 286 157 153 296 145 274 192 251 151 226 163 203 202 121 274 219 296 167 246 151 192 243 278 105 136 292 178 178 241 143 178 158 221 240 253 206 202 320 271 218 289 264 155 185 149 186 112 191 -9 235 251 246 145 245 236 236 204 267 207 277 224 192 128 227 194 143 235 248 -9 249 159 277 197 153 298 132 180 109 235 168 189 195 338 261 187 266 164 205 196 125 171 278 253 212 152 163 158 260 213 164 295 158 192 166 209 263 207 126 108 169 209 298 204 222 182 268 316 157 156 213 -9 192 177 224 259 221 176 135 242 257 113 162 239 254 258 201 244 215 149 281 286 205 310 220 133 100 193 119 245 243 258 156 206 307 195 195 160 167 176 372 185 215 293 224 189 245 125 168 149 224 228 173 198 215 208 306 199 240 270 187 221 140 168 186 205 256 200 172 210 171 382 271 194 133 151 264 196 162 132 188 184 196 153 224 203 188 209 169 167 292 176 252 267 237 238 296 191 135 137 160 189 213 149 152 -9
515 25 French France EUROPE 156 133 109 174 147 118 108 152 255 230 237 177 188 117 189 136 245 166 292 228 170 282 141 141 308 149 274 172 251 143 222 155 195 194 115 274 207 296 155 234 139 189 231 278 96 124 285 178 146 233 127 162 152 205 232 238 186 186 320 265 202 265 268 151 173 161 186 104 187 322 223 263 234 141 225 227 233 196 255 199 274 216 192 -9 227 190 137 -9 240 257 241 151 269 189 144 298 117 180 109 235 168 181 183 326 229 179 250 156 197 188 121 163 262 245 200 140 151 150 260 205 164 283 146 184 158 209 255 203 129 105 157 -9 286 198 214 174 268 320 157 148 210 184 188 169 208 259 201 168 126 221 245 113 142 236 246 246 193 224 211 149 278 278 181 305 212 127 108 189 -9 237 223 270 150 198 299 179 195 160 167 180 372 173 200 297 200 189 241 121 168 149 228 232 170 178 211 204 288 190 240 262 183 212 -9 160 182 209 260 192 172 190 171 386 275 186 129 143 256 196 158 135 164 184 172 137 240 207 184 185 169 -9 280 172 256 255 225 235 296 191 135 121 157 129 209 153 152 177
515 25 French France EUROPE 168 133 117 178 155 126 108 172 267 238 241 185 200 121 192 148 253 166 320 228 170 286 153 147 308 157 274 172 255 147 226 155 203 194 118 282 222 308 159 255 151 189 235 286 111 132 292 206 146 241 147 174 152 209 244 256 194 198 324 271 202 265 268 151 185 169 186 104 195 326 231 271 258 145 233 233 236 204 255 203 274 220 192 -9 230 194 143 -9 240 260 257 155 269 201 150 302 126 180 113 235 176 185 191 326 257 191 266 164 205 200 125 167 278 249 208 152 163 154 260 205 167 291 162 192 174 221 263 207 135 129 157 -9 294 198 218 174 272 324 157 164 216 187 192 169 216 267 205 176 132 239 245 129 154 236 250 249 201 236 215 149 284 286 185 305 216 133 116 189 -9 241 227 278 156 202 303 191 195 164 171 188 376 179 200 301 220 189 245 133 168 161 228 236 170 178 223 212 288 202 244 266 187 218 -9 164 194 217 264 208 176 202 171 390 279 196 133 147 260 208 158 138 184 184 196 145 256 207 184 213 177 -9 288 176 256 263 241 238 300 203 139 133 163 201 217 157 155 181
516 25 French France EUROPE 168 133 113 170 155 118 108 148 267 230 237 185 184 117 181 144 245 166 292 216 166 282 137 156 300 145 270 172 247 151 222 159 207 194 115 266 204 296 155 234 151 180 225 278 105 120 292 178 122 237 139 162 155 221 232 253 186 194 316 265 198 289 260 147 181 153 186 106 183 322 223 247 250 145 237 227 233 -9 255 191 274 212 189 -9 227 194 140 231 240 260 241 167 269 173 141 298 117 176 109 231 168 185 187 326 261 -9 258 168 205 196 113 155 282 253 212 152 151 154 260 201 164 287 158 188 166 225 259 207 129 108 -9 201 294 198 222 170 260 312 157 148 216 -9 184 169 204 251 197 176 132 221 241 113 154 224 246 246 197 232 199 145 260 282 197 310 216 121 -9 189 119 241 231 258 147 198 299 191 189 156 163 176 364 179 203 293 200 189 245 125 164 145 224 224 170 178 207 208 288 205 -9 254 175 212 140 164 178 205 260 192 172 190 159 382 271 188 133 143 264 199 158 138 172 181 188 141 224 211 176 221 173 163 288 176 252 263 -9 -9 296 191 131 129 157 129 205 153 149 177
516 25 French France EUROPE 180 139 113 174 159 130 108 156 275 238 241 193 208 117 197 148 249 166 292 228 174 286 145 156 300 153 270 188 255 151 230 167 207 198 121 270 207 296 167 243 159 195 237 278 111 136 295 202 122 237 143 174 158 229 236 256 198 206 316 268 198 293 264 151 189 173 190 108 187 330 227 255 258 149 237 236 236 -9 267 191 274 216 192 -9 233 194 146 231 248 263 269 171 277 193 150 298 132 180 109 235 176 189 187 338 261 -9 262 172 209 200 121 159 286 253 216 152 151 158 268 213 167 291 158 200 174 233 259 207 138 126 -9 213 302 201 222 178 272 324 166 164 222 -9 188 177 216 259 217 180 132 245 249 113 162 224 246 252 201 236 219 157 278 286 197 315 220 130 -9 201 119 241 239 274 153 202 303 195 189 156 163 176 368 191 206 297 212 191 249 129 168 149 228 232 170 182 215 212 288 211 -9 262 187 218 140 168 178 205 260 200 172 194 159 382 275 194 133 151 268 199 162 138 176 187 196 149 244 211 188 225 177 163 288 176 256 263 -9 -9 304 211 139 145 157 185 221 157 158 181
517 25 French France EUROPE 152 136 105 170 147 118 100 156 255 234 241 173 188 117 185 144 241 170 300 228 170 286 -9 153 288 145 274 172 247 143 218 155 199 194 115 274 -9 296 159 234 -9 186 233 274 96 120 -9 170 142 241 139 170 158 205 232 238 194 198 312 265 206 265 260 155 193 153 190 100 187 326 223 255 254 141 241 239 227 200 255 191 -9 216 180 -9 230 190 140 231 248 -9 245 167 269 -9 147 302 -9 180 109 235 164 181 187 322 -9 175 242 -9 -9 196 125 163 262 253 208 140 143 154 256 201 164 287 154 188 -9 229 263 203 126 129 169 -9 298 201 210 170 264 312 157 144 195 -9 184 173 208 251 209 180 132 221 245 117 158 224 -9 252 201 232 215 149 -9 286 201 305 208 118 100 177 119 245 223 -9 150 206 303 191 192 152 167 176 368 179 185 289 196 189 245 121 168 145 216 220 -9 178 215 208 294 202 -9 266 175 -9 136 -9 174 205 252 196 176 194 159 382 271 194 129 143 268 205 154 -9 172 181 188 137 224 199 184 -9 165 155 -9 172 256 263 233 -9 296 191 119 137 160 133 209 137 140 -9
517 25 French France EUROPE 172 136 113 182 155 126 108 160 271 246 241 177 200 129 185 144 249 174 320 228 174 310 -9 156 296 149 278 188 251 147 226 163 219 198 124 278 -9 296 163 234 -9 189 245 286 96 120 -9 182 150 245 139 174 158 209 236 256 198 202 316 274 206 269 264 155 193 165 190 112 195 330 227 263 258 141 249 239 236 212 255 195 -9 220 192 -9 230 194 140 235 248 -9 257 167 273 -9 147 302 -9 188 113 235 168 181 187 326 -9 183 262 -9 -9 200 125 163 278 261 208 160 143 158 260 201 164 291 154 188 -9 229 263 203 126 129 169 -9 302 201 222 174 268 320 157 160 213 -9 192 177 224 255 213 180 132 242 253 129 162 224 -9 252 205 240 225 157 -9 286 213 315 212 133 120 189 119 249 235 -9 153 206 307 191 195 152 167 184 368 185 209 293 216 189 249 133 168 161 224 228 -9 194 215 208 306 208 -9 266 187 -9 140 -9 178 209 256 204 188 194 167 386 275 198 129 147 268 205 166 -9 172 181 196 149 244 207 184 -9 165 159 -9 176 256 263 233 -9 308 191 143 141 166 189 217 153 152 -9
518 25 French France EUROPE 152 136 113 170 147 122 108 160 255 234 237 173 180 129 189 148 253 166 296 224 170 286 141 147 292 149 270 172 247 135 226 159 203 198 124 270 -9 300 155 243 151 183 231 278 96 124 -9 170 146 237 131 162 152 217 240 238 190 198 312 268 198 289 260 151 189 -9 186 102 191 322 223 255 254 141 225 239 -9 204 255 203 268 216 192 124 227 194 140 227 236 260 253 151 277 173 147 286 117 166 105 235 172 185 187 322 229 183 262 164 197 196 113 163 262 245 212 140 139 150 260 205 164 291 -9 188 158 221 251 211 126 105 169 209 294 198 214 170 264 320 151 -9 195 -9 188 169 -9 247 205 176 -9 224 245 109 170 224 246 246 201 240 215 149 278 278 189 300 208 133 100 193 119 249 -9 274 147 198 303 179 192 164 159 180 372 179 200 293 200 189 241 125 164 141 228 220 -9 178 205 204 297 187 236 262 179 212 136 164 178 205 264 196 172 202 159 374 271 190 133 143 264 -9 158 132 168 184 172 145 -9 209 184 185 169 159 280 176 252 -9 225 235 292 191 123 137 166 129 217 141 152 181
518 25 French France EUROPE 172 136 113 182 147 126 112 172 271 234 237 185 192 129 209 164 253 174 296 228 178 294 145 153 296 153 282 188 259 147 230 159 223 202 124 274 -9 300 159 243 151 192 235 290 111 132 -9 174 162 249 135 162 152 217 244 250 194 198 324 268 198 289 264 155 197 -9 190 102 191 322 231 259 254 141 233 239 -9 216 258 207 274 216 192 132 233 194 143 227 244 260 253 159 281 197 150 302 132 180 113 239 172 193 187 326 233 183 282 168 197 200 121 167 282 253 212 152 163 154 264 209 164 295 -9 192 174 229 255 215 129 126 169 213 298 201 226 178 264 324 157 -9 213 -9 192 177 -9 267 217 176 -9 227 249 121 174 236 250 252 205 240 215 153 284 286 193 310 216 136 104 197 131 249 -9 274 156 202 303 187 195 168 167 180 372 182 209 301 220 193 249 125 172 165 232 232 -9 202 215 204 303 190 240 266 187 218 144 164 194 209 268 200 176 202 159 394 275 194 133 143 264 -9 162 132 176 190 192 149 -9 213 184 217 177 159 284 176 260 -9 225 238 304 191 131 141 166 161 227 149 155 181
519 25 French France EUROPE 156 139 109 166 143 126 92 164 255 230 237 189 188 117 185 136 245 166 296 228 164 290 145 156 304 141 278 172 247 143 222 -9 203 -9 121 274 207 296 155 234 143 183 225 274 99 128 280 174 122 241 135 162 152 205 236 238 194 182 320 271 206 269 264 151 193 -9 182 -9 187 322 227 267 254 137 225 233 218 200 267 203 274 216 180 128 227 194 137 223 240 257 245 155 269 173 144 298 117 180 113 235 168 189 191 326 233 167 258 168 197 188 117 159 262 253 212 152 151 154 260 201 164 291 158 184 158 221 255 207 126 108 157 205 298 204 214 174 260 312 151 144 213 -9 184 173 204 243 209 168 126 221 249 113 150 236 246 246 201 224 215 149 272 282 185 310 216 121 112 189 115 245 231 266 147 202 307 187 192 152 151 176 368 164 206 297 200 189 241 129 168 141 212 224 170 198 211 200 288 -9 240 262 183 215 132 160 174 205 248 200 184 174 159 370 271 186 125 131 264 196 162 126 172 187 188 145 224 207 184 217 169 155 284 176 256 259 241 232 284 191 131 133 160 153 223 141 -9 173
519 25 French France EUROPE 188 139 117 174 155 130 104 164 275 246 237 193 200 129 201 136 245 178 300 240 170 290 157 156 308 145 282 184 255 147 230 -9 203 -9 124 274 219 300 159 249 151 192 235 278 105 136 280 178 142 245 135 174 158 205 236 250 198 198 324 274 210 285 268 155 193 -9 190 -9 191 326 231 267 258 141 233 233 236 220 270 203 274 216 192 128 233 198 143 231 244 257 249 159 269 189 147 302 117 184 113 239 172 193 195 330 257 183 282 168 205 192 125 171 286 253 212 152 151 158 260 205 164 291 162 188 158 225 267 207 126 126 157 205 302 207 214 174 260 320 157 164 213 -9 200 177 224 263 213 180 129 236 257 117 162 242 250 252 205 240 225 149 278 282 189 315 220 136 120 197 127 249 239 274 147 202 307 195 195 164 167 184 372 194 209 297 216 189 245 133 168 157 224 224 170 202 223 208 300 -9 240 262 187 218 140 164 174 209 256 200 192 198 171 382 271 194 129 147 268 199 162 126 176 193 196 149 224 207 184 225 169 159 284 184 260 263 241 235 300 207 131 141 163 153 223 157 -9 177
520 25 French France EUROPE 156 127 109 174 147 118 108 152 255 234 233 157 180 117 185 140 245 158 300 228 164 270 149 141 304 145 262 172 247 143 218 155 195 194 115 274 219 292 155 234 139 189 237 278 96 120 280 174 138 237 131 162 155 205 240 238 190 194 320 265 198 289 264 147 185 153 190 108 187 322 235 263 234 133 225 236 233 212 255 191 280 212 192 132 227 190 140 227 240 -9 241 151 269 177 144 298 117 180 101 235 168 181 183 326 233 175 262 160 193 200 121 167 262 253 200 152 135 154 260 205 164 283 154 188 143 209 251 -9 126 108 157 205 278 195 214 174 264 312 157 160 213 -9 188 177 204 255 201 180 126 221 245 113 162 239 246 246 201 224 227 149 260 270 201 305 212 127 100 185 119 237 223 258 156 202 299 183 192 156 159 176 372 179 191 293 200 185 245 121 -9 161 224 224 167 178 211 -9 288 202 240 262 179 215 136 160 178 205 252 192 176 198 167 374 263 186 129 151 260 196 158 132 164 181 184 145 248 207 176 185 169 155 288 172 252 263 229 235 288 191 135 125 160 157 209 141 -9 173
520 25 French France EUROPE 172 133 117 178 159 130 112 152 279 242 233 173 200 129 189 144 249 170 324 228 170 306 153 150 304 153 270 180 255 143 226 159 203 206 130 278 219 296 155 246 155 189 239 278 111 124 289 202 150 249 135 162 164 221 240 256 198 198 328 265 206 293 264 147 193 153 190 110 191 326 243 267 254 145 233 239 236 216 255 199 274 216 192 132 230 198 143 231 240 -9 253 155 277 189 147 310 117 180 113 239 176 185 187 334 237 175 286 168 205 204 125 179 274 261 204 156 143 154 272 213 164 291 158 192 174 221 267 -9 138 129 169 209 282 198 218 182 272 316 172 168 213 -9 188 177 204 263 205 180 129 236 249 117 166 242 250 246 201 236 231 153 260 282 209 310 220 133 116 193 127 245 239 274 159 202 305 187 195 160 163 176 372 185 200 297 200 189 245 121 -9 169 228 232 167 198 215 -9 309 202 252 266 187 218 136 168 178 209 256 196 184 206 175 378 271 198 133 155 264 205 162 138 180 190 196 145 252 207 184 213 173 163 288 176 252 275 241 241 296 191 135 141 163 193 217 141 -9 181
521 25 French France EUROPE 156 -9 113 178 147 118 100 148 255 238 237 189 184 117 185 136 241 162 292 228 168 278 141 141 300 145 274 172 247 135 222 155 199 194 121 270 -9 296 155 234 139 180 235 274 96 124 -9 170 142 241 135 162 158 205 232 250 198 198 320 274 198 273 264 147 181 153 186 100 191 322 227 255 254 137 225 236 218 200 -9 195 280 216 192 120 227 194 134 235 -9 260 253 151 269 177 144 290 132 176 105 231 172 185 187 322 229 179 258 160 201 200 121 171 274 253 196 156 143 150 260 201 161 291 150 184 158 209 251 203 129 108 153 201 294 201 210 170 244 316 151 148 195 184 184 173 204 255 201 180 120 -9 249 113 154 224 246 246 201 244 217 141 251 278 193 300 212 130 100 181 119 233 239 270 147 198 303 187 192 148 163 176 368 182 209 293 212 185 241 125 168 141 224 224 167 198 215 212 288 205 240 258 183 218 -9 160 178 205 256 192 188 194 159 370 271 188 129 131 268 196 158 126 164 184 192 141 248 207 180 185 -9 159 280 168 252 -9 233 232 284 207 131 121 160 153 215 153 152 -9
521 25 French France EUROPE 172 -9 121 178 155 126 112 156 271 242 241 189 188 121 185 164 249 166 300 228 178 290 141 153 300 153 274 188 255 143 226 159 215 198 121 274 -9 304 171 249 151 192 239 278 111 144 -9 178 158 245 135 170 158 221 236 253 198 202 320 277 206 293 272 151 193 157 186 108 195 326 231 259 254 145 237 239 227 216 -9 203 274 216 192 128 230 198 134 235 -9 260 261 163 281 197 150 298 135 176 113 231 176 189 187 326 241 183 262 168 213 204 121 163 278 257 204 156 155 158 272 205 161 291 158 188 170 209 255 211 138 126 165 209 294 207 210 174 272 316 157 148 210 190 188 181 208 267 209 180 120 -9 257 125 162 239 246 246 209 244 219 153 260 282 205 310 216 136 100 185 123 241 239 270 159 202 307 191 195 156 163 176 372 185 212 297 212 193 245 129 168 165 224 232 167 202 223 216 306 205 240 266 183 221 -9 160 178 205 264 200 188 202 171 382 271 188 133 147 272 199 158 126 172 190 192 149 248 211 180 217 -9 159 288 176 256 -9 249 232 296 215 135 141 163 185 223 157 155 -9
522 25 French France EUROPE 156 133 109 178 151 114 108 164 255 242 237 185 180 117 185 136 245 170 296 228 166 290 141 144 296 145 270 184 243 135 218 159 199 198 115 274 -9 300 163 234 147 183 237 278 96 132 -9 170 142 245 131 162 155 205 232 238 194 194 320 271 194 289 268 -9 173 165 190 100 195 322 223 263 254 137 233 233 218 200 -9 207 271 216 192 120 230 194 137 231 244 257 237 155 273 161 141 298 132 176 109 231 168 181 183 326 233 175 258 168 197 192 113 163 278 249 -9 140 147 154 256 209 161 287 146 188 170 233 251 207 126 108 157 209 282 204 214 178 264 316 157 148 195 -9 184 173 204 263 197 176 126 221 245 113 162 224 246 246 201 232 217 149 251 278 201 300 212 133 100 181 119 233 223 270 147 202 303 179 192 148 163 168 376 182 203 297 196 189 241 125 168 141 216 220 170 190 207 208 288 187 240 266 183 218 140 160 174 201 252 196 184 194 159 370 271 184 129 143 260 196 158 126 164 184 196 149 224 203 180 209 -9 159 284 168 252 251 241 -9 292 191 131 137 157 173 209 153 152 181
522 25 French France EUROPE 172 136 113 178 155 126 116 164 275 242 241 189 196 129 185 148 245 170 320 236 174 290 141 147 300 149 274 184 255 151 218 163 203 202 118 278 -9 300 163 243 151 192 235 282 111 140 -9 194 146 249 139 170 158 209 232 241 198 198 324 274 206 293 268 -9 189 169 190 102 203 322 227 263 254 145 245 236 218 200 -9 207 274 220 192 120 230 198 143 231 248 266 249 159 285 169 153 302 132 176 109 235 176 185 191 334 237 183 262 168 197 200 121 167 286 253 -9 152 151 154 264 213 167 291 158 188 174 233 263 211 144 129 157 209 294 207 214 186 268 320 166 164 213 -9 192 173 208 263 213 176 135 233 249 113 170 230 250 258 201 240 229 153 281 282 209 310 220 133 116 189 127 249 239 274 150 202 307 187 195 168 163 180 376 185 203 297 208 193 245 125 172 149 228 236 170 202 223 208 291 190 244 266 187 221 144 164 178 209 260 200 192 194 159 370 279 188 129 147 260 211 162 132 164 184 196 153 248 215 188 213 -9 159 288 172 260 263 241 -9 300 191 139 141 157 177 223 161 155 181
523 25 French France EUROPE 156 133 113 174 147 118 104 160 255 238 237 185 188 117 189 140 249 162 292 232 164 298 141 141 300 145 262 172 247 151 226 159 199 194 115 266 219 300 155 237 151 189 237 270 96 124 289 170 138 237 135 162 158 205 232 241 194 198 324 271 202 265 264 151 181 153 190 106 191 326 223 255 246 141 225 236 218 200 255 203 271 212 189 120 221 190 134 231 244 -9 245 155 269 173 147 302 129 176 105 239 168 181 187 342 233 167 266 160 197 196 125 159 278 245 208 140 131 150 256 201 158 287 146 184 158 209 251 203 126 105 153 201 290 198 210 174 260 312 157 164 195 181 192 173 -9 243 197 176 126 221 249 113 158 239 250 249 201 240 215 149 251 282 185 300 212 121 100 181 119 233 223 258 150 198 295 175 195 152 155 176 372 182 194 289 200 189 249 121 164 141 224 224 167 174 205 -9 288 190 240 266 183 215 140 160 178 -9 256 196 188 202 163 370 259 186 129 151 264 199 162 126 172 175 184 141 224 199 172 221 169 155 276 176 256 -9 225 235 296 191 123 137 163 129 209 141 -9 181
523 25 French France EUROPE 156 136 117 178 151 126 108 168 255 242 241 185 188 121 201 168 257 170 296 240 166 310 153 156 304 149 274 188 263 151 230 159 207 198 115 278 219 300 163 240 151 195 239 282 96 132 295 202 158 237 143 170 161 209 236 256 194 198 324 277 202 289 268 155 189 153 190 106 195 326 223 259 254 141 237 239 233 208 273 207 277 216 189 132 233 194 140 235 244 -9 253 163 273 189 150 302 138 180 113 239 176 185 187 346 241 175 274 168 201 204 125 167 282 253 212 140 139 150 260 209 164 291 158 188 170 225 259 207 135 108 153 209 290 204 218 174 260 316 157 164 204 187 196 173 -9 259 209 180 135 221 249 117 166 239 250 252 201 240 215 153 260 286 209 315 212 130 116 193 123 237 231 274 156 202 303 175 195 156 163 180 372 182 206 293 212 189 249 129 172 145 228 228 170 182 205 -9 297 190 244 266 187 218 140 164 190 -9 260 196 200 206 167 382 275 194 133 151 268 208 162 129 176 184 196 149 240 213 188 229 181 155 284 180 260 -9 237 238 300 207 131 145 163 197 217 141 -9 181
524 25 French France EUROPE 156 133 113 178 151 122 108 148 267 242 233 173 180 117 181 136 249 166 300 228 166 286 141 150 288 149 266 180 243 139 218 159 203 194 115 266 207 292 159 240 143 186 231 266 96 120 295 178 138 245 143 162 155 205 232 241 198 190 324 274 198 265 260 151 181 165 186 -9 191 326 227 251 250 145 237 236 230 196 270 203 268 212 189 120 227 190 137 231 248 -9 241 151 269 -9 147 298 117 172 109 231 168 181 183 330 229 175 258 168 201 192 125 163 262 249 196 140 143 154 256 201 164 283 150 188 158 229 251 207 126 108 157 205 290 198 214 -9 268 320 157 148 210 184 192 169 -9 251 205 168 126 221 245 113 162 242 242 246 201 232 221 153 260 282 185 300 216 118 112 185 123 241 235 270 147 198 303 179 189 152 167 176 372 182 200 289 200 189 241 125 168 141 224 224 161 178 191 208 288 190 240 262 179 215 132 160 186 205 256 196 172 194 159 378 271 194 129 143 264 196 162 132 172 190 196 145 -9 199 184 185 169 163 276 176 244 263 241 235 288 191 131 121 157 129 213 149 -9 181
524 25 French France EUROPE 160 133 117 182 159 126 112 172 279 242 237 189 184 129 197 140 249 174 304 232 170 290 149 156 312 153 266 184 251 151 226 159 203 198 115 274 219 292 159 243 143 186 235 274 111 136 295 178 142 245 147 162 158 205 236 256 198 198 324 274 206 265 260 155 193 169 190 -9 195 330 235 263 250 149 245 236 233 204 270 207 274 224 192 128 230 194 143 231 252 -9 261 155 273 -9 153 302 117 176 109 231 172 181 187 334 257 183 258 172 205 204 125 167 262 249 196 156 151 154 260 205 164 287 158 188 162 237 255 215 129 108 169 209 290 198 218 -9 268 320 157 164 213 199 196 173 -9 259 213 180 126 239 253 117 166 242 250 246 201 232 225 153 275 286 193 310 220 136 120 193 127 245 235 278 150 198 307 187 195 156 171 176 376 194 209 297 212 189 241 133 176 161 228 224 179 198 215 216 300 190 240 270 187 218 132 164 190 205 256 204 188 198 163 386 275 194 133 147 264 208 162 135 172 193 196 149 -9 203 188 221 169 167 280 176 256 263 245 244 296 207 135 141 160 157 223 153 -9 181
525 25 French France EUROPE 156 133 113 178 147 118 104 160 255 234 229 185 188 125 185 136 249 170 292 224 170 286 137 147 296 141 274 172 243 143 230 159 203 198 115 270 -9 292 155 234 147 183 227 270 105 120 292 170 142 245 135 174 152 205 236 241 198 194 320 262 206 269 260 151 181 153 182 100 197 322 203 255 234 145 237 236 218 200 255 191 268 212 189 128 227 194 140 227 244 254 253 151 277 161 141 298 117 176 113 231 164 181 187 330 229 179 262 156 197 188 125 139 262 245 204 140 147 154 256 193 164 291 150 192 158 209 259 199 138 108 169 209 294 198 210 166 260 316 151 148 210 187 188 173 204 259 213 180 126 221 249 121 158 239 246 246 201 224 215 149 278 278 189 305 212 124 100 189 115 241 235 266 147 202 307 179 186 152 163 176 368 182 185 289 212 185 245 129 168 161 212 232 167 178 205 208 288 199 240 262 175 215 136 148 178 205 256 192 164 194 159 374 255 186 125 147 260 196 162 126 172 172 192 145 224 199 172 221 165 155 284 172 256 263 241 235 300 207 143 121 157 157 209 141 140 177
525 25 French France EUROPE 160 139 117 178 155 126 108 168 275 238 237 185 200 129 209 168 249 170 300 228 170 294 153 162 300 161 274 172 251 147 230 163 203 198 121 278 -9 296 159 234 151 189 239 282 111 132 295 174 142 249 139 174 155 205 236 256 202 194 324 265 210 289 268 155 189 173 186 102 203 322 227 259 258 145 257 239 230 212 258 203 274 216 189 128 227 194 143 231 248 266 261 159 277 177 150 302 132 180 113 235 176 185 187 334 261 183 274 164 201 200 121 171 282 257 212 152 155 154 260 197 167 295 158 192 174 229 263 203 138 108 169 213 298 204 218 174 268 320 160 164 210 199 196 173 220 259 213 180 132 239 257 125 166 239 246 246 201 240 223 153 287 286 209 310 216 127 112 189 119 249 235 274 147 202 311 183 192 160 167 180 376 194 212 289 228 189 245 133 168 165 228 232 167 202 215 216 306 205 240 262 183 218 144 164 182 213 264 200 188 202 171 382 275 190 133 151 260 205 162 138 184 193 196 149 252 207 184 221 165 159 284 176 256 267 245 241 300 207 143 133 163 189 227 149 152 181
526 25 French France EUROPE 156 136 117 170 151 118 100 156 255 242 229 173 188 117 185 136 245 162 280 228 170 290 141 153 296 141 270 184 247 135 218 155 199 194 115 274 219 296 155 234 143 186 229 266 111 120 -9 170 122 237 131 162 152 205 236 241 194 194 308 274 198 265 264 151 177 149 186 100 187 322 223 247 238 133 225 236 218 200 255 195 274 212 192 120 227 194 137 231 -9 -9 237 155 269 173 147 298 126 180 109 227 172 181 187 322 233 183 254 164 201 196 125 171 262 253 204 156 147 150 256 201 161 283 154 196 158 209 251 207 126 108 157 201 290 198 218 174 260 316 151 160 210 181 188 177 224 259 201 180 132 221 245 -9 158 230 246 246 197 244 215 149 260 274 189 300 212 124 100 173 119 241 239 258 150 202 299 187 186 156 159 176 372 182 185 289 212 189 245 133 168 141 212 224 170 198 203 212 288 187 240 262 183 209 132 160 174 197 -9 200 172 170 163 374 275 194 129 135 260 205 158 126 164 190 188 145 244 203 180 185 173 155 284 172 256 259 221 235 -9 191 131 137 163 129 209 145 152 173
526 25 French France EUROPE 176 136 121 178 159 118 108 164 279 250 237 189 196 125 185 164 249 162 292 232 170 290 145 156 300 149 274 188 259 151 218 163 223 202 118 274 222 300 159 234 163 186 233 274 114 128 -9 194 142 237 143 170 155 221 236 244 198 202 316 277 210 289 264 151 193 169 190 110 191 330 223 259 254 141 237 236 230 200 258 203 274 220 192 128 227 198 149 239 -9 -9 253 159 281 173 147 302 138 184 113 235 172 189 191 338 261 187 262 168 201 212 125 179 262 253 208 156 151 154 260 205 164 291 154 200 166 229 267 211 138 108 169 209 290 204 226 174 264 324 151 164 213 190 192 177 224 267 213 180 132 239 257 -9 166 242 250 252 201 244 227 153 278 278 189 300 212 127 120 193 127 245 239 270 156 206 303 195 192 160 163 176 376 191 185 297 220 193 249 133 168 161 228 232 179 202 215 216 306 202 248 262 187 221 144 164 174 209 -9 200 184 190 163 386 275 196 129 143 264 205 162 126 176 193 188 149 252 207 188 225 173 159 288 176 256 263 225 238 -9 207 135 137 163 185 209 149 155 181
527 25 French France EUROPE 160 133 113 178 151 126 104 152 255 234 229 177 192 125 185 148 245 162 292 224 164 286 145 153 304 149 266 184 251 139 218 155 195 194 118 266 207 296 155 234 155 189 231 282 105 120 286 170 138 241 139 162 155 209 236 -9 198 198 320 274 198 289 264 147 181 -9 186 100 191 322 231 255 234 141 237 233 -9 200 255 203 268 212 186 120 227 190 137 231 244 -9 257 155 273 -9 144 294 -9 180 113 235 172 181 187 318 229 -9 262 160 201 196 121 163 274 245 204 140 139 150 260 201 164 287 150 188 158 229 255 199 126 108 153 209 290 201 226 174 264 316 151 -9 207 190 180 177 204 255 209 176 117 221 241 121 158 239 246 246 201 232 225 149 260 282 193 300 216 124 -9 181 119 217 239 258 156 186 299 175 189 148 163 172 368 179 200 289 220 189 241 121 168 141 224 224 170 182 -9 204 300 202 240 262 183 218 140 160 174 -9 256 200 176 174 159 370 275 192 129 151 260 199 158 126 164 184 196 -9 248 203 180 185 169 159 284 180 256 -9 233 235 292 191 131 125 157 129 223 137 155 -9
527 25 French France EUROPE 168 136 117 178 151 126 108 160 255 242 237 201 196 129 185 152 245 166 296 228 170 286 149 156 312 153 274 188 255 143 222 163 199 202 124 270 219 296 163 234 155 192 239 286 111 120 292 182 146 245 139 178 161 213 236 -9 198 210 324 277 210 289 272 155 193 -9 190 110 195 322 231 259 258 149 241 236 -9 204 258 203 280 216 189 128 227 190 140 231 244 -9 257 163 285 -9 147 298 -9 184 121 239 172 189 191 334 241 -9 266 168 201 208 121 171 282 245 208 156 151 162 272 217 164 291 154 188 158 233 263 207 129 129 157 213 294 201 230 178 264 324 172 -9 213 190 196 177 204 255 213 180 126 236 253 129 158 242 246 246 205 232 235 153 269 282 193 305 224 133 -9 197 119 241 247 274 156 198 303 175 189 160 163 176 372 185 212 293 224 193 245 129 168 157 224 232 170 198 -9 208 309 211 244 266 187 224 144 172 194 -9 256 204 188 202 163 370 279 198 133 155 264 205 158 141 164 184 196 -9 248 207 180 213 177 163 288 180 260 -9 245 238 300 207 135 141 160 169 223 153 155 -9
528 25 French France EUROPE 152 127 113 178 147 118 104 168 255 234 233 189 184 117 185 160 249 166 292 236 174 286 137 147 296 145 274 192 243 139 222 155 199 194 118 270 216 296 155 234 139 183 231 266 105 120 289 174 122 241 139 162 158 225 236 241 198 194 320 259 206 269 256 151 185 153 186 110 191 318 231 259 254 145 225 224 218 200 255 195 271 216 189 -9 224 190 134 231 240 257 241 151 273 173 141 282 132 172 113 235 168 181 191 326 229 179 262 172 -9 192 125 159 282 253 208 152 143 154 252 205 164 287 150 188 158 209 255 203 126 108 157 205 290 195 218 174 260 312 151 152 195 181 184 173 204 259 213 180 126 -9 253 117 158 224 246 246 197 240 215 149 260 278 189 310 212 127 116 173 119 237 223 270 147 198 299 179 192 156 163 180 368 182 203 293 200 189 241 121 168 149 224 232 167 198 201 204 303 -9 244 258 175 220 140 -9 182 205 260 196 176 174 163 374 259 186 129 147 260 196 162 126 172 187 184 149 228 203 176 185 -9 147 280 172 252 -9 229 235 296 191 131 133 160 185 209 153 140 173
528 25 French France EUROPE 156 139 117 182 155 126 108 172 275 238 237 189 188 121 201 168 249 170 296 236 174 290 153 150 304 149 286 192 251 143 222 163 199 194 124 274 222 300 159 243 155 189 241 282 111 120 292 178 154 245 143 162 161 225 236 256 198 198 324 274 206 289 268 151 193 169 190 110 195 322 235 263 258 149 237 239 218 216 255 207 274 220 192 -9 227 194 146 235 240 260 257 159 273 189 147 294 135 180 113 235 176 189 191 334 265 183 270 176 -9 200 125 175 282 257 212 156 151 158 260 217 164 295 154 200 158 229 267 207 141 108 157 205 290 198 218 174 272 320 157 164 207 190 192 177 204 263 213 180 126 -9 257 121 162 224 250 252 197 248 215 153 278 282 205 315 216 133 120 185 119 241 235 274 150 202 307 191 195 160 163 180 376 185 206 301 224 193 241 125 168 149 224 232 170 202 217 212 297 -9 244 262 183 224 152 -9 190 213 264 196 188 190 163 382 267 194 129 151 272 208 162 135 180 190 188 157 244 207 184 209 -9 155 288 176 260 -9 233 238 300 207 135 137 163 193 219 165 158 177
529 25 French France EUROPE 156 133 113 178 151 122 104 148 255 242 237 185 176 117 185 136 233 170 300 236 170 286 153 141 304 153 274 172 247 143 226 159 199 194 124 270 -9 300 155 237 -9 183 -9 282 96 120 -9 194 122 241 131 162 158 229 -9 238 194 198 312 265 206 265 264 151 173 153 186 102 183 322 231 263 250 141 241 233 218 216 255 203 -9 216 189 -9 224 190 143 231 240 260 241 151 269 173 147 -9 132 180 105 231 168 185 183 322 233 175 250 168 197 192 113 159 262 245 208 156 143 150 256 209 158 283 154 188 -9 213 251 199 126 129 157 -9 286 198 210 174 264 316 151 152 195 -9 188 169 204 243 201 168 123 224 245 109 162 224 246 246 197 244 215 145 251 -9 185 300 212 133 100 181 119 245 227 -9 147 190 299 183 192 148 155 -9 -9 182 206 289 200 189 245 125 160 141 -9 228 -9 202 203 216 288 187 240 266 183 -9 140 164 178 205 256 196 176 194 155 370 267 190 125 147 260 199 154 126 168 181 184 149 224 207 172 221 169 151 -9 168 252 263 221 235 296 -9 119 121 157 129 209 145 152 173
529 25 French France EUROPE 160 133 117 178 159 122 104 168 271 242 237 185 208 117 189 140 249 178 324 244 174 294 153 153 308 153 278 188 251 151 226 163 199 206 124 274 -9 304 163 243 -9 192 -9 282 96 136 -9 198 142 241 139 174 158 229 -9 256 198 202 320 274 206 293 264 155 201 169 190 110 191 326 239 263 250 141 245 239 218 220 264 207 -9 216 189 -9 227 194 143 231 248 263 241 151 269 185 147 -9 132 180 105 239 176 193 195 330 257 179 266 168 201 204 125 167 278 253 216 156 159 150 260 213 164 291 162 192 -9 233 267 215 138 129 157 -9 298 204 226 178 264 316 157 160 207 -9 192 173 204 263 201 180 126 245 249 117 162 230 246 246 205 244 227 153 275 -9 185 305 216 136 112 193 119 249 235 -9 156 206 307 187 192 156 163 -9 -9 182 209 293 216 189 249 125 168 141 -9 232 -9 206 207 216 288 187 240 266 187 -9 148 164 182 209 264 200 184 206 171 378 275 194 129 151 268 205 158 141 168 184 196 149 244 211 184 225 169 159 -9 176 256 271 245 235 296 -9 131 133 163 161 213 157 155 177
530 25 French France EUROPE 156 136 105 166 151 118 108 144 271 234 237 185 188 117 181 144 249 158 288 228 168 294 141 150 292 145 266 184 251 139 214 163 199 194 115 270 -9 292 155 234 147 183 237 282 96 120 -9 166 138 237 131 162 158 221 236 256 198 186 320 271 198 277 260 147 173 149 190 100 187 310 223 259 246 141 233 236 227 200 255 203 271 216 189 128 227 194 137 -9 248 251 237 159 277 197 141 298 129 166 113 235 164 181 183 322 217 183 250 164 201 -9 113 163 278 249 204 152 139 150 260 197 164 291 146 184 174 209 255 211 126 108 169 205 290 198 222 174 264 324 157 164 213 184 192 177 204 259 197 176 126 221 249 113 166 230 246 246 201 232 213 129 260 274 197 305 212 133 100 173 123 233 227 258 147 198 299 179 195 156 163 176 368 179 203 297 200 189 241 125 168 157 224 224 170 202 215 204 288 187 248 258 187 212 -9 160 178 205 -9 192 188 170 163 374 275 190 125 147 260 196 158 126 164 190 172 141 240 205 176 185 169 159 280 176 244 263 237 235 296 191 119 137 160 117 209 149 149 -9
530 25 French France EUROPE 168 136 113 174 159 122 112 156 271 246 241 185 188 129 181 152 253 170 292 228 178 302 141 153 304 149 274 184 255 147 226 163 203 198 121 278 -9 296 159 234 151 186 239 286 96 124 -9 202 146 245 139 162 158 229 236 259 198 194 328 271 202 277 260 155 181 153 190 110 191 318 227 259 254 145 237 239 230 208 258 207 271 224 192 128 230 194 143 -9 252 263 257 163 277 197 147 302 132 180 117 239 168 181 187 334 237 183 258 168 201 -9 121 171 282 253 212 156 159 154 260 201 164 291 150 200 178 213 267 211 126 126 169 213 298 204 222 178 268 324 160 164 213 184 200 177 204 263 217 176 129 248 253 113 174 239 250 258 201 236 215 153 260 282 209 315 216 136 120 193 123 249 239 270 156 202 307 191 195 156 171 176 376 182 203 297 220 193 245 125 172 169 228 232 170 202 219 208 306 208 248 262 187 220 -9 168 182 209 -9 196 188 190 171 386 279 194 129 147 268 199 162 141 180 190 172 141 240 205 184 209 173 163 280 180 256 275 237 238 300 191 119 137 163 129 209 153 158 -9
531 25 French France EUROPE 180 133 105 174 143 118 108 152 255 230 233 177 180 117 181 140 245 170 296 228 168 294 149 144 292 149 262 172 251 143 218 159 199 194 124 270 207 296 163 237 147 186 231 266 96 120 280 174 122 241 143 162 152 209 244 -9 194 194 320 271 206 265 264 151 -9 149 178 100 187 322 223 251 250 141 245 227 236 204 255 199 268 216 189 128 227 190 137 231 244 -9 -9 155 273 173 144 294 129 180 109 239 176 185 187 334 233 179 250 164 201 188 125 163 282 249 200 140 143 146 260 209 161 287 150 188 174 209 255 211 138 105 157 209 278 198 214 174 264 312 151 164 195 181 188 169 204 247 201 176 126 -9 245 117 -9 224 250 249 197 232 199 149 260 282 209 305 208 127 112 185 119 241 235 258 150 198 299 187 189 160 163 176 368 182 206 289 200 189 241 125 164 145 212 -9 167 182 211 204 288 202 236 266 187 206 132 160 178 205 -9 196 176 194 -9 374 275 194 129 -9 264 199 158 135 164 187 196 145 224 199 180 185 173 155 280 172 248 263 237 235 292 191 131 133 157 157 209 145 155 177
531 25 French France EUROPE 188 136 117 178 151 118 116 164 267 242 237 189 184 117 189 160 249 174 316 232 170 302 165 153 300 149 262 180 255 143 218 163 207 198 124 278 222 296 163 243 151 192 233 278 96 136 280 182 146 245 143 170 152 221 244 -9 198 202 320 283 206 273 268 151 -9 153 182 100 191 334 227 263 254 145 245 236 239 208 273 207 274 216 189 128 227 194 143 243 248 -9 -9 155 277 173 147 298 132 180 113 239 176 185 191 374 257 187 258 172 205 204 125 171 282 253 212 156 155 158 260 213 164 291 154 196 178 209 259 211 144 108 157 213 294 198 214 174 264 312 154 164 210 193 192 169 228 255 205 176 126 -9 257 129 -9 224 250 249 201 244 227 153 260 294 213 315 208 133 116 197 123 245 239 274 156 202 303 195 195 168 163 180 376 185 212 293 216 189 249 129 168 161 228 -9 170 202 215 208 297 205 244 266 187 212 136 164 178 205 -9 200 184 202 -9 386 283 194 129 -9 272 205 162 138 172 196 196 145 232 207 184 225 177 163 284 176 260 263 241 238 300 191 131 137 157 177 209 157 155 181
532 25 French France EUROPE 176 133 117 174 151 122 108 160 271 238 229 189 188 117 181 164 245 162 296 228 170 286 141 147 304 149 266 -9 247 135 226 163 199 194 115 274 219 304 159 234 159 186 233 278 96 132 295 186 138 237 131 162 158 205 232 241 194 202 320 271 206 265 260 155 189 153 186 100 183 322 223 255 242 137 241 227 218 196 258 199 277 216 189 120 230 194 143 231 244 251 249 151 273 173 144 298 117 176 109 235 172 181 187 326 257 179 258 156 197 196 121 163 262 257 196 144 143 158 256 201 161 283 150 188 158 229 255 203 126 105 157 209 286 198 218 174 260 316 154 160 213 190 192 169 208 243 205 176 120 -9 245 121 -9 224 246 246 197 240 225 153 278 282 209 305 212 127 100 173 119 245 227 266 150 202 299 175 189 156 163 176 376 185 209 293 216 189 241 121 168 161 224 224 170 178 211 204 288 -9 244 258 175 206 136 152 182 205 256 192 172 194 159 378 271 194 133 143 260 196 158 120 168 184 192 133 240 203 176 209 -9 159 280 176 252 259 221 238 288 191 123 121 160 117 213 153 152 -9
532 25 French France EUROPE 184 139 117 182 155 122 108 168 271 246 233 189 188 117 185 164 249 170 304 232 174 294 141 147 304 157 274 -9 251 135 230 163 207 206 118 274 219 308 163 246 163 192 241 282 111 132 295 206 146 245 139 166 161 209 240 256 198 206 324 271 206 265 264 155 193 173 186 102 191 330 231 259 262 145 241 236 236 200 270 211 280 220 192 132 230 198 149 231 244 263 249 155 281 173 147 302 117 180 109 243 176 185 187 326 265 183 282 160 197 204 121 163 282 253 204 156 159 158 260 205 164 287 150 196 162 233 255 211 138 108 157 209 302 201 218 174 272 320 157 164 216 190 196 181 216 255 213 184 126 -9 249 125 -9 233 250 249 201 244 229 153 278 286 213 305 216 136 108 193 119 249 239 274 159 202 311 179 189 160 163 176 376 191 212 293 220 189 245 133 172 161 228 232 170 186 215 208 306 -9 248 270 183 215 140 160 190 209 256 196 188 194 167 390 279 194 133 151 272 205 162 126 172 190 196 149 244 207 180 221 -9 163 288 184 256 263 237 241 300 207 139 125 163 133 223 157 152 -9
533 25 French France EUROPE 180 133 113 178 147 122 108 152 267 242 237 177 184 117 189 156 245 162 300 228 168 278 153 147 300 157 274 188 251 143 218 159 199 198 118 266 -9 296 155 234 -9 189 231 286 96 124 292 174 142 241 131 162 158 205 232 241 198 198 316 271 198 265 264 155 189 173 182 100 191 322 223 251 250 145 241 233 227 196 270 203 271 212 189 132 227 190 134 231 240 251 245 159 269 173 138 294 117 176 105 239 168 181 187 330 229 179 254 160 201 192 113 147 278 245 196 152 139 150 264 201 -9 283 146 188 158 221 263 207 126 108 157 205 294 195 214 170 264 316 157 164 195 190 192 169 204 259 201 168 126 230 249 125 154 230 242 252 197 232 199 149 260 286 185 300 212 130 100 177 119 241 231 -9 147 186 299 187 192 156 155 180 368 182 200 293 208 189 241 121 164 157 212 212 170 178 205 204 297 -9 244 262 179 212 140 160 178 205 256 192 172 190 159 382 275 188 129 147 264 196 158 138 164 184 188 145 224 203 180 185 173 155 280 172 252 263 241 235 284 207 131 133 163 129 209 145 152 177
533 25 French France EUROPE 180 139 117 178 155 126 108 168 275 246 241 189 196 121 189 160 249 166 300 240 170 282 157 156 308 157 274 188 255 151 226 163 203 202 121 278 -9 300 159 252 -9 195 239 286 111 128 295 202 142 245 135 174 158 205 232 256 202 198 320 277 210 293 264 159 193 173 186 108 199 322 223 255 254 149 241 239 233 196 273 207 268 216 192 132 233 198 137 235 244 266 249 163 269 177 141 302 138 184 113 243 172 185 191 338 229 187 266 168 201 196 113 163 282 253 204 156 147 150 268 209 -9 283 150 192 174 225 267 207 138 129 157 213 302 198 218 178 272 320 160 164 210 190 192 173 204 263 217 180 126 242 253 125 158 239 250 252 201 232 235 153 260 286 193 305 212 133 116 197 119 245 239 -9 156 194 311 191 195 164 175 180 376 185 209 301 216 189 245 133 168 173 228 232 173 202 215 208 306 -9 244 266 187 218 148 165 194 213 260 200 180 202 171 390 279 192 129 155 272 199 158 138 168 190 196 145 224 213 184 225 173 163 288 176 260 263 241 238 292 211 131 133 163 169 223 153 155 181
534 25 French France EUROPE 156 133 117 166 151 118 104 148 267 234 237 173 184 121 185 148 245 162 288 240 170 -9 145 141 300 141 262 180 243 147 218 155 199 190 115 274 -9 300 163 234 151 183 239 270 96 124 -9 170 122 241 135 162 155 205 236 241 198 202 324 265 198 265 264 155 173 161 182 100 195 326 231 263 234 137 245 227 218 196 255 195 280 216 189 120 227 190 143 231 248 -9 249 167 277 -9 147 298 -9 176 105 239 172 177 187 322 217 175 262 168 193 204 113 147 278 249 196 140 135 150 256 209 164 283 154 188 162 209 259 203 129 108 157 209 290 198 210 158 264 320 151 148 195 187 192 177 204 259 201 168 126 221 245 109 146 233 250 252 197 232 221 149 260 278 189 300 220 124 100 189 127 241 239 258 -9 186 299 187 189 148 167 180 364 182 185 297 200 189 245 125 168 149 228 232 164 186 197 204 288 -9 248 -9 183 212 136 152 182 209 252 188 172 190 167 374 259 190 133 151 260 196 158 126 172 184 188 145 224 207 180 185 169 155 280 168 260 263 241 241 292 191 119 133 157 117 -9 141 152 177
534 25 French France EUROPE 156 139 117 174 155 122 108 164 275 242 241 189 192 121 185 156 249 170 324 244 174 -9 145 150 300 149 278 188 251 151 222 159 203 194 115 282 -9 304 163 234 159 186 239 278 111 128 -9 174 146 245 139 162 158 229 236 241 202 210 328 271 210 289 264 155 181 169 182 110 199 330 231 267 250 141 253 236 230 200 255 203 280 216 192 124 233 190 143 243 248 -9 253 171 281 -9 153 298 -9 180 113 239 172 185 191 338 229 183 298 168 201 204 121 175 282 253 200 156 155 150 260 213 167 287 158 196 162 209 263 207 129 129 157 209 294 198 214 178 272 324 172 156 213 190 196 177 204 259 201 188 126 239 245 133 170 239 250 258 201 244 225 149 272 286 197 305 224 136 104 189 127 241 239 274 -9 190 307 191 195 164 167 180 368 191 206 297 212 189 249 133 168 165 228 232 170 198 215 216 294 -9 248 -9 187 212 136 164 190 213 260 196 184 194 171 382 279 194 133 155 264 202 162 135 176 193 196 149 244 211 180 213 173 155 284 176 264 267 245 241 292 211 127 137 160 117 -9 153 155 181
535 25 French France EUROPE 160 133 113 174 147 118 104 148 255 234 233 177 188 117 185 148 249 166 292 228 168 290 157 141 296 153 270 184 251 135 222 155 199 194 121 270 207 300 143 234 151 -9 225 282 96 120 292 170 146 237 135 162 155 205 240 256 202 198 316 262 202 289 260 151 189 157 182 106 191 322 227 259 250 141 233 233 233 216 -9 191 268 212 189 -9 224 194 137 235 244 -9 249 151 269 -9 144 298 -9 176 113 235 168 181 187 318 217 167 250 156 197 192 121 163 282 249 200 156 143 154 260 205 -9 287 150 176 158 233 251 199 129 108 157 201 290 198 214 174 264 320 151 152 207 190 184 173 204 251 201 176 111 221 245 113 -9 230 246 246 201 244 215 149 260 278 193 305 216 127 100 177 -9 237 219 266 156 202 303 191 195 152 163 176 368 182 185 293 200 189 245 129 168 157 212 224 170 178 201 204 288 190 244 262 183 215 136 152 182 209 256 196 164 190 167 378 275 190 121 131 268 193 158 126 168 175 172 145 244 203 172 185 169 155 284 172 244 259 241 241 292 191 127 125 157 153 209 149 140 173
535 25 French France EUROPE 168 139 117 178 155 126 108 156 255 234 237 185 188 129 201 148 249 174 296 228 178 294 157 141 304 153 274 188 255 139 226 159 211 206 124 274 225 300 155 234 163 -9 235 282 96 120 298 178 146 241 143 174 158 205 240 256 202 198 324 265 206 293 268 155 193 169 186 106 191 330 231 263 254 145 237 233 239 216 -9 199 274 216 192 -9 227 194 140 239 244 -9 253 163 269 -9 147 302 -9 176 113 235 176 185 187 326 233 179 258 168 201 196 121 163 285 253 208 156 155 158 264 213 -9 287 158 188 170 233 255 207 129 129 173 205 298 198 214 174 264 320 172 172 213 190 196 173 204 251 205 180 126 221 249 129 -9 236 250 252 209 244 219 149 278 278 209 310 220 133 112 189 -9 245 235 274 156 206 307 191 195 164 163 176 376 182 209 297 212 193 245 129 172 165 228 232 176 198 219 208 306 205 248 262 187 215 140 164 182 209 260 204 172 202 171 390 279 194 133 143 272 208 162 135 172 193 196 145 244 211 188 213 169 167 288 176 260 271 245 244 296 191 135 137 160 165 223 157 155 177
536 25 French France EUROPE 176 136 109 170 155 118 100 -9 255 234 237 173 188 117 181 140 241 170 296 232 170 -9 141 153 300 145 270 184 251 135 218 159 199 198 115 274 222 296 155 234 -9 183 239 274 105 124 -9 170 138 245 135 162 158 205 -9 241 198 198 312 265 198 265 260 151 189 -9 190 100 187 314 227 263 234 141 245 230 -9 204 255 203 -9 216 186 -9 224 186 143 223 244 -9 -9 163 273 -9 144 282 132 176 113 235 176 185 195 334 229 183 250 160 193 192 125 163 262 249 200 152 143 158 252 197 -9 291 158 192 143 221 255 207 126 108 157 -9 290 201 210 178 264 312 151 164 195 181 188 177 204 255 -9 176 126 221 249 117 -9 242 250 246 201 236 221 149 260 278 193 310 212 133 104 189 119 241 223 -9 147 198 303 187 195 152 163 -9 364 182 200 293 200 193 245 125 164 141 224 232 -9 182 -9 -9 288 -9 240 262 183 -9 140 160 174 205 252 196 184 194 163 378 271 188 133 131 260 193 162 123 168 181 192 145 244 199 172 185 169 159 -9 176 248 -9 237 -9 300 191 -9 121 157 129 209 133 -9 173
536 25 French France EUROPE 180 136 113 170 155 130 108 -9 271 242 237 189 188 125 185 144 249 170 296 240 178 -9 157 153 304 153 270 192 251 147 222 159 199 198 121 278 222 300 155 237 -9 186 239 278 111 124 -9 202 146 245 135 162 158 221 -9 250 198 198 324 274 202 265 264 151 197 -9 190 108 187 326 227 263 254 141 249 236 -9 208 270 203 -9 216 192 -9 230 198 149 231 244 -9 -9 167 281 -9 147 302 132 184 117 235 176 185 199 342 229 183 266 168 205 192 125 163 286 253 212 152 159 162 260 205 -9 291 158 192 143 225 267 211 129 108 169 -9 298 204 218 178 272 316 166 164 210 184 192 177 204 259 -9 184 132 221 249 129 -9 242 250 246 205 244 223 153 281 286 209 310 212 133 112 193 119 241 223 -9 150 202 307 187 195 160 163 -9 368 185 209 293 200 193 245 125 164 165 228 232 -9 182 -9 -9 297 -9 240 262 187 -9 144 164 174 209 252 200 188 194 171 382 275 190 133 147 264 205 162 126 168 181 192 153 244 211 184 197 173 159 -9 176 260 -9 249 -9 300 211 -9 129 160 185 223 157 -9 177
537 25 French France EUROPE 176 133 109 178 143 114 104 156 255 242 233 177 196 117 177 148 245 162 292 228 158 290 141 141 304 145 270 184 247 139 222 155 199 186 118 270 -9 292 155 234 -9 186 239 278 96 120 283 174 142 241 131 162 146 209 232 250 194 202 312 262 206 273 260 151 185 149 182 -9 187 318 223 239 258 141 233 227 233 212 258 203 271 208 186 120 227 198 134 231 240 251 253 155 269 173 147 298 117 176 109 231 176 181 187 318 229 175 266 172 197 192 125 159 262 249 200 140 135 154 256 205 -9 283 150 184 158 213 251 203 138 105 169 205 294 195 218 174 260 316 160 148 213 181 184 169 204 259 201 168 120 -9 249 113 158 224 246 246 197 232 215 153 260 278 189 300 208 133 108 185 119 245 239 -9 150 190 299 179 192 152 159 180 368 182 206 297 200 185 241 129 164 141 212 220 170 182 201 208 288 190 240 258 187 215 132 168 178 205 256 192 188 190 159 374 259 190 129 147 268 196 158 126 160 190 -9 149 244 203 176 217 169 159 280 168 256 263 241 238 296 191 119 125 -9 125 209 141 155 177
537 25 French France EUROPE 180 136 121 182 155 122 112 164 271 242 237 185 200 117 181 176 257 162 320 240 170 306 141 150 308 153 278 192 251 151 234 159 199 190 121 278 -9 304 163 246 -9 195 239 278 96 136 292 178 146 257 143 170 155 213 236 250 198 202 320 271 206 289 268 155 193 157 186 -9 191 326 231 263 266 141 233 236 236 212 258 207 274 216 189 124 227 198 134 239 248 263 257 159 277 177 150 302 126 180 113 235 180 185 195 322 233 183 282 172 201 208 125 163 262 257 208 156 147 158 272 205 -9 291 162 188 162 237 263 207 147 108 169 205 302 195 222 174 268 324 166 148 216 190 188 169 204 271 205 180 123 -9 253 129 158 230 250 246 201 244 215 153 272 282 197 310 216 133 108 193 119 245 239 -9 159 198 307 199 195 164 163 180 372 185 206 297 212 197 241 141 168 149 224 232 170 182 205 216 294 202 244 262 187 215 132 168 178 205 260 196 196 202 171 382 271 196 133 151 268 199 166 126 164 193 -9 153 244 207 184 225 177 163 288 176 260 263 245 247 300 191 139 129 -9 153 213 157 155 181
538 25 French France EUROPE 156 136 117 166 151 118 104 156 267 242 233 177 180 117 181 144 249 162 288 224 158 -9 141 141 292 153 270 180 247 139 222 147 199 194 115 -9 207 296 159 234 -9 183 203 282 96 120 292 182 146 241 143 162 155 205 236 244 194 198 320 274 -9 289 260 155 193 165 186 100 191 326 -9 263 254 133 237 239 233 200 255 203 271 216 189 -9 218 194 143 231 240 260 245 151 269 173 144 298 132 176 113 235 168 189 183 322 237 183 250 -9 197 192 117 163 282 245 204 152 147 150 260 209 -9 287 150 184 162 229 251 199 126 108 157 205 290 198 210 -9 260 312 151 160 204 181 192 169 204 247 201 184 126 233 249 113 158 224 250 252 197 240 215 153 263 278 189 305 212 121 112 189 -9 241 223 -9 -9 198 303 175 189 156 159 176 364 182 212 297 196 189 245 125 164 141 224 228 167 178 215 204 288 205 244 266 179 212 140 160 174 205 252 196 188 178 167 378 -9 188 121 147 260 196 158 126 164 181 188 149 244 203 176 185 169 159 280 172 248 267 241 241 288 191 119 133 157 133 209 149 152 181
538 25 French France EUROPE 160 136 117 182 155 122 104 164 275 242 237 185 196 117 189 144 249 170 296 228 158 -9 157 156 304 153 278 192 259 147 226 155 203 206 124 -9 222 300 163 234 -9 189 231 286 96 132 292 194 146 245 147 162 155 225 244 253 198 202 320 274 -9 293 260 159 193 169 186 106 191 326 -9 263 258 141 237 239 236 204 255 203 274 216 192 -9 224 198 143 235 248 263 253 163 269 177 147 302 132 180 113 239 168 193 191 334 257 183 278 -9 205 204 125 163 282 257 208 156 155 158 260 221 -9 295 158 188 170 229 255 211 126 108 157 205 298 198 218 -9 272 316 172 164 213 184 192 177 204 263 221 184 126 242 253 117 166 239 250 252 209 244 233 153 278 278 205 310 216 133 120 189 -9 245 223 -9 -9 198 307 191 195 156 163 176 376 185 215 297 224 189 245 129 168 161 224 232 170 178 215 212 288 205 248 274 183 218 140 160 178 205 256 200 188 194 167 386 -9 192 129 151 272 205 166 126 164 193 192 153 248 203 188 209 169 163 284 180 256 275 241 244 300 191 123 137 163 173 209 161 155 185
539 25 French France EUROPE 172 127 113 178 155 118 100 152 255 238 237 185 188 117 -9 144 249 170 292 232 170 286 141 150 292 149 270 172 251 143 226 147 195 194 121 270 216 300 159 -9 143 183 235 278 99 132 277 174 126 241 131 174 152 -9 236 241 194 182 312 271 -9 265 264 151 193 153 190 100 183 318 223 259 254 141 237 227 218 204 267 203 268 216 192 -9 230 194 137 231 232 -9 -9 151 269 173 141 298 129 176 109 231 168 181 191 330 217 179 258 156 190 188 121 159 262 249 -9 140 151 154 260 201 164 283 150 188 174 225 263 203 126 126 161 205 294 198 222 174 268 320 151 152 216 184 188 173 220 251 201 176 129 221 245 109 162 224 242 246 197 236 215 -9 260 278 189 300 212 127 104 181 123 241 239 258 156 198 307 183 192 152 151 176 372 176 203 293 212 189 245 125 164 141 228 220 170 198 215 204 288 187 244 266 179 212 140 156 178 205 252 196 184 190 167 374 271 188 129 143 268 193 158 135 168 184 172 149 236 203 180 185 169 155 280 -9 240 267 237 241 288 191 131 121 163 117 209 141 152 181
539 25 French France EUROPE 172 136 121 182 155 126 120 160 275 246 241 189 200 129 -9 164 249 178 296 240 172 290 149 153 292 157 270 180 255 147 226 163 203 206 121 278 222 304 159 -9 155 192 239 282 111 136 292 194 150 241 135 174 155 -9 236 244 198 202 328 274 -9 289 264 151 205 173 190 102 187 322 223 267 258 141 245 239 236 212 270 203 274 216 192 -9 233 194 143 231 240 -9 -9 163 273 197 144 302 129 180 113 239 172 181 199 346 217 183 266 164 193 192 121 163 282 257 -9 152 151 158 260 205 167 295 162 196 178 229 263 211 129 126 169 209 302 198 226 178 268 324 157 168 216 190 192 177 224 255 217 176 132 224 257 133 162 230 250 258 201 240 221 -9 272 282 213 320 220 133 116 189 131 249 239 278 159 198 311 191 195 156 163 180 376 182 206 293 224 193 249 133 168 165 228 224 176 198 215 204 303 208 244 270 187 215 148 168 178 205 260 200 188 202 171 382 271 190 133 147 272 199 158 141 176 190 192 149 244 207 184 221 169 159 288 -9 256 267 241 241 296 207 143 121 163 161 213 153 155 181
1147 27 Italian Italy-Bergamo EUROPE 156 127 113 174 143 118 108 156 271 234 229 189 184 117 181 -9 245 162 296 232 174 -9 141 -9 300 149 262 -9 251 135 214 -9 203 194 124 270 -9 288 155 234 -9 -9 237 274 105 132 292 170 138 241 143 162 155 205 232 244 194 194 320 271 -9 257 264 151 173 153 -9 -9 187 318 231 263 -9 137 241 236 227 200 -9 199 -9 216 189 -9 -9 190 -9 231 240 -9 245 167 273 -9 144 -9 -9 176 109 -9 164 181 187 330 229 179 258 168 205 196 121 163 262 253 204 140 139 146 248 201 -9 291 -9 184 162 217 255 211 126 105 153 205 290 201 214 174 268 316 157 148 210 181 188 173 204 259 201 168 126 221 249 109 -9 224 246 246 193 236 215 129 260 282 189 -9 212 124 100 185 119 245 223 -9 150 198 303 175 192 156 163 176 -9 179 185 289 212 -9 241 125 -9 141 212 224 167 186 203 204 288 190 236 258 187 -9 140 152 178 205 256 200 188 198 159 382 275 186 129 147 260 199 158 132 168 -9 192 149 244 203 172 185 161 159 280 172 252 263 233 235 292 207 127 125 160 -9 221 141 155 181
1147 27 Italian Italy-Bergamo EUROPE 180 136 121 178 147 118 108 164 271 234 237 189 188 129 189 -9 249 166 320 240 174 -9 141 -9 300 153 266 -9 255 147 222 -9 219 202 124 278 -9 300 159 234 -9 -9 237 282 111 132 295 174 146 257 143 182 158 209 240 250 194 202 324 274 -9 289 268 151 193 173 -9 -9 199 326 231 267 -9 141 249 239 233 220 -9 203 -9 220 195 -9 -9 190 -9 235 244 -9 245 171 273 -9 144 -9 -9 176 113 -9 168 189 195 330 233 187 290 172 205 200 125 163 262 253 208 156 147 158 260 205 -9 295 -9 188 174 233 263 215 135 108 157 209 290 210 214 182 268 320 166 152 210 184 188 177 204 263 213 176 126 230 249 113 -9 239 250 252 205 240 227 149 260 286 213 -9 220 133 112 189 131 249 239 -9 150 202 307 187 195 168 167 180 -9 191 203 293 216 -9 241 133 -9 161 224 224 173 194 211 208 288 202 244 266 187 -9 148 168 182 209 256 208 188 210 171 382 279 194 129 147 260 208 158 135 172 -9 196 149 248 207 188 185 173 159 280 180 256 267 241 241 300 207 139 141 160 -9 223 149 155 185
1149 27 Italian Italy-Bergamo EUROPE 156 133 113 166 151 118 104 148 255 242 233 173 192 117 185 144 245 166 300 224 170 282 141 153 304 145 266 180 251 147 218 151 199 190 124 270 204 296 155 228 -9 192 237 278 105 124 292 174 146 233 135 166 155 205 232 256 206 198 320 268 210 269 264 151 173 157 186 106 187 322 223 255 250 141 225 239 233 196 -9 199 268 224 192 120 221 194 140 231 236 260 245 163 269 177 144 294 117 176 113 231 176 181 191 318 213 179 -9 160 197 192 121 175 262 249 204 152 147 154 260 205 161 291 150 184 158 213 251 207 126 108 157 205 282 201 210 174 264 316 151 148 195 181 188 177 204 255 213 176 129 221 249 113 150 224 246 246 197 236 215 153 251 286 209 300 212 136 100 173 119 245 235 262 147 190 303 187 192 160 163 176 -9 182 203 297 200 193 245 125 168 165 224 232 164 182 219 212 288 190 236 262 -9 215 136 152 178 209 252 200 188 202 159 378 275 188 129 131 264 196 158 129 168 181 172 145 224 207 180 221 169 155 280 180 248 263 225 241 296 207 119 125 157 -9 209 141 152 181
1149 27 Italian Italy-Bergamo EUROPE 156 136 121 178 155 122 104 156 255 242 237 189 196 129 205 152 253 170 300 228 170 286 149 153 308 149 274 188 251 147 222 159 203 194 124 270 219 304 159 246 -9 195 243 278 111 136 292 174 158 237 139 166 155 205 232 256 206 206 324 271 210 289 264 151 177 169 186 110 195 322 223 263 266 145 249 239 239 216 -9 207 271 228 192 120 221 198 140 239 244 260 249 163 277 197 144 298 132 176 113 231 176 189 191 342 253 179 -9 168 197 204 121 179 274 253 212 156 155 158 260 205 164 291 150 196 158 213 251 207 129 126 157 205 282 201 210 174 272 324 151 164 213 184 188 177 224 263 217 180 132 236 253 125 154 230 250 246 201 244 221 153 278 290 213 305 216 136 104 185 123 253 235 278 150 198 315 187 195 164 163 184 -9 182 215 301 220 193 245 133 168 165 228 232 164 198 231 220 300 196 244 266 -9 215 140 160 178 209 252 208 188 202 167 382 279 194 133 147 272 199 162 132 184 190 192 145 224 211 184 229 173 159 292 180 252 263 241 244 300 211 131 125 163 -9 227 145 155 185
1151 27 Italian Italy-Bergamo EUROPE 156 127 109 178 147 122 108 160 271 234 233 173 176 121 185 144 249 166 296 224 170 286 141 147 300 149 270 172 247 139 222 151 223 194 115 278 216 296 147 234 -9 183 243 278 96 132 292 -9 142 245 139 162 158 205 236 238 198 202 320 271 202 289 268 139 189 153 190 100 191 322 -9 263 250 133 233 239 218 204 255 203 274 216 189 120 224 190 134 231 236 251 -9 151 269 169 144 298 120 176 109 235 164 185 183 322 229 175 266 168 197 192 121 159 282 245 208 140 147 150 256 201 164 291 154 188 154 213 251 203 129 108 169 209 -9 195 214 162 268 320 154 144 195 184 184 169 204 243 201 176 126 221 249 113 158 224 250 246 197 236 215 153 278 278 181 305 216 133 104 181 123 233 219 -9 156 190 303 187 192 152 167 172 368 179 209 289 216 185 241 125 172 141 224 212 170 194 211 204 291 190 240 266 183 206 132 152 170 205 256 196 164 194 163 370 -9 188 129 131 268 205 158 126 164 181 192 145 244 199 172 209 165 155 280 172 260 247 233 241 -9 207 131 125 163 129 209 141 140 177
1151 27 Italian Italy-Bergamo EUROPE 168 133 113 178 151 130 112 164 271 242 241 177 188 129 189 148 249 170 300 232 174 294 145 156 304 153 278 180 255 143 222 159 227 194 118 282 222 300 163 234 -9 192 245 278 114 136 292 -9 146 253 139 162 158 209 236 256 206 206 324 271 206 293 268 151 193 169 190 100 195 322 -9 267 254 141 245 239 233 208 273 207 277 216 192 132 233 198 137 231 240 260 -9 155 281 177 153 298 132 184 113 235 176 189 191 342 229 179 266 168 201 200 125 163 282 249 208 148 163 162 264 205 167 291 162 192 158 233 255 207 135 108 173 213 -9 198 214 186 272 324 157 148 210 187 184 177 204 267 209 176 126 221 249 125 170 239 254 252 213 244 221 153 281 282 185 305 216 136 116 185 127 241 223 -9 156 198 307 191 195 156 167 180 376 194 212 297 228 197 249 129 176 157 232 232 170 198 215 212 297 190 244 270 183 212 140 152 190 209 268 196 188 194 171 382 -9 190 133 143 268 205 162 126 184 193 196 145 244 203 180 229 165 159 288 172 260 251 241 241 -9 211 131 137 163 133 223 157 155 177
1152 27 Italian Italy-Bergamo EUROPE 160 133 109 170 155 126 108 164 271 238 225 185 180 117 185 148 245 162 296 228 168 274 145 147 300 145 266 184 251 135 222 159 211 198 124 274 219 296 155 243 -9 183 231 282 111 120 280 174 122 237 135 158 152 221 232 247 206 194 316 265 198 265 264 147 181 153 190 100 191 322 223 255 250 141 237 239 218 200 255 199 274 216 189 128 227 194 137 231 240 260 245 155 269 197 147 282 117 176 101 239 176 185 187 318 233 179 262 168 201 196 121 139 262 253 196 140 147 150 260 201 164 287 158 184 158 233 255 207 126 108 157 201 294 198 214 178 264 312 151 148 210 184 184 173 204 259 209 172 126 221 245 113 146 224 242 246 197 232 -9 149 260 -9 205 300 212 124 104 177 119 237 239 -9 150 -9 299 187 192 156 167 176 368 182 191 297 200 189 237 125 -9 141 216 232 167 182 201 204 288 187 240 262 179 218 132 160 178 205 252 196 176 194 163 370 275 -9 125 143 268 196 158 138 164 181 188 145 224 207 188 209 161 159 280 176 252 263 237 235 292 191 139 133 163 129 209 141 140 173
1152 27 Italian Italy-Bergamo EUROPE 184 136 113 174 159 126 108 164 275 242 229 189 192 121 189 148 253 166 316 228 178 282 145 150 304 157 274 192 255 135 226 163 219 198 124 274 219 300 159 246 -9 183 235 286 111 136 295 182 122 241 139 174 155 237 236 256 210 202 320 274 198 289 264 155 185 169 190 110 191 322 227 259 258 149 249 239 218 208 255 203 277 216 192 132 230 202 137 235 240 266 245 163 285 197 153 302 138 176 113 239 176 185 187 322 261 179 270 172 201 204 121 167 278 249 208 140 155 154 264 205 164 287 162 192 162 237 263 207 129 126 161 213 302 201 210 182 264 316 166 164 210 190 188 177 208 263 217 176 126 221 249 117 166 239 250 246 201 248 -9 153 278 -9 205 320 216 136 108 185 123 245 239 -9 150 -9 303 187 195 164 171 180 376 194 215 297 224 189 241 129 -9 141 228 232 167 198 215 208 300 190 240 266 183 215 136 168 178 209 264 196 192 194 171 378 275 -9 133 151 268 196 162 141 172 187 196 145 240 213 188 213 169 159 288 180 256 271 237 244 296 207 143 141 163 153 209 153 155 177
1153 27 Italian Italy-Bergamo EUROPE 160 127 121 178 151 118 104 156 255 242 237 185 180 117 181 136 245 170 284 232 168 298 137 147 292 145 266 -9 -9 147 222 159 195 198 124 266 204 300 163 243 -9 177 233 274 96 132 285 170 142 241 135 162 152 205 228 247 194 198 312 271 194 273 264 151 193 161 190 100 191 314 227 251 234 145 225 236 239 200 258 191 274 212 -9 128 230 194 137 227 244 251 245 151 273 181 144 302 135 180 105 231 168 177 187 318 233 175 250 168 201 188 121 171 282 249 204 140 147 154 260 197 161 287 146 184 158 213 255 207 129 108 157 209 -9 204 218 158 264 320 157 148 213 181 188 173 204 255 213 180 129 239 245 113 166 230 246 252 201 240 199 149 260 278 193 300 212 127 100 189 119 233 223 -9 150 198 299 187 189 152 155 176 372 179 206 289 216 189 237 121 168 153 224 212 161 198 197 204 288 202 244 270 167 218 132 164 178 197 248 204 172 190 159 378 275 192 -9 143 268 193 158 126 172 172 188 141 248 207 180 185 169 163 276 172 256 263 233 -9 292 191 119 137 157 117 209 141 155 173
1153 27 Italian Italy-Bergamo EUROPE 184 136 121 178 155 122 108 164 255 242 241 189 188 129 205 152 249 170 320 236 168 306 177 162 296 153 274 -9 -9 147 226 159 199 206 124 266 222 300 163 249 -9 189 239 278 111 136 295 194 150 241 139 178 158 205 232 256 198 202 324 271 198 293 264 155 193 169 190 104 191 318 227 271 250 149 237 239 239 208 270 199 268 216 -9 128 233 198 143 231 248 263 245 151 273 193 147 302 138 180 109 235 176 181 191 338 261 175 266 176 201 200 125 171 282 253 212 156 147 154 272 217 164 287 150 192 174 233 267 215 138 132 169 217 -9 204 218 170 268 320 160 148 216 190 192 177 224 259 213 180 135 242 257 117 170 230 246 255 209 240 215 153 278 282 205 300 220 133 120 189 123 241 235 -9 156 198 299 191 195 156 163 180 376 191 209 293 216 189 245 129 168 161 224 232 170 202 223 204 288 205 248 270 183 218 144 168 182 209 256 204 180 202 171 382 275 192 -9 151 268 199 162 126 180 184 188 145 252 211 184 225 173 163 288 172 256 267 245 -9 300 207 131 141 160 153 215 141 155 181
1155 27 Italian Italy-Bergamo EUROPE 156 133 105 178 143 122 100 148 255 234 237 185 188 117 201 136 233 162 300 232 168 282 145 150 304 141 270 172 255 139 214 155 199 202 124 266 219 296 147 234 151 189 223 282 96 128 292 166 122 241 135 162 158 221 240 238 186 198 312 271 198 269 -9 151 185 153 182 98 191 322 235 251 246 137 237 236 233 196 255 195 274 212 180 120 227 194 140 223 244 260 241 151 277 169 150 294 117 176 109 239 172 185 183 318 229 179 250 164 201 192 125 163 262 249 196 152 155 154 256 193 161 283 146 188 158 213 251 199 126 108 157 209 298 198 214 174 260 312 160 156 210 181 184 173 208 263 185 180 123 221 249 -9 154 -9 242 246 205 236 217 149 260 -9 193 310 208 127 100 189 119 237 223 270 147 206 303 183 189 156 151 180 372 182 200 289 -9 189 245 129 168 161 212 228 167 174 215 204 303 187 240 262 183 218 136 164 174 205 252 196 188 198 159 378 275 192 125 143 264 199 158 132 164 181 184 149 244 199 180 209 169 155 280 168 -9 259 241 241 288 191 119 145 163 129 209 141 149 173
1155 27 Italian Italy-Bergamo EUROPE 172 136 109 178 151 122 104 156 271 242 241 185 188 129 209 148 245 174 324 240 168 294 157 159 304 153 274 180 255 151 222 155 219 202 127 274 219 296 163 246 159 192 239 282 111 140 295 170 158 249 151 174 158 229 240 250 206 202 320 283 206 289 -9 151 197 169 186 112 203 326 235 267 250 141 241 236 236 212 270 207 277 216 192 124 230 198 149 227 248 260 241 163 281 197 153 302 132 184 113 239 176 185 187 322 261 183 266 168 201 200 125 167 262 253 212 152 155 162 260 201 167 287 154 200 158 229 263 207 129 108 169 213 298 198 218 178 268 320 166 156 213 184 192 177 216 263 213 180 126 236 249 -9 170 -9 250 246 209 248 221 149 272 -9 209 315 216 133 104 193 119 253 243 274 156 206 311 195 195 156 163 180 372 182 203 297 -9 197 249 129 172 165 216 236 167 198 219 204 303 199 240 262 187 221 136 172 178 209 256 196 192 202 159 378 275 200 129 151 268 205 158 138 164 190 196 149 248 203 184 217 181 167 284 180 -9 263 241 244 300 207 139 153 163 169 209 157 155 177
1156 27 Italian Italy-Bergamo EUROPE 156 121 117 174 147 118 108 164 267 234 237 157 180 117 185 144 245 170 296 232 -9 290 141 141 296 149 270 188 251 -9 222 155 203 194 118 270 216 300 155 234 147 189 203 266 99 120 280 174 142 241 131 162 158 205 228 241 186 194 -9 274 198 261 264 151 193 169 190 108 -9 322 223 259 242 141 237 236 218 192 258 199 274 216 192 120 227 194 143 227 240 257 241 163 269 173 141 298 129 176 109 235 176 185 183 322 229 183 258 168 201 192 121 163 282 253 204 152 135 154 256 197 164 287 150 188 143 221 259 199 126 123 153 209 286 201 218 174 260 312 154 164 195 190 184 173 204 251 213 176 123 221 249 113 154 224 242 249 201 224 209 145 260 278 193 295 216 133 100 181 115 237 223 258 156 190 299 183 189 152 163 172 372 182 206 289 212 189 241 121 168 145 212 232 161 182 215 204 288 190 240 266 175 206 140 156 174 209 252 188 172 190 171 370 271 194 125 143 264 196 158 126 168 181 184 149 240 203 172 209 169 155 276 164 240 263 233 238 296 191 -9 125 -9 133 209 153 152 173
1156 27 Italian Italy-Bergamo EUROPE 156 136 121 178 155 122 108 168 271 246 241 193 184 129 185 156 249 170 296 236 -9 302 145 147 300 149 270 192 255 -9 222 163 219 202 118 274 222 300 155 246 151 192 231 278 105 132 285 194 146 241 147 162 158 205 232 250 194 198 -9 280 210 297 268 159 197 169 190 108 -9 334 231 267 258 145 237 236 230 196 258 207 274 224 192 128 230 198 143 243 244 266 249 167 277 181 150 298 132 176 113 235 176 189 191 326 257 183 274 172 205 200 121 163 286 253 208 156 139 162 260 205 164 287 158 188 162 229 263 203 126 126 157 213 294 204 226 182 264 324 160 164 213 190 188 177 208 251 213 176 135 236 261 117 162 239 254 252 201 244 211 149 260 286 205 300 220 136 116 189 131 241 239 258 159 198 303 195 195 164 171 180 372 191 212 293 220 189 245 125 168 157 228 232 170 194 219 212 300 202 248 274 183 212 140 160 178 209 252 196 184 202 171 386 279 194 129 147 268 199 162 138 184 190 188 149 244 207 184 209 177 159 284 180 260 267 245 241 300 207 -9 149 -9 157 209 153 158 181
1157 27 Italian Italy-Bergamo EUROPE 176 133 113 170 147 -9 100 148 255 242 241 189 184 121 189 140 245 162 300 232 170 278 141 147 296 -9 270 184 243 139 230 159 199 194 121 266 216 292 159 234 151 189 225 278 105 120 289 170 146 233 135 170 155 221 232 244 202 198 312 271 198 265 260 151 185 157 186 102 187 318 223 255 254 137 -9 236 233 216 255 203 -9 212 189 120 230 190 137 231 -9 263 253 151 269 173 144 298 117 184 109 239 168 181 187 318 233 183 262 164 201 192 121 159 -9 253 208 152 139 150 260 205 161 283 150 192 166 221 263 207 126 108 157 209 290 198 214 170 260 312 151 148 213 190 188 165 204 255 197 180 126 236 245 121 154 224 246 246 201 232 205 129 275 282 205 320 212 115 104 193 119 241 239 270 150 202 -9 175 189 160 155 180 368 179 206 293 200 189 241 121 164 141 224 232 161 182 201 204 297 187 236 258 183 -9 136 160 174 205 256 196 184 170 167 382 -9 190 129 147 264 193 158 126 160 190 184 133 224 207 176 185 157 159 280 176 252 239 237 238 292 191 119 137 160 157 213 157 140 177
1157 27 Italian Italy-Bergamo EUROPE 180 139 117 182 151 -9 100 168 271 246 241 193 192 125 189 144 245 166 300 236 170 290 149 156 304 -9 274 192 263 143 230 159 219 194 124 274 219 296 163 249 155 192 237 282 111 140 295 174 146 237 143 178 161 225 236 256 206 202 320 274 206 289 268 151 193 157 186 102 191 326 231 267 258 145 -9 239 239 216 258 207 -9 216 192 120 233 198 137 231 -9 263 253 155 269 173 144 298 138 184 117 239 172 189 191 330 241 183 262 168 201 196 125 163 -9 253 212 156 159 150 260 205 164 291 150 192 178 229 263 207 129 129 169 213 290 198 218 174 260 324 160 164 216 190 188 169 204 259 213 180 129 236 253 125 162 239 254 252 205 244 221 157 281 282 213 310 216 133 116 201 131 245 243 278 156 202 -9 195 195 168 163 180 368 185 209 301 220 189 249 133 168 149 224 236 167 190 211 212 309 190 248 266 187 -9 144 168 190 209 264 196 188 206 167 390 -9 194 133 147 272 199 162 138 184 193 196 149 244 207 184 225 165 163 280 176 256 263 241 238 296 207 131 141 166 173 221 157 152 181
1171 27 Italian Italy-Bergamo EUROPE 156 133 113 178 147 114 100 148 255 234 233 189 184 117 181 152 241 162 292 228 164 298 141 141 300 153 274 184 251 139 218 155 199 194 118 274 207 300 155 228 159 186 231 278 96 120 285 162 142 237 139 162 152 -9 232 238 198 194 312 265 198 269 264 151 185 149 190 102 183 322 223 259 250 133 237 233 218 200 -9 203 274 208 189 120 218 190 143 227 -9 260 237 151 257 177 141 294 129 176 109 235 176 181 187 334 229 175 250 168 197 188 121 155 278 245 200 156 143 150 256 197 164 283 146 188 158 225 259 203 129 108 169 205 -9 204 214 174 264 320 151 164 195 181 184 169 204 255 189 168 126 221 249 113 166 -9 250 246 197 -9 213 149 251 282 193 300 212 121 100 189 119 237 223 270 147 198 303 187 192 156 163 180 380 182 191 293 200 189 237 125 164 141 228 228 167 178 197 204 288 202 236 258 183 218 132 160 178 205 256 196 176 178 167 382 275 194 133 143 260 196 158 126 168 181 188 145 224 207 172 185 165 163 280 176 252 259 225 235 292 191 131 137 157 129 209 137 152 173
1171 27 Italian Italy-Bergamo EUROPE 156 133 117 178 147 118 108 148 275 246 233 189 188 129 185 156 245 162 300 236 174 306 141 153 308 153 282 184 255 147 222 155 203 202 118 274 219 300 171 234 159 186 237 286 111 120 292 174 158 245 143 174 155 -9 240 250 198 206 320 271 210 289 268 151 193 169 190 106 187 326 227 259 254 141 237 242 236 220 -9 211 274 216 192 128 224 194 143 231 -9 263 241 163 277 193 147 302 135 180 113 243 176 193 191 338 257 179 266 168 205 200 125 175 290 253 200 156 143 158 256 205 167 291 150 192 162 237 267 211 138 108 169 213 -9 204 222 182 268 320 157 168 210 181 188 173 208 255 197 176 126 242 253 121 170 -9 250 246 197 -9 219 149 260 286 209 305 216 133 108 189 127 253 227 274 150 202 307 187 195 156 163 180 380 182 206 297 212 193 245 129 168 141 228 232 173 202 227 216 309 211 248 262 187 221 136 168 178 213 256 196 176 206 167 386 275 194 141 143 268 202 158 135 172 190 196 149 244 209 184 209 169 163 284 180 256 263 229 238 292 191 135 141 163 189 217 137 152 177
1172 27 Italian Italy-Bergamo EUROPE 156 133 113 178 151 126 108 148 271 230 237 185 184 121 185 144 245 166 292 228 170 290 149 147 292 149 270 172 247 147 222 159 195 194 115 278 219 296 155 246 155 183 231 266 96 120 283 170 146 241 135 174 152 205 236 241 190 198 312 265 202 265 264 155 177 -9 186 102 187 318 227 255 234 137 245 227 230 212 -9 -9 274 216 192 120 224 190 143 231 236 254 249 163 269 173 147 286 117 176 109 231 172 185 187 326 229 175 250 168 201 192 120 171 278 253 204 152 143 150 256 197 161 287 154 188 158 233 251 203 126 108 169 209 302 192 206 174 264 312 151 156 -9 184 184 173 220 247 205 180 126 221 241 -9 162 224 250 258 197 236 215 149 272 278 205 305 212 133 100 189 119 249 235 270 147 198 307 187 192 156 163 176 372 185 200 297 -9 189 245 121 164 161 212 224 170 194 197 204 288 190 244 258 183 206 132 160 178 205 252 196 188 194 163 370 259 190 125 147 260 193 158 126 172 181 196 145 224 203 172 185 169 155 280 176 252 255 245 235 288 191 119 141 163 153 209 149 152 177
1172 27 Italian Italy-Bergamo EUROPE 180 139 113 182 155 126 116 160 275 238 237 185 192 133 185 156 249 174 296 244 174 294 153 150 300 153 274 188 255 147 226 163 203 202 121 278 222 304 167 249 159 183 231 274 96 132 296 174 146 241 135 174 158 225 236 256 198 202 320 277 210 289 268 155 181 -9 190 104 191 326 235 267 258 141 249 236 233 212 -9 -9 277 220 192 128 230 190 146 235 240 263 253 163 273 177 156 294 132 176 113 235 176 189 187 334 229 183 266 168 205 200 125 175 278 253 212 152 159 150 260 213 164 287 158 188 170 233 267 207 129 129 169 209 302 204 218 174 272 320 160 160 -9 187 196 177 224 267 213 180 132 245 253 -9 170 224 250 258 205 244 223 149 281 278 213 311 216 136 104 197 131 253 239 278 159 202 311 191 195 160 167 176 372 191 209 297 -9 193 249 125 168 165 224 232 173 198 223 212 297 202 248 270 183 215 132 160 190 213 260 196 188 198 163 374 279 190 129 151 276 196 162 144 180 190 196 149 252 207 176 209 169 163 284 180 256 263 245 241 296 207 139 145 166 197 213 165 155 181
1173 27 Italian Italy-Bergamo EUROPE 156 136 109 178 151 118 104 156 255 246 233 185 192 117 185 144 249 166 296 232 164 278 141 147 292 149 274 192 247 139 222 155 203 186 121 274 207 296 163 234 151 186 203 278 105 120 284 174 146 241 135 162 158 201 232 238 198 198 320 268 198 293 264 151 181 153 186 104 187 322 227 251 254 145 237 236 218 200 255 203 271 212 189 124 227 194 143 235 244 260 245 151 273 173 147 298 132 176 105 227 168 181 187 330 217 183 262 160 197 184 113 147 282 249 200 156 159 146 260 205 164 283 150 184 158 209 251 207 126 108 161 201 286 198 214 174 268 320 151 148 210 184 188 173 204 259 201 180 126 221 -9 113 146 224 242 246 193 240 219 153 260 278 185 300 216 118 100 181 115 241 223 258 150 190 299 187 189 160 163 176 368 182 200 289 204 189 241 125 164 161 216 232 170 194 201 204 288 202 248 266 183 218 136 160 178 205 256 -9 172 190 163 378 271 184 133 131 264 196 158 126 168 184 192 141 224 203 176 209 177 159 280 176 256 255 241 235 296 207 119 125 157 133 209 137 152 181
1173 27 Italian Italy-Bergamo EUROPE 156 136 117 182 155 126 104 164 271 246 237 193 204 117 201 160 257 170 296 232 174 294 141 150 308 149 274 192 247 143 222 159 215 194 124 274 207 308 163 249 163 186 225 278 111 136 298 178 150 253 143 178 158 205 236 256 198 198 324 274 206 297 268 151 193 173 186 106 191 330 231 267 258 149 245 239 233 200 264 203 277 216 192 132 230 194 143 235 244 266 245 155 277 173 150 302 135 180 113 227 180 185 191 342 269 187 270 168 201 196 125 147 285 257 216 156 163 154 264 205 164 287 150 184 178 229 255 207 129 108 169 205 294 204 214 174 272 320 166 164 213 190 188 177 224 267 213 180 129 221 -9 125 158 239 246 252 201 240 221 153 260 286 213 305 216 133 120 197 119 245 239 270 156 202 299 187 192 160 163 180 380 191 203 293 220 197 245 129 168 161 220 232 173 202 211 212 306 202 248 270 187 221 144 160 178 205 256 -9 180 206 171 382 275 190 133 143 272 205 162 126 184 196 196 145 244 203 188 225 181 159 284 180 260 263 245 238 300 211 131 149 157 153 209 157 155 181
1174 27 Italian Italy-Bergamo EUROPE 160 136 113 174 151 122 104 152 275 242 229 173 184 129 189 136 233 166 284 228 166 282 141 141 300 145 278 172 247 135 218 159 199 194 118 270 207 300 147 234 151 186 229 286 111 132 -9 174 122 237 139 162 158 205 236 238 194 198 320 265 198 265 268 151 189 157 190 98 191 314 231 251 254 149 241 236 233 196 270 203 274 212 180 120 227 190 143 231 236 254 245 151 277 193 144 282 132 180 113 231 168 181 187 326 217 183 250 164 197 192 121 -9 274 249 208 148 155 158 256 201 164 287 154 184 158 225 255 203 126 108 157 201 282 201 214 170 264 316 154 148 213 -9 184 169 204 243 213 180 123 221 -9 121 150 224 246 246 197 232 199 153 251 278 205 300 212 127 104 173 119 229 223 274 147 190 299 183 192 152 163 176 372 182 200 297 -9 189 245 121 164 141 224 232 167 178 219 208 288 187 240 266 175 212 136 160 178 205 256 -9 188 174 159 370 275 -9 121 147 264 205 158 126 164 181 188 149 224 207 172 209 169 155 284 180 256 263 237 241 296 191 131 133 157 153 209 137 140 -9
1174 27 Italian Italy-Bergamo EUROPE 180 136 113 174 155 126 108 160 275 246 229 185 192 129 189 148 245 166 284 232 170 290 141 153 304 153 282 184 251 155 222 163 199 202 127 278 219 304 155 234 155 192 237 286 111 132 -9 174 138 241 143 170 158 221 244 256 198 202 324 265 206 289 272 159 189 157 190 108 191 334 231 259 254 149 245 239 236 200 270 211 268 220 189 128 227 194 143 235 236 257 265 163 277 197 150 302 132 184 117 235 172 189 187 342 233 187 298 164 201 204 121 -9 278 253 212 156 163 158 260 209 164 287 158 188 158 225 255 207 129 126 157 209 294 204 218 174 268 324 157 152 213 -9 184 177 208 259 217 180 129 221 -9 121 158 230 246 258 205 240 225 153 278 282 209 310 216 133 108 189 119 253 235 274 150 202 307 183 195 168 167 180 376 185 209 297 -9 193 245 129 168 161 228 232 170 198 223 212 288 196 248 270 183 218 144 164 178 209 260 -9 188 202 163 382 275 -9 129 151 268 208 158 138 168 181 192 149 240 211 180 209 181 159 288 180 260 271 241 241 300 191 139 133 157 153 223 149 155 -9
1177 27 Italian Italy-Bergamo EUROPE 156 136 113 174 155 122 108 156 255 234 233 189 184 117 185 144 241 170 300 228 164 282 141 147 296 149 274 180 247 139 218 159 199 186 118 270 222 300 155 234 139 186 233 282 96 120 284 170 122 237 131 170 158 209 232 253 194 198 312 274 206 269 260 151 177 149 182 106 187 322 227 247 250 141 245 233 218 216 255 191 274 216 189 128 227 194 134 219 -9 257 241 155 273 173 147 298 132 180 113 231 172 185 183 330 229 175 -9 168 193 192 121 139 262 253 212 152 143 154 260 -9 164 287 150 188 174 209 259 203 138 105 157 205 282 198 214 174 260 312 157 152 213 181 192 169 204 259 205 180 129 221 245 125 154 224 246 246 197 236 215 153 260 286 193 305 208 121 100 177 119 233 235 258 147 202 303 187 189 156 163 176 372 182 200 289 212 189 241 125 168 165 224 224 173 182 209 204 288 -9 244 262 179 212 136 164 178 201 260 196 172 190 159 378 275 186 125 143 264 196 162 126 168 193 184 149 240 207 176 209 169 155 288 176 248 259 229 235 296 207 131 133 157 117 209 137 155 -9
1177 27 Italian Italy-Bergamo EUROPE 180 136 121 182 155 126 108 168 279 238 237 189 200 125 193 176 253 170 300 236 168 298 153 153 300 153 278 188 255 147 222 163 207 198 121 278 222 300 159 234 151 189 239 282 111 128 292 174 122 237 139 182 158 209 232 256 194 206 324 277 206 273 264 151 185 157 190 106 191 326 227 263 254 149 249 236 230 216 255 199 277 216 192 132 230 198 143 227 -9 263 257 163 273 193 150 302 132 180 113 239 176 185 187 342 233 183 -9 172 205 196 125 163 286 253 212 156 147 154 264 -9 164 291 154 192 178 233 259 211 150 126 157 209 286 198 222 174 264 316 160 164 213 187 196 173 204 259 213 184 135 236 245 129 162 230 250 246 201 244 221 157 275 286 213 315 216 133 104 193 123 241 239 278 156 206 303 191 195 164 167 180 376 194 203 301 224 193 245 125 176 169 224 236 173 198 211 216 288 -9 248 266 183 218 140 168 178 205 260 200 172 202 167 390 275 206 133 151 272 196 162 138 172 193 192 149 248 211 184 225 169 159 288 180 260 259 233 241 296 211 139 141 163 129 209 161 155 -9
665 28 Sardinian Italy EUROPE 156 127 117 166 151 118 108 152 255 242 237 157 184 125 185 140 249 166 296 232 164 286 141 144 300 153 274 172 247 135 214 155 195 202 118 270 204 296 155 234 151 192 235 278 96 120 289 170 146 237 135 162 152 217 236 250 198 198 320 268 194 289 264 155 177 153 186 -9 187 318 219 259 254 141 225 236 218 204 255 191 274 212 180 120 227 190 134 231 244 251 245 151 277 177 147 298 132 180 113 231 176 181 183 342 233 167 254 168 193 204 121 163 262 241 200 140 147 154 256 201 161 287 150 188 143 209 255 203 126 105 161 209 294 198 226 170 264 320 157 160 210 181 188 169 204 247 197 180 123 221 245 109 154 224 242 246 201 232 215 129 278 278 189 310 212 127 100 177 119 233 227 270 150 202 303 179 192 152 163 180 368 179 203 293 200 189 -9 125 168 141 228 224 170 182 215 208 288 -9 244 258 175 212 140 160 178 205 256 196 168 190 159 370 255 188 129 143 264 205 158 132 188 196 192 145 240 203 180 209 169 159 280 172 252 263 217 235 292 191 135 133 163 129 209 145 152 181
665 28 Sardinian Italy EUROPE 180 136 121 170 151 126 108 164 275 242 241 177 188 129 185 160 253 166 296 236 168 290 141 153 300 157 274 188 251 147 218 155 207 202 127 274 216 300 163 234 155 192 239 282 96 128 289 198 150 245 135 162 155 221 240 253 202 198 324 277 198 293 264 159 197 153 190 -9 191 330 223 263 258 145 249 236 224 208 258 207 274 224 192 120 233 190 140 231 248 266 265 155 281 193 147 298 132 184 113 239 176 181 187 342 257 171 290 172 205 200 125 175 282 257 212 148 147 154 260 205 164 291 158 192 158 225 263 207 129 129 173 209 294 198 222 178 268 324 160 164 210 187 188 173 204 255 217 180 132 221 253 125 166 224 242 246 201 252 215 149 281 286 189 310 212 136 112 193 123 249 239 270 156 202 303 191 192 152 167 180 372 185 206 297 208 189 -9 125 172 145 228 228 173 198 215 216 288 -9 248 266 179 221 140 160 178 209 256 204 192 198 163 386 275 190 133 151 268 208 162 138 192 196 196 149 244 207 184 213 177 159 284 176 256 263 237 241 292 191 139 141 166 129 213 153 155 181
666 28 Sardinian Italy EUROPE 168 136 105 182 147 122 100 152 271 238 241 177 192 117 181 144 253 166 292 228 168 274 137 141 300 149 274 172 247 147 222 163 203 186 115 270 207 288 155 243 151 180 239 278 111 132 285 174 122 241 139 162 152 217 232 253 194 190 324 265 202 265 -9 151 193 153 186 100 187 326 223 251 234 145 237 236 236 204 255 203 271 212 192 -9 221 198 140 231 240 263 249 159 277 193 150 294 117 176 109 235 172 181 183 330 229 183 262 164 193 188 125 163 282 245 200 140 155 154 256 197 164 287 150 188 143 225 251 207 126 105 169 209 298 198 226 178 264 320 151 160 195 181 184 169 216 255 201 168 126 -9 245 109 162 224 246 252 201 232 221 149 260 274 185 305 216 121 104 185 119 237 239 274 147 202 299 179 189 160 159 168 376 185 194 297 216 193 237 125 164 141 224 232 -9 186 205 208 297 190 244 258 187 215 140 160 178 209 260 188 188 190 163 382 259 188 125 143 268 196 162 126 172 184 184 145 244 199 176 185 165 159 280 164 252 267 237 232 296 191 127 137 157 157 209 137 158 173
666 28 Sardinian Italy EUROPE 180 136 121 182 155 122 104 160 271 246 241 189 200 129 189 144 253 170 324 236 172 282 141 159 304 153 278 192 247 151 226 167 215 194 124 278 219 292 155 246 155 192 239 286 111 132 285 194 154 249 147 174 161 221 232 253 194 194 324 277 210 273 -9 159 197 153 190 110 191 330 231 263 246 145 245 236 236 204 267 207 274 220 192 -9 227 198 152 231 252 263 253 159 277 201 150 302 129 180 109 235 176 181 187 342 237 195 286 168 201 196 129 167 286 249 204 156 159 158 260 201 167 291 154 188 174 229 259 215 138 129 169 209 298 198 226 182 264 324 157 164 195 187 188 177 224 259 205 180 132 -9 257 117 162 224 250 252 209 244 223 149 281 282 205 305 216 133 112 185 119 245 239 274 156 206 315 191 192 160 171 180 376 185 206 297 216 193 249 133 172 165 224 236 -9 198 207 216 300 202 244 262 187 221 136 164 182 213 264 196 188 194 171 386 275 194 129 151 272 205 162 126 188 190 196 149 244 211 176 225 165 163 288 172 256 267 241 241 296 203 135 145 169 189 215 161 158 181
667 28 Sardinian Italy EUROPE 156 124 113 174 151 126 108 148 255 238 233 181 188 117 189 -9 245 170 292 232 164 282 145 147 300 149 270 172 247 143 222 -9 199 194 115 266 216 296 155 234 147 189 235 274 96 120 285 182 122 237 131 166 155 221 228 244 198 202 320 265 206 265 260 151 181 -9 182 110 183 322 223 263 254 141 225 233 233 200 255 203 268 216 189 132 227 190 137 223 240 251 -9 151 273 161 141 298 132 176 -9 235 172 181 183 330 257 175 250 168 193 196 121 159 262 245 196 140 143 150 260 205 161 287 150 184 158 229 251 203 138 126 173 205 298 192 218 170 268 320 157 152 207 187 188 173 -9 263 209 180 126 -9 249 113 154 236 242 246 201 232 215 153 260 278 177 305 216 124 112 189 119 -9 239 266 156 198 303 187 180 156 163 176 368 179 209 289 200 189 237 125 176 149 216 232 167 186 207 204 297 190 240 262 183 218 136 164 178 197 252 200 188 174 163 382 271 186 125 147 264 196 158 126 164 172 188 149 224 203 176 185 169 155 280 164 248 251 241 235 300 191 131 121 157 129 209 141 140 181
667 28 Sardinian Italy EUROPE 156 136 117 178 151 130 108 156 275 242 237 185 196 121 201 -9 249 170 300 232 168 290 157 159 300 153 270 188 255 155 226 -9 203 206 124 266 219 300 159 243 155 192 237 286 105 140 295 198 150 241 135 178 155 225 236 256 202 210 324 274 214 289 268 155 189 -9 194 110 191 326 231 263 258 145 237 236 236 208 255 207 277 220 189 132 230 198 137 231 244 254 -9 159 273 173 147 298 138 176 -9 235 172 193 191 334 261 183 270 168 197 204 125 163 286 261 196 156 147 154 264 209 167 287 150 188 174 237 251 207 141 129 173 209 302 204 222 174 272 320 166 152 213 187 188 165 -9 267 217 180 126 -9 253 137 158 239 250 246 205 236 223 157 278 282 193 310 216 136 120 189 123 -9 243 274 156 202 303 191 189 164 175 180 372 185 212 293 200 189 241 125 176 165 228 236 167 206 215 212 306 208 244 270 199 218 140 164 186 205 256 204 188 194 171 386 279 194 133 151 268 205 158 126 172 181 192 149 244 207 188 185 173 155 288 176 260 267 241 241 304 207 135 129 166 189 223 157 149 181
668 28 Sardinian Italy EUROPE 172 133 121 178 147 122 96 164 255 230 241 189 184 117 181 148 245 166 300 224 170 278 141 150 300 153 274 188 255 139 218 155 195 194 115 270 216 300 155 234 139 183 237 286 105 120 292 170 138 241 127 162 158 205 232 238 194 186 312 265 198 289 268 151 181 169 186 100 191 322 231 255 234 141 245 230 218 196 255 199 274 -9 189 120 227 190 137 231 240 254 245 159 277 173 -9 294 117 180 109 239 172 185 183 330 217 167 250 168 193 192 125 163 262 249 208 140 135 150 260 205 164 283 150 184 158 225 259 203 126 105 -9 209 290 195 214 174 260 316 151 148 213 184 188 177 -9 251 201 180 126 -9 245 117 158 224 250 249 201 232 215 149 260 282 181 300 212 121 108 177 115 237 223 266 147 202 299 191 192 164 163 180 368 191 185 -9 212 189 241 121 164 145 224 -9 167 182 201 204 300 -9 244 266 187 218 148 168 182 209 252 192 188 198 -9 378 275 190 129 147 264 196 158 123 172 178 192 -9 224 -9 184 185 169 155 280 172 252 259 229 235 288 191 119 121 157 129 209 149 -9 -9
668 28 Sardinian Italy EUROPE 176 133 121 182 147 122 108 168 263 238 241 189 196 129 181 164 249 170 324 236 178 290 145 153 304 153 282 192 255 147 226 163 199 198 115 270 222 304 159 246 143 183 239 286 111 124 292 206 142 241 139 174 158 205 240 241 202 202 320 274 210 289 268 151 193 177 190 100 195 322 231 267 254 145 253 239 218 212 264 199 274 -9 192 132 227 198 146 231 248 263 249 167 281 193 -9 302 132 184 113 239 172 189 187 330 233 179 262 168 205 200 125 171 274 253 208 152 151 158 264 205 164 291 162 188 170 229 267 211 144 108 -9 213 298 198 222 174 272 320 160 168 213 190 192 177 -9 255 205 180 132 -9 253 117 158 236 250 258 201 248 227 153 278 286 181 320 212 124 116 193 119 253 239 274 156 202 303 191 195 164 175 184 376 194 206 -9 220 197 245 129 168 149 224 -9 170 206 207 208 297 -9 244 270 187 221 148 168 182 209 256 204 192 202 -9 378 275 198 133 147 268 199 158 126 172 190 196 -9 244 -9 184 225 173 159 288 176 256 267 233 241 296 191 119 145 163 129 209 153 -9 -9
669 28 Sardinian Italy EUROPE 180 133 113 178 151 118 104 152 275 234 233 173 188 117 185 136 245 162 288 232 164 282 141 153 300 149 270 172 247 147 214 155 203 194 115 274 204 300 155 243 -9 183 231 278 96 132 280 170 150 237 135 162 152 205 236 241 186 198 308 265 198 293 -9 143 193 153 190 100 183 322 223 247 250 137 237 227 218 196 255 203 271 216 180 128 227 190 137 223 248 263 249 151 269 177 141 294 117 176 109 239 172 185 191 326 261 171 250 168 193 196 125 163 282 249 208 152 147 154 264 197 164 287 146 188 158 209 251 207 132 129 157 205 294 198 226 170 -9 308 151 148 213 181 188 169 204 263 197 -9 126 -9 245 113 -9 224 250 246 197 232 199 145 260 278 201 300 212 -9 104 181 119 241 -9 258 150 194 299 179 189 156 163 176 372 182 206 289 200 189 225 125 -9 145 212 -9 167 198 211 204 288 -9 240 262 179 215 136 160 178 -9 256 196 188 194 -9 370 275 194 129 143 260 196 158 126 168 181 172 149 240 203 172 185 165 159 280 180 256 259 237 241 292 191 119 137 157 117 223 141 155 177
669 28 Sardinian Italy EUROPE 184 136 117 182 155 122 108 160 275 242 241 185 188 117 189 156 245 166 296 232 166 290 153 159 304 153 274 176 255 151 218 159 207 194 124 278 219 300 167 243 -9 195 235 282 99 136 292 202 154 241 139 174 158 205 240 241 194 202 324 271 206 297 -9 151 193 169 194 108 191 330 231 255 254 141 245 233 230 208 258 203 274 224 192 128 227 194 143 231 248 266 265 155 277 181 147 302 129 176 113 239 180 193 191 338 269 175 266 172 205 196 125 163 282 249 208 152 147 158 264 205 164 287 162 188 178 229 263 211 144 129 157 213 294 204 222 182 -9 324 151 164 216 187 188 181 204 263 197 -9 132 -9 253 113 -9 242 250 258 201 244 215 153 284 286 205 310 224 -9 108 181 123 249 -9 274 150 198 307 195 195 160 167 176 380 194 209 297 224 189 241 133 -9 169 224 -9 167 198 215 212 300 -9 244 266 187 218 140 164 190 -9 256 200 188 206 -9 374 275 202 133 143 268 205 158 135 176 181 184 149 244 207 180 225 169 163 288 180 256 271 237 244 292 207 127 137 160 157 227 145 155 181
670 28 Sardinian Italy EUROPE 164 127 113 170 147 122 104 148 271 234 237 185 180 117 181 148 245 170 292 228 164 270 141 147 296 153 266 172 255 147 222 155 199 -9 115 270 219 300 155 234 139 189 231 282 96 136 289 194 142 237 131 166 152 205 236 238 194 198 316 274 206 265 260 155 181 -9 190 110 187 322 223 255 250 141 225 236 230 200 255 207 274 216 180 -9 227 190 140 231 244 260 241 151 269 177 144 298 126 176 109 235 160 185 183 326 225 179 254 156 193 184 113 139 262 249 200 140 143 154 260 205 161 283 150 188 143 225 263 203 129 126 157 209 282 198 -9 170 260 324 157 152 210 184 188 173 204 255 213 180 126 221 249 109 158 230 250 249 -9 232 215 149 251 278 185 305 212 124 100 185 119 233 223 258 150 194 299 191 192 152 147 176 368 188 203 297 200 189 245 133 168 141 212 228 167 178 211 204 -9 202 240 258 183 215 136 164 174 205 256 196 172 170 171 370 279 190 121 147 272 205 -9 135 164 -9 192 149 224 203 180 209 169 155 288 176 256 263 229 235 284 191 131 137 157 149 209 145 143 173
670 28 Sardinian Italy EUROPE 172 136 113 182 155 126 104 148 275 242 237 193 188 129 201 160 245 170 328 236 178 290 145 156 300 153 274 184 255 151 230 163 203 -9 121 270 225 300 155 243 151 192 235 286 105 136 295 202 142 241 143 170 161 205 244 256 194 202 320 274 206 297 272 155 181 -9 194 112 195 322 223 263 254 149 241 236 239 220 264 207 274 216 189 -9 227 190 146 235 248 263 249 151 281 193 144 302 126 180 113 235 176 189 195 342 269 179 258 168 201 196 121 163 286 257 208 152 151 158 264 205 164 287 162 204 158 233 267 207 138 129 157 213 286 204 -9 170 264 328 160 152 213 193 192 177 208 263 217 180 129 221 257 117 166 242 254 249 -9 248 217 153 257 282 209 305 212 133 120 189 123 237 239 262 150 198 319 191 192 160 163 176 372 188 212 297 212 193 249 133 168 161 228 232 170 182 219 204 -9 205 248 266 187 224 140 172 182 209 256 196 188 174 171 386 279 198 129 155 276 205 -9 135 172 -9 192 153 248 207 184 221 181 159 292 180 260 271 237 238 292 191 131 149 157 157 213 149 155 181
671 28 Sardinian Italy EUROPE 176 133 113 178 147 118 100 152 255 234 237 185 184 117 181 152 245 170 296 224 166 286 137 153 292 145 274 184 251 143 214 155 199 194 115 270 207 296 159 234 143 183 239 274 111 132 280 174 122 237 131 162 152 205 236 241 194 198 320 271 206 261 264 155 189 153 186 110 187 326 223 255 250 141 225 236 -9 208 258 199 271 212 189 120 224 198 143 223 244 251 -9 151 277 173 147 298 132 184 113 239 168 181 187 326 229 183 254 164 197 188 125 163 262 253 196 156 147 154 260 205 164 287 150 188 158 225 251 203 126 108 157 205 290 198 214 170 264 316 151 164 195 181 192 173 -9 243 197 172 126 221 249 109 162 239 250 246 205 232 205 129 260 282 181 300 208 121 100 181 119 237 223 258 150 198 299 187 189 156 159 168 368 179 203 289 200 189 241 121 164 165 216 220 167 174 211 200 288 187 240 266 183 218 136 152 178 209 -9 196 172 170 167 374 263 190 125 147 260 199 158 126 164 181 184 145 224 203 180 185 165 155 280 164 260 259 233 232 296 191 131 129 163 129 209 149 -9 173
671 28 Sardinian Italy EUROPE 180 133 121 178 147 126 100 156 275 246 237 189 192 117 185 156 249 170 320 228 174 286 145 159 308 153 278 184 259 147 222 159 199 198 124 274 219 304 163 237 151 192 239 278 111 136 295 174 142 245 139 174 158 217 236 241 198 202 324 271 206 273 264 159 193 157 190 110 191 330 227 255 254 141 237 242 -9 220 264 203 274 212 189 128 227 198 152 231 244 257 -9 155 281 193 150 302 135 184 113 239 168 185 191 330 261 183 258 164 197 196 125 175 282 253 200 156 155 158 272 205 167 287 150 192 158 229 267 207 129 108 169 209 294 198 218 178 268 324 157 164 222 181 192 165 -9 259 201 180 126 221 253 113 162 242 250 249 213 236 215 153 278 282 205 315 208 121 116 193 119 249 239 258 156 202 311 191 189 164 171 176 376 182 203 289 208 193 245 129 168 169 224 228 173 194 223 204 297 211 244 270 187 227 136 156 182 213 -9 200 184 198 171 390 275 194 133 151 268 205 158 141 168 193 196 145 244 207 184 221 177 159 284 172 260 271 241 235 300 207 131 141 169 133 213 161 -9 177
672 28 Sardinian Italy EUROPE 156 133 113 178 155 114 104 152 271 238 237 185 188 117 181 144 245 166 288 220 172 282 141 150 296 149 270 184 251 143 222 155 199 194 121 270 204 292 163 234 151 183 235 274 96 128 295 178 142 237 143 162 158 205 232 238 194 198 324 265 -9 273 -9 147 177 -9 186 100 183 322 223 255 246 141 225 233 233 196 255 203 268 216 180 128 227 190 143 223 240 -9 241 151 273 -9 147 294 -9 180 113 235 168 185 187 326 253 183 266 -9 197 188 121 159 262 245 196 140 143 154 260 201 164 283 150 188 143 213 251 199 126 108 157 209 290 201 214 174 272 316 151 152 195 187 188 173 204 263 201 180 126 -9 245 109 158 224 246 246 -9 232 199 153 278 -9 205 305 212 130 100 185 119 237 227 270 147 198 307 187 189 160 163 180 372 185 203 -9 200 185 -9 125 168 141 224 232 161 198 201 204 309 187 240 262 183 215 136 160 182 205 256 200 172 190 167 370 -9 190 129 143 260 202 158 126 168 181 184 145 244 207 176 209 165 159 280 172 244 259 225 235 296 207 135 133 157 133 209 149 152 -9
672 28 Sardinian Italy EUROPE 184 136 121 178 155 118 108 160 275 246 241 189 188 129 189 164 249 166 296 240 174 302 145 150 300 157 278 184 255 147 230 155 215 194 121 274 204 292 163 237 151 192 237 286 96 136 295 198 182 245 143 174 158 225 236 256 210 202 324 277 -9 293 -9 151 185 -9 198 114 187 326 231 259 250 145 245 233 233 200 258 207 274 220 189 128 230 194 143 235 248 -9 241 155 277 -9 147 302 -9 184 113 235 176 185 191 330 257 183 282 -9 197 196 125 159 262 249 208 144 143 154 264 205 164 291 154 192 158 229 263 207 144 126 169 213 298 204 214 174 272 320 151 160 210 190 188 173 228 263 201 184 129 -9 253 117 162 245 246 258 -9 248 205 157 284 -9 205 310 224 136 116 193 123 249 239 274 147 198 307 195 192 164 167 184 376 194 203 -9 200 185 -9 129 172 149 228 232 173 202 207 204 297 190 244 266 187 218 140 164 190 209 260 204 188 194 167 374 -9 194 129 143 260 208 158 138 192 193 192 149 248 213 184 221 169 159 288 172 248 259 241 241 300 211 143 141 160 169 213 153 155 -9
673 28 Sardinian Italy EUROPE 156 133 117 178 151 126 104 160 255 234 233 185 176 117 185 136 249 166 296 236 170 294 141 147 288 145 266 172 247 147 218 159 199 198 115 270 219 296 155 234 151 186 235 278 96 132 280 198 138 241 135 162 149 205 232 241 198 202 312 265 194 269 264 151 177 169 190 100 187 322 231 259 258 137 233 236 227 196 258 191 274 216 183 -9 224 194 134 227 248 260 245 155 273 173 147 298 117 -9 101 235 172 181 187 330 225 183 262 164 201 200 113 159 262 245 196 140 155 150 260 201 164 287 150 184 162 217 263 207 135 108 153 205 290 198 222 174 264 320 151 152 195 181 192 173 204 251 201 180 129 -9 249 121 162 224 254 246 -9 232 211 129 251 -9 205 305 208 133 104 193 119 237 231 258 156 198 303 191 189 156 155 180 -9 182 206 297 188 189 245 125 164 149 224 -9 167 178 211 204 288 -9 240 -9 175 218 136 160 178 -9 260 196 172 190 -9 378 263 188 125 151 268 196 158 126 164 181 184 145 224 211 184 221 169 155 280 164 240 259 229 235 288 191 131 137 157 129 -9 149 155 173
673 28 Sardinian Italy EUROPE 176 136 117 182 155 126 108 168 255 238 241 189 192 125 193 136 261 170 300 244 174 294 141 153 300 153 266 184 255 147 226 163 199 206 121 270 222 300 163 249 151 192 239 282 96 136 295 198 146 241 143 178 152 229 240 250 198 202 320 274 206 289 264 155 193 173 190 100 191 322 231 259 258 149 245 236 233 196 261 199 277 220 192 -9 227 198 143 235 252 263 253 163 277 193 147 302 132 -9 113 239 172 181 191 338 257 187 278 168 201 208 125 163 262 249 208 156 159 158 260 201 164 287 154 188 174 237 263 211 147 108 153 217 290 204 218 174 280 320 151 156 213 184 200 173 212 263 201 184 135 -9 249 133 166 242 254 246 -9 244 227 157 260 -9 209 315 212 133 120 193 119 241 235 270 165 202 303 195 195 156 159 184 -9 185 215 297 200 193 245 129 168 161 228 -9 170 198 223 208 306 -9 244 -9 187 224 136 172 182 -9 260 200 184 190 -9 382 271 194 133 151 268 199 162 135 168 190 192 145 248 211 184 225 173 167 288 164 260 267 233 241 300 207 143 137 157 157 -9 157 155 181
674 28 Sardinian Italy EUROPE 152 136 113 178 155 118 108 156 255 238 233 177 188 125 185 144 249 166 292 228 166 282 141 141 296 153 266 172 247 139 214 155 207 194 121 270 207 300 155 234 -9 186 203 274 96 120 280 198 122 241 139 166 155 205 236 238 194 210 320 265 198 269 264 151 177 169 190 100 191 314 231 247 234 141 225 236 218 200 258 199 268 216 192 128 227 190 137 223 240 257 237 151 277 161 147 290 117 180 113 235 172 181 187 330 237 175 254 160 197 188 113 139 262 245 208 152 143 150 260 201 167 287 154 188 158 221 251 207 126 105 157 209 294 198 -9 174 280 324 151 148 213 184 184 173 216 259 201 180 126 221 245 109 154 236 246 252 197 236 211 -9 251 278 185 300 212 133 112 189 115 237 227 258 147 198 311 175 192 156 159 176 368 188 185 289 212 189 241 121 168 161 224 232 167 186 195 204 -9 190 240 262 179 212 -9 152 178 205 252 196 188 194 175 374 263 192 129 147 264 199 162 126 168 -9 192 149 244 203 172 209 169 143 276 172 244 259 233 241 296 207 123 129 157 169 209 141 152 177
674 28 Sardinian Italy EUROPE 172 136 117 182 155 118 108 172 271 242 237 193 192 129 201 148 257 166 296 240 168 294 153 147 304 157 274 192 251 147 218 163 219 206 124 274 216 300 155 237 -9 195 231 286 105 132 283 202 142 245 143 174 155 237 240 241 198 210 324 265 198 269 268 163 189 173 190 110 191 326 231 255 258 141 233 236 236 212 258 207 271 224 192 128 230 194 140 227 248 263 245 159 277 173 149 298 120 188 113 239 172 193 191 342 257 183 258 172 201 196 125 163 286 249 208 156 163 158 260 205 170 295 158 192 158 221 263 211 126 108 157 209 298 198 -9 174 280 324 157 156 213 187 188 185 224 267 205 180 126 230 257 137 162 242 250 258 201 236 221 -9 260 278 205 315 212 136 120 193 115 253 239 274 159 198 315 191 192 160 163 180 368 191 212 297 220 197 245 133 176 169 228 232 170 198 207 204 -9 205 248 270 183 212 -9 160 182 209 252 196 188 210 175 374 275 202 129 155 264 205 162 141 184 -9 196 153 248 203 176 225 177 159 288 180 256 267 233 244 300 207 139 153 160 177 217 157 158 177
1062 28 Sardinian Italy EUROPE 156 136 113 170 155 122 100 152 255 238 237 177 184 117 185 144 249 166 292 228 -9 270 141 147 304 145 270 172 247 143 218 155 199 194 115 278 207 300 143 234 151 189 225 266 105 124 283 174 122 241 135 170 152 205 240 241 186 194 308 271 198 269 -9 151 173 149 190 100 187 322 223 259 250 141 225 236 233 204 255 199 268 212 186 120 -9 194 143 223 -9 -9 -9 163 269 173 144 294 -9 176 109 235 168 181 187 322 229 179 250 148 197 204 121 -9 274 249 196 152 139 154 256 201 161 287 150 188 143 229 251 207 129 129 157 205 294 198 210 174 264 312 157 152 195 181 188 177 204 255 197 176 129 221 245 113 150 236 246 246 201 240 209 129 251 278 193 305 208 133 112 173 119 229 227 270 147 202 303 175 192 156 163 176 372 182 215 293 -9 195 241 125 168 141 224 232 170 178 219 204 294 -9 240 266 183 218 136 160 178 201 248 204 188 194 163 382 275 192 133 147 264 199 158 126 164 190 192 153 224 203 184 185 169 155 280 180 260 259 237 241 288 203 131 125 157 117 209 149 152 -9
1062 28 Sardinian Italy EUROPE 156 136 113 178 155 126 100 152 271 242 245 193 188 125 185 148 257 170 292 228 -9 290 145 153 304 153 278 172 251 147 222 155 207 202 121 282 219 300 155 234 155 192 237 278 105 132 285 202 142 245 139 174 158 225 244 241 198 198 320 277 198 293 -9 155 177 169 190 100 191 326 231 271 250 141 237 236 236 208 258 207 277 216 192 128 -9 194 143 231 -9 -9 -9 171 277 173 147 298 -9 180 113 239 180 193 187 326 269 183 262 172 201 196 125 -9 286 249 196 156 147 154 260 205 164 283 162 196 158 229 263 207 129 129 157 213 298 204 218 174 264 324 169 164 213 184 192 177 224 259 205 176 132 245 257 129 154 242 250 246 201 244 221 149 278 290 209 315 220 136 112 185 123 241 235 274 150 202 303 199 195 156 163 180 376 185 218 297 -9 197 245 125 168 161 228 232 170 178 219 208 297 -9 244 266 187 218 144 168 178 209 252 204 188 206 167 390 275 198 133 147 264 208 162 141 172 193 192 153 244 207 184 225 169 167 284 180 260 263 245 241 296 215 131 133 166 169 213 149 155 -9
1063 28 Sardinian Italy EUROPE 156 133 105 174 151 118 100 144 255 234 237 173 180 117 177 140 249 162 288 228 170 282 145 150 304 149 -9 172 247 143 226 159 195 186 115 274 -9 292 163 240 147 186 231 278 96 124 295 178 138 241 135 162 158 209 232 244 198 198 312 265 198 265 264 151 177 153 190 108 179 322 231 251 254 141 237 224 233 196 258 203 268 212 189 124 -9 190 137 227 244 251 241 155 269 177 144 298 132 176 113 239 172 181 183 318 229 171 262 148 197 196 121 147 262 253 196 152 135 162 252 201 161 283 150 188 143 213 251 207 126 108 157 209 282 198 222 170 264 316 151 148 210 181 188 169 204 259 197 -9 123 221 249 113 158 224 246 246 201 236 211 149 251 282 193 305 208 124 100 181 119 233 243 258 147 190 307 187 192 160 159 172 -9 179 185 293 212 189 245 129 168 141 212 228 170 178 -9 204 282 202 240 258 175 -9 136 160 178 209 256 196 188 194 159 386 279 190 133 143 264 196 162 126 168 181 192 145 224 209 180 185 169 159 288 168 252 267 233 232 284 191 127 137 160 -9 209 141 158 173
1063 28 Sardinian Italy EUROPE 168 136 117 182 155 118 104 160 271 234 241 177 196 129 185 148 253 170 296 228 174 294 149 153 308 149 -9 172 251 151 226 159 199 198 124 274 -9 300 167 249 155 189 235 278 111 132 295 178 150 249 143 162 161 229 236 256 198 198 324 274 206 289 264 151 193 153 190 108 187 330 231 255 258 145 245 236 239 216 264 207 274 216 189 128 -9 194 143 231 244 263 261 155 281 193 147 306 132 180 113 239 176 185 187 326 241 187 270 164 201 196 121 163 262 253 200 156 143 162 260 209 164 295 158 192 178 225 267 211 129 129 169 213 298 204 226 174 272 320 157 164 213 181 188 177 224 267 205 -9 129 221 249 125 158 224 250 258 209 244 215 149 281 286 205 315 220 133 100 189 119 237 247 270 156 202 311 191 195 164 167 180 -9 179 206 297 220 189 245 133 172 161 212 232 170 178 -9 204 288 211 244 262 179 -9 136 160 194 213 256 204 188 202 163 390 279 194 133 143 268 199 166 135 172 193 196 149 240 215 184 229 173 163 288 172 256 271 241 241 296 211 127 141 169 -9 223 153 158 173
1064 28 Sardinian Italy EUROPE 156 133 113 170 151 122 104 -9 271 238 229 181 176 117 185 156 245 162 288 228 166 278 141 153 300 149 278 184 255 143 214 155 199 194 115 270 -9 296 159 234 143 189 237 278 96 132 -9 194 122 245 143 174 155 205 236 241 198 194 312 271 194 293 264 151 181 153 190 106 187 314 223 259 250 141 225 236 230 200 255 203 280 216 180 120 -9 194 140 227 248 251 245 163 273 169 144 298 117 166 101 235 168 -9 179 322 229 179 -9 160 197 188 121 163 282 249 200 152 139 154 260 201 158 287 158 184 158 213 259 211 126 105 153 209 290 198 -9 174 264 316 151 164 195 190 188 169 204 243 201 180 123 221 253 113 154 224 250 249 201 224 -9 149 260 278 197 315 216 124 100 185 119 229 -9 266 150 198 299 175 189 152 159 176 376 176 206 297 216 193 233 121 168 145 212 232 167 182 207 216 -9 202 244 266 183 -9 136 164 178 205 256 192 188 194 167 382 259 190 129 143 -9 196 162 126 164 -9 192 145 224 203 176 209 169 159 280 176 256 259 225 235 296 203 135 137 157 129 213 149 155 173
1064 28 Sardinian Italy EUROPE 168 136 121 182 151 126 104 -9 275 242 233 189 192 125 209 168 249 170 296 228 170 290 153 156 312 149 278 188 255 151 218 167 203 206 124 270 -9 300 163 237 147 189 241 282 96 132 -9 194 122 261 147 174 155 221 236 256 198 206 316 271 198 297 264 155 193 169 190 110 191 326 231 263 262 141 241 236 236 208 261 207 280 224 192 128 -9 198 146 231 248 263 257 167 277 197 147 298 135 176 113 235 172 -9 191 338 233 191 -9 164 201 200 121 163 282 249 212 156 167 154 268 205 164 287 158 188 162 229 263 215 138 108 169 217 294 198 -9 174 264 320 157 164 213 190 192 177 204 247 213 180 129 230 257 117 158 230 250 249 201 240 -9 153 281 286 205 315 220 127 112 197 123 253 -9 266 156 198 303 187 195 172 163 176 376 191 212 297 220 193 245 125 168 145 228 236 167 202 223 216 -9 202 248 266 187 -9 140 168 178 213 256 196 188 202 167 386 275 190 137 151 -9 199 162 138 172 -9 196 149 240 213 184 217 169 159 280 180 256 267 241 241 296 211 139 137 169 193 227 153 155 177
1065 28 Sardinian Italy EUROPE 156 133 113 174 147 126 104 152 275 234 233 185 192 117 181 144 249 162 296 220 168 274 141 150 296 153 274 172 239 151 222 155 199 194 118 270 219 296 155 243 -9 -9 241 270 96 128 282 170 134 237 139 174 158 205 232 238 194 198 320 265 206 269 264 155 189 -9 190 108 187 322 223 255 246 137 237 227 -9 200 255 203 268 220 180 124 227 190 143 227 248 -9 -9 151 269 169 147 298 -9 180 113 235 172 181 183 322 229 179 250 164 201 -9 121 139 274 249 204 140 147 154 256 205 164 283 154 184 143 233 267 199 126 108 161 205 294 198 218 166 268 320 151 156 213 190 188 177 204 243 -9 176 126 221 245 117 162 224 246 246 201 232 215 149 260 278 193 305 212 124 108 181 119 229 239 -9 156 202 303 187 195 152 151 168 364 182 -9 289 212 189 245 125 168 145 212 232 167 186 215 204 282 187 240 258 187 215 136 152 174 201 -9 196 176 194 159 374 259 194 129 131 260 196 162 126 164 169 196 145 244 207 176 209 165 159 280 176 248 263 245 238 292 191 131 125 157 117 219 149 152 173
1065 28 Sardinian Italy EUROPE 188 133 117 174 151 126 108 152 275 242 233 185 196 129 193 172 253 162 296 228 174 278 145 153 300 153 274 184 251 155 230 159 199 194 124 274 222 300 163 249 -9 -9 241 278 96 132 292 174 142 245 143 174 161 217 236 250 194 202 324 268 206 273 264 155 197 -9 190 114 191 322 227 255 258 145 245 239 -9 216 267 203 274 220 192 128 230 198 143 227 248 -9 -9 167 281 173 153 302 -9 180 113 239 172 185 191 346 233 183 266 176 201 -9 121 163 278 253 208 152 151 154 260 205 164 291 154 200 170 233 267 207 129 126 169 213 294 198 222 170 268 324 166 164 216 190 188 181 204 259 -9 176 132 233 249 121 162 239 258 258 201 244 221 153 287 286 209 315 216 127 120 185 127 249 243 -9 156 206 315 187 195 160 163 176 368 182 -9 289 224 193 253 133 168 149 224 232 170 202 215 208 294 202 248 266 187 221 140 168 182 217 -9 200 196 194 163 382 275 194 129 143 268 205 166 138 176 181 196 145 248 211 192 229 177 163 288 180 248 267 253 241 296 207 131 137 157 193 221 149 158 181
1066 28 Sardinian Italy EUROPE 156 133 113 178 151 122 104 152 255 242 233 185 188 129 185 148 245 162 292 236 168 286 141 150 296 149 278 172 251 135 214 155 199 198 115 270 219 296 -9 234 147 186 203 274 96 124 285 174 122 237 131 174 152 205 236 241 194 202 316 265 202 269 -9 151 181 157 190 110 183 326 223 259 254 137 237 227 218 200 252 203 271 208 189 128 -9 190 134 235 244 263 245 163 273 161 144 294 126 166 105 231 172 181 187 322 217 183 250 168 201 196 121 163 262 245 204 140 147 154 260 205 152 287 150 188 158 229 251 203 126 105 157 205 286 198 218 174 256 312 151 148 210 184 192 169 204 255 197 172 123 221 245 109 154 230 242 246 201 232 199 149 260 278 189 300 212 130 100 177 115 237 235 270 156 190 299 175 192 152 147 176 368 179 209 289 200 189 -9 121 164 157 224 232 167 182 -9 204 288 190 236 262 175 221 144 160 178 201 252 204 188 194 159 370 255 194 113 151 256 193 154 123 168 181 184 145 224 203 180 185 169 159 276 164 252 -9 241 241 292 211 131 129 163 129 209 137 140 173
1066 28 Sardinian Italy EUROPE 168 136 117 182 155 126 112 164 259 242 241 193 200 129 205 168 249 170 292 240 178 290 141 153 300 149 282 172 255 139 222 163 203 198 130 274 219 300 -9 237 159 186 239 278 111 140 295 178 142 245 139 174 158 205 244 241 206 202 320 265 206 293 -9 151 193 165 190 114 195 330 227 263 254 141 245 236 218 212 255 207 268 216 192 132 -9 198 137 235 248 263 257 163 277 193 150 294 132 184 125 231 176 181 191 334 237 183 262 168 205 196 125 179 282 253 212 152 163 158 264 209 164 287 154 188 158 233 259 207 126 108 169 209 290 198 218 178 272 320 157 152 213 187 192 177 204 259 205 180 129 236 249 113 158 239 250 249 205 244 221 149 278 286 205 310 220 133 108 185 119 245 243 270 159 202 307 199 195 156 167 180 372 182 212 297 212 189 -9 129 168 157 228 232 173 186 -9 212 288 202 240 266 183 224 148 160 182 209 252 204 192 206 159 382 275 194 125 155 260 205 162 135 172 193 188 149 248 217 184 209 173 163 288 176 260 -9 249 244 300 211 143 137 166 161 217 161 152 181
1067 28 Sardinian Italy EUROPE 156 136 117 170 151 118 100 148 271 234 233 177 184 117 201 168 245 162 292 228 164 298 145 153 300 141 -9 184 247 139 222 159 195 194 118 270 219 288 147 240 143 186 229 278 96 120 282 174 122 237 143 162 155 205 236 238 194 198 324 265 202 293 268 151 181 153 186 102 187 322 223 247 254 137 225 233 218 196 255 199 274 220 180 128 -9 194 140 223 -9 251 -9 151 269 169 144 294 117 176 113 231 168 181 183 318 229 175 262 164 193 -9 121 139 274 245 196 152 147 154 260 201 164 291 150 184 143 221 267 203 129 105 153 205 294 198 218 174 260 320 154 164 195 181 184 169 204 251 197 176 132 -9 245 113 158 224 246 246 201 236 215 -9 251 278 185 305 208 130 100 193 -9 241 235 258 150 198 307 179 189 152 159 168 372 179 206 289 196 189 233 125 164 141 228 232 167 178 215 204 288 190 240 258 183 212 132 160 178 197 -9 188 176 -9 159 382 275 190 129 -9 268 196 158 126 168 193 184 149 224 195 188 225 165 159 280 172 252 255 225 235 288 211 127 129 157 129 209 149 152 173
1067 28 Sardinian Italy EUROPE 180 136 121 170 155 118 104 164 275 250 237 185 188 121 209 168 249 170 296 236 168 298 149 156 308 153 -9 192 251 143 226 159 207 198 118 270 219 300 155 243 163 192 235 278 111 136 285 174 142 245 143 162 158 209 244 238 198 202 324 274 210 293 268 155 189 169 190 114 195 322 231 267 254 141 233 233 239 200 255 207 274 220 189 132 -9 198 143 227 -9 266 -9 155 273 189 150 302 135 180 113 235 176 185 187 330 229 179 266 168 197 -9 125 163 286 253 204 156 147 154 260 205 164 295 158 192 170 237 267 211 129 105 153 205 298 201 226 174 264 320 157 168 195 187 188 177 224 255 201 176 132 -9 253 121 170 230 250 264 201 236 217 -9 269 278 193 315 220 133 120 193 -9 245 239 270 159 206 311 187 189 156 163 180 372 182 212 289 200 193 245 125 164 165 228 232 170 178 219 208 300 205 244 266 187 218 140 164 182 213 -9 204 176 -9 171 382 275 194 129 -9 276 205 158 135 176 193 196 149 240 207 188 229 173 163 288 176 260 263 245 241 296 211 139 137 169 157 217 153 152 177
1068 28 Sardinian Italy EUROPE 156 133 113 178 151 122 104 160 255 226 237 181 188 121 181 -9 241 166 296 220 168 282 141 153 300 145 -9 184 243 143 222 159 199 198 115 266 -9 296 155 234 -9 186 233 274 96 124 286 194 122 245 139 162 -9 205 232 241 194 198 324 271 202 289 264 155 181 153 190 -9 187 322 223 251 254 145 245 236 218 200 258 203 271 216 192 120 -9 190 137 231 248 263 245 151 269 173 147 298 117 176 109 235 168 181 187 334 229 167 262 156 201 -9 121 163 278 249 200 152 163 154 260 201 164 283 150 192 143 213 267 203 126 108 157 209 298 198 218 158 252 316 151 148 195 184 188 169 216 255 -9 172 129 221 245 125 158 224 250 246 201 232 205 149 281 282 185 300 220 121 100 177 119 -9 239 -9 150 198 307 187 186 148 155 176 -9 179 197 297 212 197 241 125 168 145 228 232 167 186 199 208 291 -9 240 266 183 218 136 160 178 205 252 192 188 190 159 370 275 192 125 151 264 196 166 126 160 193 188 145 224 211 176 209 173 159 288 164 240 259 237 241 296 191 119 133 157 153 221 149 140 -9
1068 28 Sardinian Italy EUROPE 168 136 117 182 155 126 108 168 275 234 241 189 192 129 189 -9 245 174 296 240 168 302 153 156 304 149 -9 188 247 147 226 163 199 202 124 274 -9 300 163 243 -9 189 239 278 96 136 298 202 142 245 147 178 -9 233 236 250 198 202 324 274 202 293 268 155 181 169 190 -9 191 326 231 259 258 145 245 242 236 212 261 203 268 220 192 128 -9 194 140 231 252 263 257 155 277 201 150 302 138 180 113 243 176 193 187 342 265 183 262 172 205 -9 125 167 282 253 208 156 167 154 264 205 167 295 154 192 158 233 271 207 138 108 161 209 302 204 218 170 264 324 151 156 207 187 188 177 224 267 -9 176 132 236 249 129 166 230 250 252 209 232 221 149 284 290 197 315 224 127 120 193 119 -9 239 -9 150 202 315 187 189 156 163 176 -9 191 212 297 220 193 245 129 172 161 228 232 170 198 201 212 291 -9 248 266 183 218 136 168 186 213 256 196 192 202 171 378 275 194 129 155 268 205 166 135 184 181 192 149 224 213 184 225 173 163 288 168 256 271 237 241 300 211 139 137 163 157 221 149 155 -9
1069 28 Sardinian Italy EUROPE 156 124 113 -9 147 118 104 156 255 234 233 185 184 117 185 144 249 162 296 228 174 282 157 141 300 153 -9 184 251 143 218 155 203 186 115 270 219 296 155 234 -9 186 -9 266 -9 132 280 174 122 237 135 162 155 -9 236 241 194 198 320 271 198 261 264 151 181 153 190 100 191 318 227 251 250 141 237 236 218 196 255 199 268 212 180 120 227 190 140 231 240 -9 249 151 277 -9 150 -9 -9 180 113 235 168 181 191 330 217 175 250 168 201 192 125 159 262 245 208 156 143 150 264 201 164 287 150 188 158 229 263 207 126 108 157 -9 294 195 214 170 268 320 157 148 195 184 184 173 204 243 213 176 126 221 249 125 162 224 250 246 197 232 215 149 260 278 209 300 208 133 100 177 119 233 223 -9 150 198 299 175 189 160 163 176 -9 179 203 297 204 193 241 121 168 145 224 224 170 178 215 204 288 -9 240 262 175 206 140 156 178 209 -9 196 176 -9 163 374 271 188 129 -9 268 205 158 126 168 190 184 149 224 203 180 209 165 159 284 176 248 263 241 241 300 191 119 121 157 129 209 141 152 -9
1069 28 Sardinian Italy EUROPE 164 136 117 -9 151 118 108 168 275 246 237 193 196 121 189 164 249 162 296 228 174 294 157 153 300 157 -9 188 255 143 222 159 223 194 124 274 222 308 163 234 -9 192 -9 278 -9 136 280 202 142 241 139 174 155 -9 236 256 198 202 328 277 210 265 264 155 189 169 190 106 199 318 227 255 254 145 237 239 224 216 258 199 277 216 192 132 230 198 143 235 240 -9 261 159 277 -9 159 -9 -9 180 113 239 172 185 191 342 233 187 258 168 205 204 125 163 262 249 208 160 147 162 264 205 164 291 150 192 174 237 263 211 138 108 157 -9 298 198 218 182 268 324 160 148 210 190 188 177 208 267 217 180 135 239 253 129 162 227 250 252 209 240 221 153 281 286 209 320 216 133 104 177 123 241 239 -9 153 198 311 191 192 160 163 180 -9 194 209 297 208 193 249 121 168 165 228 232 170 194 223 208 306 -9 240 266 183 218 140 164 178 213 -9 200 188 -9 171 382 275 190 137 -9 268 205 162 141 188 193 196 149 252 211 188 225 177 163 288 176 252 267 241 241 300 191 139 129 163 153 209 153 155 -9
1070 28 Sardinian Italy EUROPE 156 133 113 174 147 -9 100 152 283 234 237 157 180 117 181 144 249 170 296 220 166 286 141 147 296 149 274 172 251 143 222 159 199 194 115 270 219 300 159 234 139 189 235 270 96 120 289 174 146 237 135 162 158 205 232 256 198 190 308 265 198 289 260 139 181 149 186 100 187 322 223 255 250 141 225 236 218 -9 255 203 274 212 186 120 227 190 134 227 244 260 245 155 269 181 144 302 117 180 109 239 168 185 179 330 233 179 266 164 193 196 125 159 262 249 196 152 147 154 260 201 164 291 150 184 170 221 251 203 138 126 157 205 286 195 226 178 268 316 151 152 213 187 188 173 216 255 197 180 126 221 245 117 162 224 246 246 -9 232 199 129 272 282 185 310 212 121 108 181 119 241 223 262 159 186 -9 187 186 152 159 180 368 185 206 289 200 189 241 129 168 157 224 228 170 194 197 204 297 190 240 258 183 218 132 152 178 205 -9 196 180 174 159 374 275 194 129 147 264 196 158 126 168 181 184 145 244 203 184 185 169 -9 288 172 252 263 241 241 292 191 131 137 160 -9 209 149 152 177
1070 28 Sardinian Italy EUROPE 172 136 125 178 155 -9 108 168 283 242 241 185 188 129 197 148 249 170 296 228 174 286 141 150 304 153 274 188 251 147 222 163 203 206 118 278 219 300 163 234 155 189 239 278 105 132 295 194 150 237 143 174 158 225 240 256 198 194 320 274 202 293 268 151 197 177 190 108 187 330 235 259 258 141 241 239 236 -9 258 203 274 216 192 132 230 194 143 231 248 263 249 163 273 185 147 306 126 184 109 239 172 189 187 330 233 179 266 168 205 200 125 175 282 253 212 156 159 158 264 205 167 291 150 184 178 225 259 207 144 126 157 209 290 198 230 182 272 324 169 164 213 190 192 177 224 255 197 180 126 221 249 117 162 224 250 258 -9 236 211 149 281 282 209 310 216 136 112 197 123 253 235 274 159 198 -9 191 195 152 167 180 380 191 215 289 200 189 245 129 168 165 224 232 173 198 215 204 309 208 240 262 187 221 132 160 182 213 -9 204 188 194 163 378 279 194 133 147 272 199 158 126 168 184 188 149 252 207 184 193 169 -9 288 172 256 263 241 241 296 191 139 137 163 -9 217 149 155 181
1071 28 Sardinian Italy EUROPE 156 133 117 178 147 118 100 164 255 234 237 189 184 117 185 144 245 162 296 236 162 270 141 156 292 153 270 -9 251 135 222 155 203 190 115 274 -9 292 155 228 -9 183 225 278 96 120 277 174 154 245 135 174 155 205 236 -9 186 202 324 265 198 289 268 155 189 153 186 -9 187 326 -9 259 246 145 233 227 239 196 255 203 271 216 189 120 -9 198 134 231 248 251 245 151 273 173 147 294 117 180 113 239 168 189 187 322 233 171 250 168 197 192 121 163 262 249 208 152 139 150 260 201 164 271 146 184 158 209 259 203 126 129 157 205 298 204 214 174 268 308 154 152 210 187 188 169 204 247 -9 172 126 221 253 117 154 224 246 258 197 236 215 149 251 278 197 300 212 124 100 185 -9 241 239 -9 147 190 303 179 192 164 -9 176 372 179 206 293 200 189 237 125 168 141 224 232 167 194 205 208 288 187 240 266 183 218 -9 148 174 205 256 196 176 194 171 382 275 194 125 131 264 196 158 126 172 181 172 145 224 203 176 185 169 147 276 176 -9 259 241 244 288 191 119 129 160 129 209 145 155 181
1071 28 Sardinian Italy EUROPE 180 136 117 178 155 126 112 164 255 238 241 189 192 125 189 152 253 170 296 236 174 286 153 159 300 153 278 -9 251 143 226 159 207 194 124 274 -9 296 163 243 -9 192 239 278 96 140 292 202 154 249 143 174 155 229 236 -9 206 206 324 265 206 293 272 159 193 169 190 -9 191 342 -9 263 250 145 253 236 239 212 258 207 274 228 192 120 -9 198 152 235 252 263 257 159 277 189 150 306 126 180 113 239 172 189 187 330 233 183 262 172 197 192 121 175 302 253 208 152 151 154 268 205 164 291 158 200 162 237 259 203 138 129 169 209 298 204 226 174 264 312 157 176 213 190 192 173 204 255 -9 180 129 239 261 121 154 224 246 258 201 248 225 153 260 282 209 315 212 124 116 185 -9 245 239 -9 156 202 311 195 192 164 -9 180 372 182 209 297 216 193 241 129 168 165 228 236 170 198 215 212 288 187 244 270 187 218 -9 164 190 217 264 196 188 198 171 390 279 204 129 147 268 196 162 135 180 181 196 153 240 203 180 225 177 159 288 180 -9 275 241 247 296 191 131 137 163 129 213 149 155 185
1072 28 Sardinian Italy EUROPE 156 133 117 178 147 118 100 -9 255 242 237 185 184 117 185 136 245 162 296 216 164 298 141 150 300 157 -9 184 247 151 222 163 203 194 121 270 -9 296 155 240 -9 189 219 278 96 132 280 170 146 241 135 162 152 205 232 241 186 198 320 271 202 273 264 155 193 153 186 100 187 326 223 255 250 145 233 233 218 196 255 199 -9 216 186 120 -9 194 137 235 240 263 257 155 269 169 144 -9 117 -9 109 239 168 189 183 338 225 167 258 156 201 184 113 163 262 249 196 144 151 150 256 205 164 287 150 188 143 209 251 203 126 126 157 205 290 192 214 170 264 320 151 148 210 187 188 169 204 255 -9 172 126 -9 253 109 150 230 242 246 201 236 211 149 260 282 205 305 208 121 100 177 123 237 235 -9 156 202 307 187 192 152 155 180 -9 179 212 289 212 185 241 125 164 141 228 232 167 178 201 208 306 202 244 266 183 215 136 160 178 213 252 196 176 190 159 374 259 188 125 151 268 205 158 138 164 184 184 149 240 203 176 221 165 159 280 172 248 263 225 235 292 191 119 137 160 129 221 137 140 -9
1072 28 Sardinian Italy EUROPE 156 139 117 178 155 126 100 -9 275 242 241 189 188 121 185 144 249 170 300 240 168 310 141 156 304 157 -9 188 247 151 222 163 207 198 124 274 -9 304 171 243 -9 192 231 286 96 136 295 174 162 241 139 174 155 205 236 256 190 206 320 277 202 289 268 155 197 169 190 106 191 330 231 271 250 149 249 236 218 200 264 203 -9 216 189 132 -9 198 140 235 248 263 257 163 273 173 147 -9 135 -9 109 239 172 193 191 338 237 179 266 164 201 204 121 167 262 245 208 152 163 154 260 209 164 287 150 192 158 225 259 207 138 129 169 209 298 204 218 174 264 320 157 152 213 187 192 177 204 255 -9 172 129 -9 253 113 166 242 246 246 205 236 219 149 260 290 213 305 212 133 116 197 127 237 239 -9 159 202 311 195 195 152 163 180 -9 179 212 297 220 189 245 129 168 161 228 236 167 182 205 216 300 205 244 266 187 224 140 164 178 217 260 200 188 194 163 374 275 192 129 159 272 205 162 141 168 184 196 149 252 203 184 225 169 163 284 176 256 263 237 238 300 191 131 149 160 169 223 161 152 -9
1073 28 Sardinian Italy EUROPE 156 133 113 170 147 122 -9 152 255 238 233 185 188 117 181 148 245 162 292 228 170 290 141 144 296 153 278 188 251 135 218 155 199 190 118 270 207 292 159 237 -9 186 231 282 96 124 292 170 142 241 135 174 158 209 236 241 194 194 320 271 198 289 264 151 181 153 178 100 183 326 227 259 254 137 225 233 236 204 258 203 277 212 189 128 230 190 143 231 244 -9 245 151 269 173 150 294 -9 176 109 235 172 185 183 318 253 179 -9 156 197 188 113 139 278 253 204 152 163 154 260 201 164 287 150 184 174 213 251 203 126 129 157 205 290 198 218 174 272 324 166 156 195 187 184 173 204 255 205 172 126 -9 245 113 158 224 246 246 -9 232 -9 157 251 278 189 310 208 127 104 177 119 237 227 -9 150 198 303 175 189 156 163 176 372 185 200 289 200 189 241 125 168 141 228 212 167 198 205 204 -9 187 240 258 175 215 136 160 178 201 256 196 188 190 167 374 275 184 125 151 264 205 162 132 188 -9 188 137 224 199 176 209 169 159 276 176 252 263 237 238 280 191 131 141 157 153 209 149 149 173
1073 28 Sardinian Italy EUROPE 184 133 117 178 151 126 -9 156 275 242 233 193 196 129 185 152 253 166 292 240 174 302 149 150 296 153 278 188 251 147 230 159 207 194 121 278 222 304 167 243 -9 189 235 286 111 128 292 178 154 245 143 174 161 221 236 250 198 198 324 271 206 293 264 151 193 153 186 100 191 330 239 259 258 141 245 239 239 212 264 203 274 228 189 128 230 194 143 235 248 -9 261 163 281 197 150 302 -9 180 113 235 176 189 183 330 261 187 -9 168 201 192 121 163 290 249 204 156 163 154 264 205 164 291 150 200 178 229 263 211 141 129 157 205 294 204 222 178 264 324 166 164 213 190 188 173 204 263 209 180 132 -9 253 121 162 230 250 258 -9 240 -9 157 284 282 209 315 220 133 112 185 123 245 239 -9 150 206 307 195 192 168 163 180 376 188 209 301 216 189 241 129 168 169 228 232 167 198 205 216 -9 205 252 266 187 215 140 164 178 205 256 196 188 206 167 382 275 190 129 151 268 205 166 135 192 -9 196 149 244 215 184 213 177 163 280 180 256 275 241 241 292 211 147 149 163 153 217 153 155 173
1074 28 Sardinian Italy EUROPE 164 121 109 178 151 118 100 160 255 234 233 169 184 117 181 136 245 166 292 228 168 294 141 141 296 149 274 172 251 143 222 159 211 -9 124 266 207 296 155 234 143 189 203 274 96 124 280 174 122 237 135 170 152 205 236 241 186 202 320 268 198 289 264 151 185 -9 182 100 191 -9 223 259 254 137 233 227 218 196 258 203 274 220 189 128 227 190 134 231 248 263 241 155 277 173 147 294 117 180 109 235 172 185 183 314 217 175 250 164 193 196 113 163 -9 253 200 140 143 154 260 201 -9 287 158 184 170 221 251 203 126 108 153 209 -9 195 214 174 268 316 151 148 210 184 188 173 204 255 205 172 126 221 245 113 154 224 250 246 201 232 219 -9 260 278 205 305 208 118 108 185 119 237 239 274 147 198 299 187 192 148 -9 168 372 182 212 297 208 189 -9 125 168 161 212 232 167 182 203 204 282 199 244 262 187 203 132 160 174 209 252 188 188 194 159 370 259 194 129 131 264 196 162 126 168 196 192 145 248 203 180 225 169 159 276 172 252 267 245 241 288 191 139 129 157 153 209 145 152 173
1074 28 Sardinian Italy EUROPE 188 136 117 178 155 118 104 164 275 234 233 185 184 125 181 160 253 166 328 228 178 294 145 153 296 149 274 188 255 147 222 167 211 -9 124 270 219 300 159 234 151 189 247 286 111 140 292 202 138 245 147 174 155 225 236 253 198 202 320 277 206 293 264 155 189 -9 186 110 195 -9 231 259 266 141 245 239 239 212 264 203 274 224 192 132 230 198 137 231 248 263 257 163 281 197 150 298 132 180 113 239 180 189 187 322 217 175 262 164 201 200 121 167 -9 253 204 144 151 158 264 201 -9 291 158 192 174 225 263 207 126 108 157 217 -9 198 226 182 272 324 151 148 213 187 188 173 220 255 221 180 126 221 253 133 170 224 254 258 201 236 229 -9 278 282 209 310 216 133 120 189 127 245 239 278 159 198 303 199 195 164 -9 176 376 191 212 297 220 193 -9 129 168 161 224 232 167 186 207 204 306 202 244 266 187 218 140 172 190 213 260 200 188 202 163 386 279 196 129 143 268 205 166 126 168 193 192 153 256 207 184 229 173 159 280 176 256 267 245 244 300 191 139 145 163 153 227 149 155 173
1075 28 Sardinian Italy EUROPE 156 133 113 178 139 118 100 -9 255 230 233 185 188 117 181 144 249 162 296 228 168 294 141 147 288 149 266 172 243 147 218 155 199 194 115 270 -9 292 155 234 -9 189 233 278 96 120 280 170 122 245 131 162 152 205 232 256 194 186 316 268 198 -9 264 151 177 153 190 108 187 322 231 255 234 141 249 236 224 204 255 203 280 216 189 128 -9 194 140 231 -9 254 257 167 277 181 150 286 117 -9 109 235 168 185 183 326 241 179 250 156 201 -9 117 159 262 245 208 144 139 154 252 197 -9 287 150 184 174 221 -9 207 126 108 157 201 290 198 214 174 272 316 -9 148 210 181 184 173 204 259 -9 176 126 221 249 113 158 236 246 246 197 236 215 149 260 278 189 305 212 133 104 173 123 237 223 -9 150 194 299 183 192 152 167 172 372 182 212 297 200 189 245 121 164 145 212 232 167 198 207 204 291 199 240 -9 183 -9 136 164 178 201 252 196 176 194 159 378 275 190 129 147 268 199 158 126 168 -9 188 141 244 199 172 185 169 155 -9 176 248 259 237 241 288 191 119 125 157 149 209 137 155 -9
1075 28 Sardinian Italy EUROPE 176 133 113 182 151 130 108 -9 275 234 233 185 192 117 185 160 253 170 296 232 170 298 153 162 300 161 278 172 255 147 226 159 203 206 124 278 -9 296 155 240 -9 189 233 278 111 120 289 194 182 245 139 174 155 225 236 256 198 206 324 271 198 -9 264 151 185 173 190 110 191 330 231 259 262 141 249 245 236 208 258 203 274 216 192 128 -9 198 143 231 -9 266 257 167 285 189 150 298 138 -9 113 235 176 193 187 330 241 179 266 164 209 -9 125 171 286 249 216 156 151 158 264 209 -9 287 162 192 178 233 -9 211 129 108 161 209 290 198 222 174 268 328 -9 152 213 184 188 177 224 267 -9 176 126 221 249 117 162 242 250 258 209 248 215 153 278 286 201 305 212 133 116 189 131 245 239 -9 159 202 315 191 195 160 167 180 376 182 212 297 220 193 245 125 168 169 228 232 173 198 213 216 297 199 244 -9 187 -9 144 164 182 205 256 196 176 206 167 382 275 190 129 155 272 205 166 126 168 -9 196 149 248 213 176 209 169 163 -9 176 256 263 245 241 292 191 139 129 160 153 209 137 155 -9
1076 28 Sardinian Italy EUROPE 156 136 117 178 151 122 104 -9 267 238 237 173 184 129 185 148 245 158 292 228 168 274 141 150 296 145 266 184 247 139 222 159 195 194 124 270 -9 296 163 243 -9 186 235 278 96 132 285 198 142 241 139 162 158 205 236 256 186 194 320 268 210 289 264 151 193 153 186 102 191 322 227 255 254 141 245 230 236 196 255 191 280 216 192 120 -9 198 137 227 244 -9 245 151 273 -9 144 -9 -9 -9 113 231 168 185 187 322 233 167 250 164 193 192 121 159 278 253 200 156 139 154 260 -9 164 287 150 192 158 -9 251 207 126 108 153 205 290 195 214 170 264 316 151 156 195 184 -9 169 204 255 -9 176 129 -9 249 117 162 239 242 246 197 236 215 149 260 278 197 305 212 -9 100 185 123 233 235 -9 147 198 303 175 189 144 163 176 -9 182 194 297 216 189 241 121 172 141 212 224 167 178 213 204 288 187 244 -9 183 -9 136 152 174 201 252 192 -9 190 163 386 255 190 129 143 264 196 158 132 168 172 188 149 248 207 172 209 169 159 280 172 256 243 225 232 300 -9 131 133 166 -9 -9 149 155 173
1076 28 Sardinian Italy EUROPE 160 136 117 178 155 122 108 -9 275 242 241 193 200 129 185 152 245 166 300 236 168 278 141 153 300 149 278 188 251 147 222 159 203 206 127 274 -9 300 163 243 -9 189 235 278 96 140 295 198 146 241 143 162 158 221 240 256 198 198 324 271 214 297 264 155 197 173 194 102 195 326 231 259 254 145 245 242 236 200 255 203 268 220 195 120 -9 198 140 231 244 -9 245 163 277 -9 144 -9 -9 -9 113 239 172 189 191 330 233 179 250 168 193 200 121 163 278 245 204 156 147 154 264 -9 164 291 150 200 158 -9 251 215 126 108 153 209 294 198 214 174 264 324 166 164 216 190 -9 177 204 263 -9 180 129 -9 257 125 162 239 250 252 201 240 215 153 260 282 205 310 220 -9 100 193 127 237 235 -9 150 202 303 175 189 152 163 176 -9 191 206 297 216 193 241 129 172 149 232 224 176 182 215 204 291 202 244 -9 183 -9 144 164 178 205 264 196 -9 194 171 390 259 194 129 147 264 205 162 138 176 184 188 153 248 207 172 217 173 159 288 172 260 259 241 244 300 -9 143 141 169 -9 -9 157 155 177
1077 28 Sardinian Italy EUROPE 156 133 117 178 155 122 100 148 255 234 237 185 188 117 197 164 245 170 296 228 166 282 141 153 296 145 270 172 255 147 226 155 199 190 124 270 207 300 155 234 -9 186 225 282 96 132 289 178 142 237 131 174 158 205 232 250 190 198 316 265 202 289 264 151 173 153 190 102 187 326 223 263 254 141 233 236 230 200 258 199 274 216 189 120 -9 194 140 235 240 257 245 155 277 173 147 294 117 180 113 231 172 177 187 330 233 179 270 160 201 192 121 163 262 241 200 140 147 150 260 209 161 287 150 188 158 209 255 207 138 108 157 205 294 198 210 174 264 316 151 152 195 187 188 169 204 259 213 176 129 236 245 113 158 227 246 246 201 232 215 129 260 286 181 300 212 118 116 181 119 237 223 278 147 206 299 187 189 156 159 176 368 182 203 297 200 189 241 129 164 149 212 232 170 178 201 204 288 190 236 258 179 212 136 160 186 209 256 192 188 182 163 378 259 190 129 139 264 205 158 138 164 184 188 145 224 199 172 185 169 155 276 168 252 247 233 235 296 191 131 133 157 157 209 141 152 177
1077 28 Sardinian Italy EUROPE 160 133 117 182 155 126 104 168 271 242 237 189 192 129 201 168 249 170 300 228 170 306 145 153 304 157 270 180 255 147 226 167 203 190 124 274 219 304 171 243 -9 186 237 286 96 136 292 194 150 237 135 174 161 241 244 253 202 202 320 277 206 293 264 159 177 161 190 106 187 334 227 267 258 149 237 236 233 216 270 203 274 232 192 132 -9 194 143 235 244 263 249 167 281 193 147 302 129 180 113 231 176 181 191 330 261 179 270 164 205 200 125 163 274 253 212 156 163 154 260 213 164 291 154 188 158 233 259 211 141 108 161 209 294 204 218 178 276 316 154 152 195 187 196 169 204 267 225 180 135 239 253 117 166 239 250 252 201 236 215 157 260 286 205 315 216 121 116 197 131 245 239 278 150 206 303 195 192 164 167 180 372 191 212 297 216 189 245 133 168 161 228 232 173 198 215 216 288 190 244 270 187 221 144 164 190 213 260 200 192 198 167 378 275 194 133 147 268 205 162 138 172 190 196 145 244 207 184 209 181 159 288 176 260 275 241 241 296 191 131 141 160 185 209 161 158 181
1078 28 Sardinian Italy EUROPE 152 133 113 178 147 122 104 -9 255 230 241 185 184 117 185 144 253 162 300 232 170 286 145 147 300 149 266 184 -9 135 222 155 203 -9 115 266 213 300 159 234 -9 189 235 278 111 120 280 174 142 237 139 174 152 -9 232 250 190 186 312 262 206 265 264 151 181 153 186 102 187 322 223 259 254 137 245 236 218 200 255 191 271 212 192 120 -9 194 137 227 244 -9 241 159 277 173 147 302 117 -9 109 231 168 185 183 -9 229 175 250 156 201 196 121 159 274 245 204 152 143 150 256 197 161 291 150 188 158 213 259 203 126 108 157 209 -9 198 210 166 264 316 151 148 210 190 188 169 224 259 -9 180 123 236 241 113 158 227 246 246 197 232 215 149 251 282 185 305 220 127 108 181 131 237 227 -9 150 190 307 175 189 156 163 176 368 182 206 293 200 189 237 121 164 161 224 224 167 190 197 204 288 187 240 262 183 212 132 156 178 205 252 196 172 190 159 374 275 -9 125 151 260 199 158 135 172 181 188 145 244 203 188 185 161 159 280 176 252 259 229 238 292 191 119 137 157 117 209 141 152 173
1078 28 Sardinian Italy EUROPE 160 133 117 178 151 130 108 -9 275 246 241 189 200 129 189 164 253 166 320 232 174 294 161 156 304 153 274 192 -9 135 226 163 211 -9 118 270 222 300 167 243 -9 192 241 278 111 132 292 202 150 245 139 174 155 -9 248 253 194 198 320 271 206 289 268 155 193 161 190 104 191 334 239 267 258 145 245 239 236 208 255 199 268 216 192 124 -9 194 149 231 244 -9 245 159 277 197 147 302 135 -9 113 235 172 189 187 -9 257 175 262 168 201 196 125 167 282 253 204 156 143 158 268 201 164 295 150 200 158 233 263 211 126 129 157 209 -9 198 214 170 264 324 157 160 213 193 188 177 224 267 -9 180 129 236 253 121 162 239 246 258 201 244 219 153 281 286 189 305 224 133 112 197 131 245 239 -9 150 202 307 191 195 164 163 176 372 182 206 297 204 193 241 125 172 165 224 228 170 202 209 208 291 202 244 262 187 224 136 160 178 209 280 200 188 190 163 378 275 -9 125 155 272 205 162 135 176 193 196 145 244 213 196 225 181 159 288 176 252 271 241 241 300 191 139 149 163 117 209 141 155 173
1079 28 Sardinian Italy EUROPE 156 133 117 174 155 118 104 168 267 238 233 -9 184 117 181 140 245 166 292 228 174 274 141 150 292 149 -9 172 -9 143 222 155 199 190 115 270 -9 292 155 -9 151 183 235 274 96 120 288 170 142 237 135 162 158 205 240 250 190 198 320 265 194 269 264 151 181 153 182 -9 183 322 223 255 254 137 225 236 224 196 255 203 271 216 180 120 -9 190 137 227 244 260 237 155 277 173 147 -9 117 -9 113 239 172 181 183 326 233 183 258 164 193 196 125 139 262 253 196 152 139 150 264 197 164 287 150 184 158 225 259 199 126 105 169 209 -9 192 226 174 260 308 151 148 -9 190 192 177 204 259 -9 172 126 -9 245 113 158 224 242 246 201 244 205 145 260 282 189 305 212 124 100 177 119 229 223 258 156 198 299 175 186 156 163 180 -9 182 203 289 212 189 245 125 164 141 212 228 167 178 201 204 288 202 240 -9 183 215 136 160 182 201 260 192 172 174 159 370 259 190 -9 147 268 196 158 132 164 181 192 145 244 195 180 221 169 147 284 164 252 271 233 241 296 -9 127 133 157 -9 -9 141 152 181
1079 28 Sardinian Italy EUROPE 160 136 121 182 155 126 108 168 275 246 241 -9 184 125 181 152 249 170 292 240 178 282 141 153 300 149 -9 184 -9 151 226 155 203 198 124 278 -9 304 163 -9 155 186 239 286 105 124 295 174 174 245 143 178 158 205 240 256 202 198 328 271 202 289 268 155 189 161 190 -9 191 326 231 271 258 141 233 242 233 196 270 203 274 216 192 124 -9 194 143 227 244 266 257 163 281 181 147 -9 132 -9 113 239 172 181 187 350 261 187 258 168 201 200 125 139 282 253 208 156 147 154 272 201 164 287 158 188 170 233 263 207 129 108 169 209 -9 198 218 174 264 320 157 164 -9 190 192 177 204 263 -9 180 126 -9 249 117 162 242 250 258 201 244 221 149 278 282 205 315 216 133 116 181 127 249 239 274 156 202 303 187 192 164 175 180 -9 188 215 297 216 193 245 129 168 149 228 232 170 198 219 212 288 205 252 -9 183 218 136 172 186 209 260 200 184 206 171 378 275 194 -9 151 272 199 162 135 168 187 196 149 252 199 184 225 169 163 288 172 260 275 237 241 296 -9 131 141 160 -9 -9 161 158 185
1161 29 Tuscan Italy EUROPE 176 133 117 174 151 -9 108 160 255 242 233 185 188 117 197 144 245 158 296 228 170 274 137 144 300 149 270 180 247 139 226 163 191 194 115 266 219 300 155 234 143 186 235 270 96 124 289 178 142 237 139 162 158 205 236 241 -9 194 316 271 198 289 268 159 181 165 182 98 183 322 203 263 246 137 233 227 230 200 264 191 280 216 180 124 227 190 137 227 232 257 -9 163 277 173 147 302 132 168 105 235 164 181 183 334 237 175 262 156 201 200 125 -9 266 245 200 148 147 154 260 201 164 283 154 184 158 221 255 203 126 105 153 205 294 198 214 170 268 320 154 164 198 -9 180 177 204 243 213 176 126 221 249 113 158 230 250 246 201 236 209 149 260 278 197 300 212 133 116 177 119 237 223 266 150 202 -9 187 180 152 163 180 372 182 206 289 -9 189 241 -9 168 141 212 228 167 178 215 208 288 190 240 258 187 206 140 152 178 205 252 196 172 194 167 378 255 190 133 131 260 208 158 126 172 181 196 145 244 203 180 225 165 155 280 172 256 263 233 232 292 191 123 129 163 129 213 149 152 173
1161 29 Tuscan Italy EUROPE 184 136 117 182 151 -9 108 168 275 246 237 185 188 125 201 144 249 166 304 236 174 302 141 162 304 153 270 188 251 143 226 163 211 194 118 274 222 312 163 237 151 192 239 278 111 136 295 202 178 237 139 174 158 225 236 241 -9 198 324 277 198 289 272 159 189 169 186 108 191 330 231 271 258 141 245 236 233 204 270 191 277 224 189 128 233 194 137 231 240 263 -9 163 281 177 150 302 138 176 113 235 172 181 183 334 245 179 282 172 205 204 125 -9 282 253 208 156 155 154 260 205 164 291 154 188 182 237 259 211 129 105 169 213 294 204 218 174 268 324 157 164 213 -9 188 177 216 263 213 180 135 221 253 125 158 230 254 261 201 240 221 153 278 286 205 315 212 133 116 193 119 241 239 274 156 206 -9 191 192 156 175 184 376 182 215 297 -9 193 241 -9 172 149 228 232 170 194 219 208 306 193 244 270 187 215 140 160 182 209 260 204 188 198 167 398 275 194 133 151 264 211 162 126 184 190 200 149 244 215 184 233 165 163 284 172 256 267 241 235 300 191 135 141 166 133 221 153 152 181
1162 29 Tuscan Italy EUROPE 156 127 113 174 151 122 112 152 271 234 233 189 188 117 181 144 245 170 296 232 168 278 153 153 292 153 270 184 243 147 226 155 191 194 115 266 204 300 155 234 139 189 229 278 96 120 280 194 122 237 135 162 155 205 236 238 194 194 320 268 206 289 264 151 181 157 194 102 179 322 227 251 246 145 225 233 218 200 255 195 274 212 189 124 227 190 137 231 240 254 245 155 269 161 144 298 117 180 113 231 176 181 187 330 -9 175 258 164 201 188 121 139 262 249 208 156 139 150 256 -9 161 283 146 188 158 233 251 203 126 108 157 205 286 198 214 170 260 316 151 148 -9 181 184 165 204 251 209 180 123 221 -9 121 166 224 238 252 205 236 213 129 260 274 193 300 216 127 100 181 119 237 223 270 147 198 307 187 189 156 155 180 368 182 206 297 216 189 245 125 168 157 224 232 170 174 219 204 291 -9 244 266 187 215 132 152 178 205 256 -9 184 170 163 378 271 190 125 147 268 199 158 -9 164 190 188 137 228 209 172 -9 161 159 288 172 256 251 225 235 296 191 135 149 163 117 209 145 140 177
1162 29 Tuscan Italy EUROPE 156 133 117 174 159 122 112 164 271 246 241 189 188 129 185 148 245 170 324 236 174 294 161 153 304 153 278 188 247 147 230 159 199 198 124 274 207 300 163 243 151 189 237 282 105 120 292 194 178 241 139 174 161 213 240 250 198 202 324 271 210 297 268 151 189 169 194 108 183 330 231 255 250 145 237 236 239 204 264 203 268 220 192 128 227 194 149 235 248 254 253 163 281 173 147 302 138 184 113 243 176 193 191 338 -9 175 262 168 205 192 121 163 278 249 208 156 143 158 256 -9 164 287 150 192 166 233 263 207 138 108 157 217 290 201 222 182 268 320 154 164 -9 187 196 173 208 263 213 180 123 239 -9 121 170 242 250 258 213 240 215 149 287 278 213 300 220 133 100 185 127 245 235 270 162 198 319 195 189 160 163 180 372 185 206 301 220 193 245 129 168 161 228 236 170 198 223 204 291 -9 248 266 191 224 140 168 186 217 260 -9 192 198 167 382 279 190 129 147 272 208 162 -9 172 193 196 145 244 211 192 -9 181 163 288 176 260 259 245 241 300 211 143 153 163 121 223 149 152 177
1163 29 Tuscan Italy EUROPE 156 136 113 174 155 118 96 148 255 238 237 161 184 117 189 144 245 162 280 228 168 282 141 153 304 141 270 172 251 143 218 159 199 194 124 270 204 296 163 243 151 186 231 266 96 120 280 170 142 241 139 174 158 205 236 256 186 198 308 265 198 289 260 151 193 153 190 106 187 -9 223 259 250 141 237 236 230 196 255 199 268 212 192 120 227 194 137 227 244 260 257 155 281 173 144 294 138 176 109 231 176 185 187 326 233 183 250 164 201 196 121 171 262 249 196 140 151 154 260 201 161 283 154 184 178 213 251 207 126 111 161 201 286 204 206 174 260 316 151 148 195 184 184 173 204 243 197 176 126 221 249 117 162 230 250 246 201 236 199 149 260 282 185 310 212 133 100 173 119 237 223 258 150 206 303 191 189 152 163 176 368 179 203 289 200 189 245 125 164 141 228 224 168 194 207 204 300 187 240 266 183 215 136 160 182 205 268 196 188 174 167 382 275 186 129 139 264 205 158 132 168 181 188 149 224 213 188 213 173 139 284 172 256 247 225 238 296 191 119 125 157 129 209 145 152 173
1163 29 Tuscan Italy EUROPE 184 136 117 178 155 118 104 152 255 238 237 185 192 117 201 148 245 170 296 228 170 294 149 159 304 149 274 192 251 143 226 163 203 198 124 278 219 300 163 249 159 195 235 282 105 132 292 174 142 245 143 178 161 209 244 256 198 202 320 274 202 293 264 151 205 173 190 108 191 -9 231 259 258 141 245 245 236 200 255 203 277 220 192 120 227 198 140 231 248 263 257 163 281 197 147 298 138 180 113 231 176 189 191 330 261 187 270 164 201 196 125 175 282 253 200 156 163 158 260 201 173 283 154 184 178 221 251 207 129 129 169 209 298 204 218 182 264 316 157 160 204 190 188 173 232 255 209 180 126 242 249 129 166 239 250 255 213 244 215 153 281 286 205 315 216 136 116 177 123 241 243 266 162 206 311 191 195 156 163 180 372 179 206 301 212 189 249 137 168 149 228 232 170 194 211 212 303 190 248 266 183 218 140 160 190 213 260 204 188 202 167 386 279 194 137 147 264 205 162 141 176 181 196 149 248 217 188 213 177 155 288 172 260 263 241 241 296 211 119 145 160 185 215 157 155 177
1164 29 Tuscan Italy EUROPE 156 133 109 178 151 118 100 164 255 234 241 185 184 117 181 148 245 166 296 228 166 290 141 147 296 149 270 -9 251 139 222 155 191 194 115 270 219 296 163 234 143 177 229 270 96 120 280 178 142 237 139 162 152 205 232 238 198 194 324 262 194 265 264 159 193 153 186 98 187 326 231 259 234 145 237 233 218 200 255 199 268 212 192 124 218 190 134 227 240 257 241 151 277 181 141 302 117 176 113 231 168 185 191 334 249 167 262 168 201 196 113 163 262 253 204 156 147 150 260 201 164 287 150 184 158 229 251 203 126 108 153 209 294 198 214 178 264 320 151 160 210 190 184 169 204 259 209 172 126 233 -9 109 170 230 246 246 201 236 215 149 251 278 197 300 208 133 112 185 119 229 239 274 156 198 299 179 192 152 163 168 372 182 206 289 212 185 245 125 164 161 224 224 173 194 215 204 288 190 240 254 175 215 132 168 182 205 252 -9 176 170 167 370 275 192 125 143 260 199 162 126 164 184 188 149 224 207 184 185 169 159 280 180 256 255 245 -9 292 191 131 121 160 129 209 145 152 177
1164 29 Tuscan Italy EUROPE 156 133 113 182 151 126 108 164 255 238 241 185 196 133 197 176 249 166 300 228 174 294 149 150 304 149 274 -9 255 147 226 167 199 194 124 274 222 300 163 234 159 186 239 282 105 136 298 194 146 241 143 162 155 205 240 256 198 198 324 274 206 289 268 163 193 157 186 98 195 330 231 267 262 145 245 236 224 216 258 203 277 216 192 128 230 198 140 231 244 263 253 159 277 181 147 302 135 176 113 231 176 189 191 338 257 179 270 168 201 204 121 171 278 253 208 156 155 150 264 201 167 287 150 192 174 237 259 211 126 129 157 213 302 201 218 182 268 324 154 164 216 190 184 173 224 259 217 180 126 236 -9 113 170 230 254 252 201 236 215 149 260 278 205 305 216 136 112 193 123 237 243 278 159 202 303 195 192 156 167 180 376 191 206 297 220 189 249 125 168 161 228 232 173 198 219 212 297 205 240 262 183 224 140 168 190 205 256 -9 188 206 171 374 275 194 129 151 272 205 162 135 184 193 192 153 232 207 184 209 169 167 280 184 256 267 245 -9 296 207 131 145 163 193 223 153 155 181
1166 29 Tuscan Italy EUROPE 156 133 117 174 155 122 104 148 -9 234 233 185 192 117 181 136 233 166 292 228 172 278 -9 144 296 145 266 172 243 143 218 159 195 194 115 270 204 296 155 234 139 192 235 274 96 120 292 174 122 241 139 166 155 205 228 241 -9 -9 316 265 206 265 264 151 181 169 186 108 183 326 227 247 250 137 225 236 209 212 255 191 274 216 189 120 227 190 -9 219 248 260 249 151 273 173 147 294 117 172 113 235 172 185 187 330 229 179 242 168 201 192 113 163 262 245 204 140 147 150 260 197 161 287 154 188 162 209 255 207 138 108 157 201 286 192 214 170 264 320 157 148 -9 187 188 173 204 247 213 -9 126 221 245 -9 154 224 250 246 197 232 215 153 251 274 189 315 216 127 104 193 123 241 223 274 153 198 307 191 189 156 163 176 368 179 206 293 200 189 241 129 -9 141 224 224 167 182 207 208 288 202 240 270 179 206 144 160 178 205 248 196 172 194 167 -9 271 192 129 143 256 202 154 132 164 181 172 145 224 203 180 197 173 -9 280 172 252 267 229 241 292 191 119 137 157 129 209 149 152 177
1166 29 Tuscan Italy EUROPE 180 133 117 178 155 126 104 168 -9 242 241 189 196 117 189 144 241 174 300 240 174 294 -9 156 304 149 274 188 247 143 222 163 203 198 124 278 213 304 171 234 147 192 243 278 96 132 292 182 138 245 143 170 158 225 236 244 -9 -9 320 274 206 289 264 155 193 173 190 108 199 338 231 251 254 141 241 236 218 216 267 207 268 216 189 132 227 194 -9 239 248 266 253 163 277 177 150 302 132 184 113 239 176 185 195 334 233 179 250 168 205 196 121 171 278 249 208 152 147 154 264 201 173 291 162 188 162 229 263 215 144 126 173 209 298 204 226 178 264 320 157 156 -9 190 192 177 204 267 225 -9 138 242 245 -9 162 230 254 249 201 240 219 153 260 282 189 315 216 130 116 197 127 245 239 274 156 202 307 195 192 160 167 180 372 182 209 293 212 189 241 133 -9 157 228 232 167 202 211 208 300 205 244 270 183 212 148 168 178 213 264 196 188 202 171 -9 279 198 133 151 268 205 158 135 184 193 188 149 248 205 188 209 177 -9 284 172 260 271 241 241 300 191 131 141 166 149 209 161 155 181
1167 29 Tuscan Italy EUROPE 156 133 113 178 151 126 104 152 255 234 233 177 188 117 181 136 245 170 300 228 174 -9 141 150 292 149 274 172 243 135 222 155 199 190 115 270 219 300 159 234 147 186 231 278 96 120 292 170 142 237 139 162 152 205 232 250 186 194 316 262 198 265 264 151 177 157 186 102 -9 318 223 251 254 137 225 236 218 196 267 203 280 216 180 124 224 190 140 231 244 263 241 151 277 173 147 298 129 172 113 231 172 181 187 326 233 179 266 148 193 200 121 159 282 249 200 144 163 154 260 -9 164 283 150 184 174 233 251 203 126 108 169 213 282 192 218 174 268 312 154 152 198 181 188 165 204 247 213 168 120 221 245 117 162 224 246 -9 197 236 215 129 275 282 189 300 212 133 100 177 115 245 239 270 150 202 303 191 186 160 163 180 372 182 185 297 -9 189 241 125 168 141 212 224 -9 174 207 204 288 187 240 262 183 215 132 164 178 205 248 196 172 194 163 -9 271 190 125 131 260 196 158 126 172 175 184 149 240 203 184 221 165 163 284 172 252 263 225 232 296 191 131 141 157 129 209 145 140 177
1167 29 Tuscan Italy EUROPE 180 136 121 182 155 126 104 168 255 242 241 189 200 129 181 148 245 170 316 228 174 -9 141 159 292 153 274 172 247 147 230 167 203 194 124 274 222 304 163 237 155 195 239 278 111 140 292 194 142 249 147 178 158 205 240 253 198 202 324 271 214 285 268 159 185 157 186 102 -9 322 231 271 262 141 249 245 236 208 267 207 277 216 192 128 230 194 143 235 248 266 245 159 277 193 150 298 132 184 113 243 176 185 195 338 261 183 270 164 197 200 125 163 282 253 208 148 163 158 260 -9 167 287 158 200 178 233 251 211 129 129 169 217 302 198 218 178 272 316 166 160 213 184 192 169 208 259 217 176 135 233 249 125 174 224 250 -9 209 236 221 149 284 282 197 305 216 136 108 197 119 249 239 270 150 206 307 199 195 160 167 180 376 191 188 297 -9 193 245 133 172 161 228 232 -9 178 219 212 300 190 248 266 183 221 140 164 178 209 252 196 180 198 163 -9 275 194 133 151 268 199 166 135 176 181 196 149 252 207 188 229 173 167 288 176 256 267 229 235 300 191 135 149 157 129 209 161 152 177
1168 29 Tuscan Italy EUROPE 152 133 117 170 155 122 96 148 255 234 229 185 188 117 189 144 249 166 284 228 170 286 141 141 296 149 266 172 251 147 222 155 199 194 121 270 204 296 163 234 147 189 225 282 96 120 292 182 122 241 131 162 149 205 240 241 198 182 312 265 202 265 264 147 181 177 182 98 191 322 223 259 246 141 233 233 218 200 255 195 271 216 189 124 227 194 140 223 244 251 245 -9 269 173 144 294 126 180 109 231 164 181 187 330 233 175 250 156 197 192 121 163 262 253 200 140 143 150 260 201 164 287 154 188 174 233 255 211 126 108 153 209 290 192 210 174 260 312 154 160 210 190 188 177 204 259 209 176 123 221 245 133 146 224 246 249 193 232 215 129 251 282 193 300 212 127 100 193 119 233 239 258 150 190 303 191 195 152 163 180 368 185 194 297 200 185 237 -9 172 161 228 220 167 178 211 208 288 187 240 266 183 218 136 164 178 201 260 196 176 194 171 382 259 190 129 147 268 196 162 126 172 184 184 149 244 207 188 185 161 163 280 168 252 259 221 238 296 191 119 133 160 157 209 157 155 173
1168 29 Tuscan Italy EUROPE 156 139 117 178 159 126 100 152 255 234 233 189 196 125 193 148 253 170 300 228 174 298 141 159 304 157 270 184 255 151 226 159 203 194 121 270 216 300 163 234 155 192 237 282 111 124 295 182 146 241 135 174 161 221 240 253 202 194 324 274 206 273 264 155 193 161 194 102 191 338 235 267 254 141 249 233 236 208 258 199 277 220 192 128 227 198 143 223 248 263 245 -9 277 177 147 294 132 180 109 239 172 181 187 338 257 183 262 164 205 204 125 163 278 257 208 160 159 154 264 209 164 295 158 188 174 237 267 215 138 129 161 213 298 204 222 174 268 320 160 164 210 190 188 177 216 263 213 180 135 221 253 137 158 224 250 252 201 236 215 149 278 286 193 310 216 136 116 193 127 245 239 274 162 202 303 191 195 156 163 180 372 185 218 301 220 189 245 -9 176 165 228 232 170 206 219 212 288 190 244 266 187 221 136 164 178 209 264 196 188 202 171 386 271 192 129 155 268 205 162 126 188 193 192 149 244 207 192 221 173 167 280 180 260 263 245 244 300 191 123 137 163 185 223 161 155 177
1169 29 Tuscan Italy EUROPE 184 127 113 174 155 118 108 160 267 234 241 181 188 117 181 144 245 166 324 232 164 290 141 150 296 149 262 180 255 143 222 159 191 190 121 270 219 280 159 243 151 189 225 266 111 132 295 174 150 241 139 162 152 205 228 250 198 202 320 271 198 261 268 151 181 149 -9 98 191 322 223 255 234 145 249 236 218 204 -9 203 268 212 189 128 221 194 143 227 240 -9 249 163 269 -9 138 302 129 180 109 235 172 185 187 326 229 175 250 156 201 188 121 163 262 249 208 140 159 150 248 201 164 287 150 184 158 229 259 199 126 108 157 205 290 198 210 170 264 308 157 148 210 181 184 169 204 255 197 176 126 236 245 125 158 224 246 -9 193 224 225 157 278 274 197 300 216 133 104 189 119 233 223 270 147 202 307 187 192 156 159 180 368 179 185 289 216 185 245 125 168 141 212 224 164 202 209 208 288 187 244 266 175 206 132 156 178 201 252 196 176 170 159 370 259 190 129 143 268 205 158 135 164 187 192 145 224 203 176 185 173 159 280 176 252 251 245 232 300 211 131 125 157 153 209 141 152 181
1169 29 Tuscan Italy EUROPE 184 136 113 182 155 126 112 160 271 246 241 189 200 117 185 160 253 170 324 240 174 310 161 156 308 153 274 188 259 143 226 163 203 202 127 282 228 300 163 246 159 189 239 282 123 136 295 198 154 241 143 166 158 217 232 256 206 202 324 277 210 289 272 155 185 157 -9 102 191 330 235 263 258 145 249 239 236 208 -9 207 271 216 189 128 230 194 143 231 244 -9 253 163 277 -9 144 302 132 180 117 239 176 189 191 326 261 187 266 172 205 192 125 163 278 253 212 152 167 162 260 209 164 291 150 200 174 233 263 203 129 129 161 209 294 204 218 174 272 316 160 168 213 187 200 169 212 259 217 180 129 236 257 133 162 224 254 -9 201 232 229 157 281 278 209 305 220 136 112 193 123 245 239 270 156 206 311 187 195 160 163 184 372 185 203 297 224 193 245 125 172 145 228 228 170 210 211 216 312 208 248 266 179 218 140 164 190 213 260 200 188 194 167 378 259 194 129 151 268 208 162 138 184 193 196 149 244 203 180 225 173 159 284 176 260 259 249 241 304 215 131 137 163 185 223 153 155 185
1253 34 Mozabite Algeria-Mzab MIDDLE_EAST -9 133 117 178 147 126 108 160 255 230 229 185 208 117 181 144 245 166 296 236 164 282 141 147 300 145 266 172 247 143 222 163 195 198 121 270 219 296 155 234 155 180 233 278 96 120 292 174 142 -9 131 170 155 205 232 238 190 194 320 274 198 -9 264 151 169 149 190 98 -9 326 223 -9 254 141 225 236 218 216 252 207 274 -9 189 120 224 194 140 227 252 257 -9 155 269 189 144 294 120 172 113 231 176 189 183 326 225 175 -9 168 201 188 121 151 262 245 200 152 143 154 260 201 164 287 150 192 170 229 259 207 126 -9 173 209 290 192 214 166 260 312 151 -9 210 184 184 169 204 255 213 176 114 221 245 113 158 -9 246 246 193 236 223 129 278 286 189 300 212 124 108 181 119 245 -9 -9 150 198 303 191 192 148 159 172 372 182 185 297 196 193 245 121 -9 161 228 224 170 178 -9 208 300 196 244 262 183 206 136 148 178 205 -9 196 176 198 163 370 263 190 125 143 264 199 158 129 172 181 192 145 224 203 184 185 -9 159 276 172 256 -9 241 235 300 191 127 133 163 177 209 145 155 173
1253 34 Mozabite Algeria-Mzab MIDDLE_EAST -9 136 121 178 151 126 108 172 255 246 233 193 212 117 189 160 245 170 300 240 170 282 161 159 304 149 270 188 251 143 222 163 203 198 121 274 222 304 163 243 159 183 239 278 111 136 295 174 146 -9 139 178 158 213 232 256 198 194 324 277 210 -9 268 155 189 165 190 106 -9 326 231 -9 254 145 245 236 224 216 264 207 274 -9 192 124 230 194 152 231 252 257 -9 163 277 197 147 302 129 176 113 235 176 189 187 342 229 183 -9 168 205 204 125 167 282 253 204 156 155 158 264 209 164 291 150 192 178 233 263 215 138 -9 177 213 290 195 218 174 268 316 157 -9 216 190 188 169 224 267 221 180 126 227 249 117 166 -9 250 255 197 240 225 153 284 290 209 305 216 124 120 189 127 245 -9 -9 150 202 307 191 195 164 159 176 376 182 200 301 216 193 245 129 -9 161 228 232 173 194 -9 216 309 202 244 266 187 218 140 168 178 209 -9 200 180 198 167 386 275 192 129 143 272 205 162 135 172 184 192 149 244 207 188 185 -9 163 280 176 260 -9 245 244 304 203 131 137 163 181 223 149 158 181
1254 34 Mozabite Algeria-Mzab MIDDLE_EAST 184 133 113 174 147 122 100 152 267 226 237 173 188 125 185 144 245 150 -9 236 160 282 141 147 288 145 -9 172 247 147 222 159 199 194 121 270 219 292 159 234 139 186 203 278 96 132 283 170 142 233 131 162 152 209 232 238 194 186 308 274 198 -9 264 151 185 149 186 98 195 322 223 255 -9 141 225 230 218 196 258 203 274 216 192 124 221 190 131 231 244 257 -9 155 277 173 144 298 117 170 109 231 176 185 183 330 253 179 262 164 197 192 113 139 262 241 208 152 139 154 256 205 164 283 154 184 170 209 -9 207 129 105 153 213 282 201 218 182 264 312 154 152 195 184 188 173 204 263 213 180 123 221 249 113 162 224 246 243 201 232 215 153 260 282 193 300 212 130 104 181 127 245 223 266 147 198 299 179 192 148 159 176 368 182 200 293 200 181 241 117 168 141 224 -9 170 178 211 204 288 187 244 262 183 215 136 164 174 209 256 196 164 194 171 382 279 192 125 143 260 199 162 138 168 172 192 141 240 209 184 185 169 163 276 172 256 259 233 244 288 191 131 137 163 157 223 137 149 177
1254 34 Mozabite Algeria-Mzab MIDDLE_EAST 184 133 117 174 155 126 108 160 275 238 237 177 208 129 197 160 249 166 -9 240 164 302 145 147 288 153 -9 172 251 151 222 159 199 198 121 270 219 300 163 246 139 192 235 278 114 136 292 174 146 241 131 174 158 221 236 250 202 198 308 274 210 -9 268 151 185 169 190 98 199 334 227 259 -9 141 233 236 218 200 267 207 277 220 192 132 230 202 137 231 248 263 -9 155 277 193 147 302 135 180 113 239 176 185 187 338 261 183 282 168 205 196 121 163 262 245 212 152 151 158 268 213 164 287 158 188 170 233 -9 211 153 129 157 213 290 204 222 182 284 320 166 164 195 187 192 173 204 263 225 184 132 236 253 113 162 227 250 243 209 236 229 153 272 282 209 305 216 133 116 197 131 253 239 270 150 198 307 195 192 160 171 176 376 191 212 297 204 189 249 129 176 157 228 -9 170 198 223 208 309 205 248 266 187 218 140 168 178 213 260 208 188 206 171 382 279 192 141 143 272 205 170 141 192 181 192 149 244 211 188 185 169 163 288 176 260 259 241 244 296 191 139 141 166 201 223 149 155 181
1255 34 Mozabite Algeria-Mzab MIDDLE_EAST 156 133 113 170 155 126 104 164 255 238 229 177 176 117 177 140 241 162 292 228 170 270 141 150 292 153 266 188 247 147 222 159 199 198 115 274 219 296 159 228 143 189 233 278 105 132 280 170 142 241 135 174 152 205 228 238 194 182 312 265 202 -9 264 151 185 149 190 98 -9 322 223 251 240 141 237 233 218 196 267 199 274 -9 192 120 221 198 134 227 244 251 -9 151 269 173 141 298 123 180 101 235 -9 185 187 330 233 179 242 152 197 192 121 139 278 245 192 156 151 150 260 201 158 291 150 188 158 217 -9 203 126 -9 157 209 290 195 218 174 268 316 -9 152 195 184 180 165 204 259 201 176 120 227 241 113 162 239 250 246 201 240 219 129 260 270 189 310 212 121 104 177 123 241 223 266 147 -9 303 191 189 152 163 180 372 185 209 -9 188 189 245 121 164 161 212 232 167 190 201 204 288 202 236 262 175 215 132 160 178 205 260 196 164 198 159 378 259 192 129 143 264 196 158 126 164 190 188 149 224 203 -9 213 173 155 280 176 260 247 241 238 292 211 115 129 157 157 219 153 152 173
1255 34 Mozabite Algeria-Mzab MIDDLE_EAST 176 136 117 174 159 134 108 168 267 246 233 189 184 121 189 156 245 170 324 232 170 286 157 156 300 157 270 188 247 147 226 167 199 198 130 278 222 300 167 234 151 189 239 278 120 132 283 170 142 245 135 178 158 221 236 247 198 194 320 271 206 -9 268 155 189 157 190 98 -9 322 227 255 250 145 253 239 239 200 273 203 271 -9 192 124 227 198 143 231 244 275 -9 155 277 181 141 310 138 184 113 239 -9 193 191 338 233 183 258 168 201 200 129 147 278 249 212 160 155 150 260 205 164 295 158 192 174 225 -9 203 129 -9 157 213 302 195 226 186 268 324 -9 152 213 187 192 173 204 267 217 180 135 236 253 125 170 242 254 258 201 244 223 149 272 290 209 315 216 133 108 189 127 245 223 274 162 -9 311 199 192 160 171 183 376 194 218 -9 200 193 245 133 168 165 228 232 170 198 211 204 297 205 240 266 183 218 140 160 178 209 268 196 176 198 167 382 279 192 133 151 276 211 162 129 172 196 196 153 252 213 -9 225 173 155 284 180 260 267 241 241 292 215 135 137 163 161 219 161 155 177
1256 34 Mozabite Algeria-Mzab MIDDLE_EAST 168 136 113 170 139 118 108 160 263 234 233 185 188 117 185 144 245 166 292 232 174 282 153 141 -9 153 270 192 215 143 218 159 191 198 115 270 219 296 155 234 139 183 239 270 96 140 289 186 122 -9 139 170 152 209 232 238 198 198 312 271 198 293 264 151 185 161 186 100 183 322 223 255 254 141 233 236 218 216 -9 207 274 220 192 120 227 190 134 227 248 251 245 151 269 193 141 298 129 172 113 235 176 181 191 330 233 175 250 152 201 196 109 159 262 249 204 156 143 146 264 209 164 287 146 184 158 229 251 199 126 105 153 209 286 198 218 170 264 316 151 148 195 178 188 169 216 259 217 180 123 -9 253 117 166 230 242 249 205 232 221 153 260 -9 209 305 212 133 108 173 123 241 239 266 159 198 303 187 195 152 163 164 368 182 200 297 200 189 241 117 -9 141 224 224 170 182 191 204 297 205 248 -9 183 221 132 164 186 205 256 192 164 198 163 370 259 192 117 143 260 199 158 126 160 169 188 149 224 207 176 185 169 159 284 168 252 239 237 244 296 191 131 129 157 157 -9 141 152 177
1256 34 Mozabite Algeria-Mzab MIDDLE_EAST 172 136 121 182 147 122 108 172 271 242 237 197 208 129 185 152 245 166 292 244 178 302 157 153 -9 153 282 192 255 151 226 163 203 202 121 278 219 300 163 234 159 189 239 286 96 140 292 202 150 -9 151 174 155 213 244 256 202 202 320 271 202 293 264 155 185 173 190 110 191 330 231 259 254 141 237 239 224 220 -9 207 268 228 192 124 230 202 143 231 248 257 257 155 277 197 147 298 138 180 113 239 180 181 191 342 253 179 250 172 201 196 125 163 262 253 212 156 147 158 264 209 164 291 150 192 162 233 263 207 126 129 157 213 302 201 222 174 272 316 157 156 195 187 192 173 224 259 217 180 138 -9 253 117 166 233 250 252 205 236 227 153 275 -9 209 305 216 136 120 181 135 245 243 282 159 198 315 191 195 156 167 168 376 185 203 297 204 195 245 133 -9 165 224 224 173 194 203 216 306 205 252 -9 187 221 144 164 186 213 260 196 188 198 167 378 275 194 129 151 264 199 162 135 168 181 192 149 240 211 180 185 177 163 284 176 256 263 241 244 296 207 135 141 157 161 -9 161 152 181
1257 34 Mozabite Algeria-Mzab MIDDLE_EAST 172 133 117 170 151 118 108 152 255 234 229 189 184 117 189 136 245 162 292 224 170 290 145 150 300 145 262 188 247 147 222 159 203 198 118 274 219 296 155 234 143 180 225 282 96 120 282 170 122 237 139 174 145 205 232 250 190 194 312 271 206 269 268 155 189 157 190 106 183 326 223 263 246 141 241 239 224 192 258 203 268 212 177 128 233 194 140 227 232 239 241 151 269 181 147 298 132 176 109 231 168 181 187 326 225 183 250 164 201 192 121 167 278 233 208 140 139 154 248 209 164 287 150 192 158 209 251 207 129 108 169 205 286 198 218 178 272 316 154 160 195 184 184 165 204 259 213 180 123 236 245 113 158 233 246 246 201 232 219 149 260 282 205 300 216 121 108 173 127 237 223 266 159 198 303 187 192 160 167 172 368 182 206 293 204 189 237 125 168 145 228 224 167 194 215 204 288 199 244 262 183 212 132 152 178 201 252 196 176 190 167 370 271 188 129 143 264 196 162 135 168 181 188 141 244 203 172 185 165 155 276 172 260 247 225 238 296 191 115 137 157 129 221 141 152 173
1257 34 Mozabite Algeria-Mzab MIDDLE_EAST 184 136 121 178 155 122 108 160 255 246 237 189 188 121 201 156 249 170 296 228 170 302 161 159 308 153 278 188 255 151 226 159 219 202 121 274 222 300 167 240 163 192 235 286 120 140 292 178 154 257 143 182 158 221 236 256 198 202 324 274 206 285 268 159 193 169 194 106 191 330 231 267 254 145 245 242 236 216 258 207 271 216 177 132 233 198 143 231 240 266 241 159 281 201 147 298 135 176 121 239 176 189 191 342 233 183 290 168 201 200 125 171 282 249 212 156 143 154 268 209 164 291 158 200 162 221 259 211 144 129 173 205 298 198 222 178 272 324 157 164 213 184 184 177 224 259 221 184 126 245 253 117 182 233 246 252 205 236 221 157 260 290 209 300 216 136 108 189 131 253 235 266 159 198 303 191 195 164 179 180 372 185 206 297 204 193 245 133 176 165 228 232 170 194 219 212 309 205 244 266 187 212 136 168 178 209 260 196 192 190 167 378 279 194 133 147 268 199 162 141 184 196 196 153 248 207 184 213 169 159 288 172 260 263 241 238 300 215 131 157 172 181 223 149 155 177
1258 34 Mozabite Algeria-Mzab MIDDLE_EAST 160 136 121 174 155 122 104 152 255 242 237 177 188 117 181 136 245 162 292 224 174 286 141 141 292 149 266 180 -9 143 222 159 211 198 115 270 216 300 155 234 139 189 237 274 96 132 292 174 142 237 131 178 155 205 232 235 190 202 320 265 198 265 268 151 185 165 190 98 183 330 203 255 246 141 225 236 -9 196 255 199 268 216 192 132 224 190 134 223 240 239 -9 151 269 173 147 294 129 176 109 231 168 185 191 330 217 183 258 164 201 200 113 159 262 249 204 140 147 150 256 205 164 283 150 192 158 197 -9 203 126 105 153 209 290 192 214 174 268 316 157 148 195 181 192 173 204 251 213 176 120 221 253 117 150 230 246 246 -9 236 215 149 251 270 201 305 208 136 108 173 119 233 -9 258 150 194 303 183 192 160 159 176 368 182 200 293 212 185 237 129 168 157 228 224 -9 190 211 204 288 -9 244 262 183 212 140 160 178 205 260 192 -9 198 167 374 275 -9 129 147 268 205 158 129 164 190 188 141 244 203 180 185 169 151 280 180 256 251 237 244 292 191 123 137 157 157 209 137 152 181
1258 34 Mozabite Algeria-Mzab MIDDLE_EAST 172 139 121 178 155 122 104 156 271 246 245 185 192 121 201 144 249 174 292 244 174 286 165 159 296 153 274 192 -9 151 226 159 219 198 121 274 222 304 159 234 155 189 241 274 117 136 292 198 146 257 143 178 155 217 236 256 202 206 324 274 210 297 268 151 197 169 190 100 191 330 227 267 254 141 237 242 -9 216 264 211 277 216 192 132 227 190 137 231 244 251 -9 167 281 173 153 310 132 180 113 243 172 193 191 330 269 183 282 168 205 204 125 179 282 253 208 152 163 150 264 205 164 283 150 192 178 229 -9 203 126 126 157 209 294 204 222 178 264 324 157 148 213 181 196 177 220 255 217 180 129 221 261 125 158 239 246 246 -9 244 229 149 275 278 205 310 220 136 108 193 131 249 -9 270 156 198 311 191 195 164 163 176 372 182 203 297 224 189 245 129 172 165 228 228 -9 194 223 204 297 -9 244 262 183 215 140 160 178 209 260 196 -9 202 167 378 279 -9 129 155 272 205 162 141 184 190 196 145 248 207 184 233 177 163 288 180 256 259 237 244 296 215 131 141 157 181 223 157 155 181
1259 34 Mozabite Algeria-Mzab MIDDLE_EAST 172 133 117 178 155 118 100 152 263 242 233 173 184 117 181 136 245 166 296 224 168 286 141 153 300 153 262 172 247 139 222 155 199 194 118 270 219 300 147 237 143 186 231 274 96 120 277 170 150 237 131 162 155 205 232 238 194 198 312 268 210 273 264 159 185 149 182 98 -9 322 223 -9 246 141 225 236 224 200 258 203 274 -9 180 128 221 190 137 223 240 251 253 143 281 197 144 298 126 176 109 239 168 181 187 338 253 175 266 152 201 196 121 159 278 253 196 140 139 154 264 201 164 283 150 188 147 209 -9 207 129 108 153 209 298 189 214 174 264 312 151 156 195 172 176 169 204 255 205 168 123 227 241 117 154 230 242 246 197 224 219 129 260 278 201 300 212 130 104 181 131 237 223 258 147 190 303 187 189 156 159 172 368 179 188 289 212 189 241 117 -9 161 216 224 167 194 211 204 306 196 244 266 183 212 136 160 178 205 256 180 188 194 167 378 255 190 129 143 264 196 158 126 164 181 184 133 244 207 184 185 165 155 280 180 256 -9 233 232 292 191 119 133 157 153 209 149 155 177
1259 34 Mozabite Algeria-Mzab MIDDLE_EAST 180 136 117 178 155 130 108 164 267 246 237 193 192 117 201 148 245 170 300 240 170 298 145 156 304 157 274 192 247 147 222 159 203 194 124 270 222 300 163 249 143 192 235 282 111 140 280 174 154 249 139 174 155 217 240 241 198 202 320 274 210 289 268 159 189 169 186 98 -9 326 227 -9 254 145 233 242 233 204 264 203 271 -9 192 128 227 194 149 227 240 257 261 155 281 197 147 310 135 176 113 239 172 189 187 338 261 175 266 168 201 204 125 163 278 253 212 156 155 158 264 205 167 287 150 192 162 229 -9 207 138 108 157 209 298 201 222 174 272 316 157 160 213 187 188 173 224 263 213 180 132 239 245 117 166 239 246 246 201 240 231 149 278 278 213 315 216 133 108 193 131 245 239 270 156 202 307 199 192 168 163 176 380 188 203 297 220 189 241 125 -9 165 216 232 170 202 215 212 309 205 248 270 187 218 144 160 178 205 260 192 188 214 171 390 271 194 133 151 268 199 162 126 172 190 192 145 248 211 188 229 177 163 280 184 260 -9 237 241 300 211 131 137 163 161 209 153 155 181
1260 34 Mozabite Algeria-Mzab MIDDLE_EAST 172 133 117 178 151 118 108 -9 255 -9 241 173 188 117 185 156 245 166 292 224 170 290 157 147 296 149 270 172 -9 139 222 155 199 194 115 266 219 300 155 234 139 189 239 274 96 120 280 174 154 237 131 170 145 205 232 238 194 194 320 271 198 289 268 155 185 157 190 98 191 314 227 251 250 141 225 239 224 200 255 199 271 216 177 124 227 194 143 227 248 257 -9 163 269 173 147 294 123 180 97 231 -9 181 183 326 225 179 262 164 201 188 125 139 262 245 208 152 147 150 260 197 164 287 154 192 158 213 255 203 141 108 157 205 282 189 214 174 -9 324 154 164 195 187 192 173 220 259 -9 176 123 224 245 117 154 230 246 246 201 240 193 149 272 -9 213 315 212 124 104 181 119 237 -9 270 150 182 295 187 189 156 163 176 372 -9 206 293 188 189 241 129 168 141 224 -9 167 165 211 212 291 187 248 262 183 218 144 152 182 209 264 196 180 194 -9 382 275 190 129 143 264 199 158 132 164 187 184 149 224 211 188 185 165 155 284 176 252 263 225 235 292 191 131 125 157 153 213 141 152 173
1260 34 Mozabite Algeria-Mzab MIDDLE_EAST 176 133 117 178 155 122 108 -9 263 -9 241 189 196 129 185 164 249 170 300 240 174 302 165 153 296 153 270 172 -9 151 222 159 223 194 130 270 219 300 159 234 159 192 239 282 108 120 298 198 154 241 139 174 155 221 232 250 198 198 324 274 210 297 268 159 197 157 190 106 199 326 227 251 250 145 253 239 233 208 264 211 271 220 189 132 227 198 143 231 248 263 -9 167 273 173 153 302 138 180 113 239 -9 197 187 338 261 187 282 168 209 216 125 167 282 257 212 156 147 158 264 209 164 287 158 196 158 229 267 211 144 129 169 213 294 207 218 174 -9 324 160 164 210 187 196 173 224 263 -9 180 132 242 249 125 154 233 250 246 201 244 215 153 275 -9 213 315 216 133 116 193 123 245 -9 274 156 198 315 187 192 156 167 176 376 -9 206 297 204 193 245 129 168 157 228 -9 170 194 219 216 306 205 248 262 187 218 152 164 186 209 268 200 188 198 -9 386 283 194 133 147 268 199 162 141 200 190 192 153 224 211 192 225 173 159 284 176 260 267 241 241 300 191 135 137 157 185 227 141 155 177
1261 34 Mozabite Algeria-Mzab MIDDLE_EAST 176 127 109 174 155 122 108 156 251 242 229 189 192 113 193 156 245 170 292 216 150 286 157 147 300 153 274 172 251 139 222 155 207 186 118 266 219 300 151 240 151 189 237 266 117 120 292 182 146 233 143 170 158 221 232 238 194 198 320 271 206 277 272 155 173 149 182 98 179 318 219 259 246 141 225 233 230 200 258 199 274 220 183 128 230 186 134 227 -9 257 245 155 273 173 147 298 129 176 109 231 176 181 187 342 221 179 270 156 201 192 117 151 262 249 204 140 151 154 264 209 -9 271 150 184 162 229 259 207 129 108 169 205 294 198 218 174 264 308 160 156 195 184 188 169 216 259 201 180 123 221 249 113 162 230 242 246 197 236 -9 149 272 282 193 315 212 133 100 185 119 233 235 266 147 202 299 187 192 156 139 164 372 176 185 289 196 185 241 121 160 141 212 224 164 182 207 204 288 187 240 262 175 212 140 152 178 201 256 196 164 198 163 378 267 188 129 155 236 199 158 132 168 190 188 145 224 203 188 185 165 159 280 168 256 251 233 223 296 191 123 133 157 117 209 141 152 173
1261 34 Mozabite Algeria-Mzab MIDDLE_EAST 180 136 117 182 155 126 108 164 267 246 241 193 196 121 197 156 245 170 296 228 168 286 157 147 300 153 274 188 255 147 226 159 215 194 127 270 222 300 159 252 167 192 239 274 120 140 292 198 182 245 143 174 158 241 236 247 198 202 320 277 206 293 272 155 197 149 190 106 183 322 227 267 254 141 245 239 233 200 273 203 274 228 189 128 230 194 140 231 -9 263 257 159 277 173 150 310 135 176 113 231 176 185 191 342 261 183 290 160 205 208 125 175 274 253 208 156 159 158 264 213 -9 291 154 184 170 233 259 207 138 129 173 205 302 201 222 178 268 316 163 168 213 187 188 173 220 259 201 180 123 239 249 113 166 230 246 249 201 240 -9 165 272 282 205 315 216 136 108 185 123 237 235 274 150 202 299 187 195 164 167 172 384 182 206 297 220 185 241 125 168 149 228 224 170 198 219 208 294 190 252 266 187 218 144 164 194 213 264 196 176 206 167 386 275 192 129 155 276 202 162 135 168 193 196 149 244 211 192 225 169 163 280 180 260 263 237 232 300 215 143 141 163 153 209 145 155 181
1262 34 Mozabite Algeria-Mzab MIDDLE_EAST 172 136 105 174 147 118 100 156 271 242 237 181 180 117 185 156 245 162 292 228 168 290 141 141 300 153 270 172 251 143 226 159 203 194 115 266 213 292 159 234 159 186 225 282 105 120 292 178 138 241 131 170 152 205 232 238 194 186 316 271 198 265 264 155 177 157 190 -9 183 326 223 259 250 141 233 239 230 204 255 191 274 212 192 112 230 190 137 231 244 239 257 155 273 193 147 298 117 174 113 -9 176 181 183 330 221 183 262 168 205 192 125 147 262 249 216 152 139 158 256 205 164 283 150 184 170 233 263 207 129 108 153 205 290 198 210 170 264 316 154 152 195 187 188 173 204 255 213 176 126 221 249 113 162 224 246 246 197 236 213 129 260 282 201 315 212 133 108 185 119 237 223 258 147 198 299 187 192 156 171 176 368 179 185 297 204 189 249 117 164 149 224 228 170 182 211 208 297 181 244 266 183 212 148 160 178 205 256 200 176 190 163 378 275 192 129 147 264 193 158 123 172 175 192 149 224 203 172 185 169 155 280 180 248 263 233 238 296 207 127 129 157 133 209 145 155 181
1262 34 Mozabite Algeria-Mzab MIDDLE_EAST 180 139 117 178 159 122 104 168 271 242 241 189 184 129 185 164 245 170 296 244 174 298 145 156 304 153 274 192 255 147 226 163 215 198 121 274 219 292 159 240 163 189 235 286 120 124 295 202 162 241 135 174 155 217 244 250 194 202 320 274 198 289 264 155 189 157 190 -9 187 330 223 263 250 141 245 239 233 216 264 199 274 216 192 120 233 194 143 231 248 251 261 155 277 197 147 302 132 184 113 -9 176 189 191 354 229 203 274 168 209 208 125 171 274 249 216 156 139 158 272 209 164 287 150 188 178 233 267 211 135 108 157 209 294 198 214 170 268 320 157 152 216 187 188 173 204 263 217 180 126 239 253 117 166 230 250 258 205 240 219 149 260 282 205 320 216 133 112 185 119 241 247 266 156 202 315 191 198 160 171 180 376 182 206 297 224 191 249 125 176 165 228 232 173 182 219 212 306 187 252 266 183 212 148 164 190 213 256 200 180 202 171 382 279 194 129 155 268 202 158 141 188 187 196 149 240 215 180 209 173 155 280 180 260 267 241 244 296 215 131 133 160 157 209 161 158 185
1263 34 Mozabite Algeria-Mzab MIDDLE_EAST 160 136 113 174 147 126 100 164 255 246 229 189 184 117 181 148 245 162 292 236 170 278 141 141 288 153 270 180 247 143 222 159 195 194 118 270 204 292 159 234 147 186 233 266 105 120 280 170 122 233 139 174 158 221 236 -9 198 186 308 271 206 261 264 151 185 157 186 98 183 322 227 251 246 145 233 236 227 208 270 203 274 212 180 128 230 194 143 227 240 257 241 155 277 173 141 294 117 180 109 235 172 181 183 326 229 183 250 164 193 192 125 139 282 245 200 152 147 154 264 205 164 283 146 184 158 209 251 215 126 108 157 205 290 195 218 170 264 320 151 152 195 181 188 169 216 259 205 180 120 221 253 113 154 239 242 249 201 236 217 145 272 274 193 305 212 121 100 177 -9 233 239 258 150 198 299 175 189 156 159 172 364 182 209 289 204 189 237 117 168 141 212 228 170 190 201 204 291 187 244 262 183 218 136 164 178 205 252 196 180 174 163 382 259 194 125 147 264 205 154 129 160 187 196 145 244 203 180 213 169 163 288 176 256 263 241 232 296 191 123 129 157 157 219 153 152 173
1263 34 Mozabite Algeria-Mzab MIDDLE_EAST 188 139 117 182 155 126 108 168 255 246 237 189 188 117 193 164 245 170 300 236 174 306 161 147 292 157 274 188 255 147 222 163 199 198 124 274 219 296 163 243 151 189 239 282 120 136 295 174 142 249 139 182 158 225 236 -9 198 194 316 274 210 269 264 159 189 161 190 110 187 326 231 259 258 149 237 242 236 220 273 203 274 220 192 132 233 198 143 231 244 263 261 159 281 173 147 302 132 188 113 235 176 189 191 334 233 183 262 168 201 212 125 171 286 253 212 156 159 158 268 213 164 291 154 196 158 237 263 215 138 129 165 209 298 204 226 174 268 324 166 160 210 187 192 177 224 259 213 180 126 230 253 121 162 239 246 255 201 236 229 157 278 282 209 305 216 133 108 197 -9 241 239 270 156 198 303 187 192 160 167 184 368 185 212 293 224 191 245 125 168 149 228 232 170 202 211 212 294 187 244 266 187 218 148 168 178 209 268 200 192 194 171 386 271 194 125 151 268 205 158 144 184 193 196 149 252 203 188 221 177 167 288 180 256 263 249 244 304 215 131 149 160 189 223 161 155 177
1264 34 Mozabite Algeria-Mzab MIDDLE_EAST 172 127 113 174 143 114 100 152 255 242 233 173 184 121 181 144 245 170 292 232 164 278 133 150 -9 145 270 172 251 143 218 159 199 194 121 270 213 296 155 240 151 189 229 278 96 132 292 178 142 237 135 162 152 205 236 235 190 198 316 274 198 285 268 147 173 153 186 96 179 322 227 259 254 141 233 236 230 -9 267 199 268 212 189 120 227 198 131 -9 236 251 241 155 273 173 144 294 132 176 109 231 176 185 191 330 237 179 250 168 197 192 113 163 262 245 208 156 163 150 256 205 158 287 150 184 158 221 251 203 126 108 153 205 282 204 214 174 272 320 157 156 216 184 188 173 204 259 209 176 120 224 249 117 162 224 -9 243 197 240 219 129 260 282 189 300 208 121 112 189 119 245 223 266 147 194 295 179 189 148 163 180 368 -9 206 297 204 185 245 117 168 161 212 220 167 198 211 204 291 196 248 262 183 206 -9 160 182 201 256 196 -9 198 167 370 275 190 125 143 276 196 162 132 172 175 188 145 240 199 184 185 169 159 276 172 256 259 241 241 288 207 123 125 157 153 217 -9 155 173
1264 34 Mozabite Algeria-Mzab MIDDLE_EAST 180 136 113 174 155 126 108 160 275 242 241 173 204 121 181 160 249 170 300 236 164 282 145 153 -9 149 274 172 255 147 230 163 199 198 124 278 222 300 171 240 155 189 239 278 96 136 292 202 150 241 139 174 155 217 236 238 202 202 324 274 206 293 268 147 193 169 190 106 183 326 231 267 254 145 245 236 233 -9 273 207 268 216 189 128 230 202 143 -9 244 251 261 159 281 173 147 298 132 176 109 235 176 189 191 334 253 183 270 168 205 204 125 187 274 253 212 156 171 158 264 209 161 291 150 184 170 229 255 211 138 129 153 213 298 204 218 178 268 320 163 160 219 190 188 173 204 271 217 180 126 239 249 121 162 224 -9 252 201 240 225 149 284 282 209 310 220 136 120 193 127 245 239 270 156 198 303 187 192 164 167 192 372 -9 206 297 224 189 245 129 168 165 228 228 170 202 215 204 306 196 248 266 187 218 -9 164 190 209 268 200 -9 198 171 390 283 190 133 155 276 199 162 138 176 190 192 145 248 199 188 221 169 159 276 180 260 259 245 241 304 215 131 129 157 169 223 -9 155 181
1265 34 Mozabite Algeria-Mzab MIDDLE_EAST 156 136 113 178 151 118 100 152 255 242 233 185 188 125 181 136 245 162 296 -9 -9 282 141 150 296 153 270 172 247 135 218 159 199 194 121 266 219 296 159 234 143 189 215 266 96 120 292 178 142 245 143 170 155 213 220 238 198 198 320 265 202 293 264 155 177 149 186 98 187 318 227 247 250 141 233 236 230 208 258 207 274 212 192 128 221 194 140 231 -9 257 241 -9 269 173 144 294 123 180 109 235 176 185 -9 326 233 175 242 164 201 192 113 163 278 245 204 140 139 154 264 201 158 291 154 184 166 221 255 203 126 108 157 209 286 201 218 166 268 316 154 156 195 181 188 173 216 255 213 176 132 236 237 121 162 230 250 243 201 236 215 129 260 270 205 305 212 118 104 189 119 241 239 266 153 194 303 175 192 148 167 176 372 182 203 289 196 193 241 121 172 161 212 228 170 178 201 204 288 187 248 254 183 212 140 152 174 205 256 196 176 194 167 386 279 190 125 147 264 196 158 126 -9 190 172 141 224 199 -9 185 173 155 280 164 248 251 237 241 288 207 -9 137 160 153 209 137 149 173
1265 34 Mozabite Algeria-Mzab MIDDLE_EAST 184 136 113 178 155 122 116 152 263 246 237 193 204 129 185 144 249 174 300 -9 -9 290 165 156 300 153 270 192 255 143 222 167 203 194 121 270 219 300 159 234 151 192 245 290 105 132 292 182 174 245 143 170 161 229 232 241 198 210 324 274 210 293 264 167 193 153 190 104 195 326 231 267 258 145 249 239 239 220 273 207 280 216 192 132 230 194 152 231 -9 263 241 -9 281 201 147 302 129 180 113 235 180 197 -9 338 233 179 286 168 212 196 125 179 282 261 216 156 143 158 268 205 164 295 158 192 166 229 263 203 138 108 173 209 290 204 222 182 268 320 157 164 210 184 192 177 224 271 213 176 135 242 245 121 166 239 250 246 201 240 219 145 266 282 221 305 216 133 112 197 123 245 243 274 159 206 303 191 195 160 167 180 380 182 203 293 220 197 249 121 172 161 228 236 170 198 211 204 288 187 248 266 187 218 140 160 178 209 256 204 192 198 167 386 283 192 129 151 264 199 158 135 -9 190 188 149 248 207 -9 221 173 171 284 172 252 259 245 244 300 215 -9 141 163 161 213 141 155 181
1266 34 Mozabite Algeria-Mzab MIDDLE_EAST 180 133 117 174 147 118 112 152 255 242 229 185 192 113 181 144 245 -9 292 -9 -9 282 141 147 288 145 262 192 247 143 222 151 199 194 115 266 219 300 159 234 147 189 215 266 96 124 292 170 142 245 139 162 152 205 232 238 190 202 320 265 198 285 260 151 185 157 186 108 183 314 231 259 246 141 241 233 224 208 255 199 277 208 183 128 221 186 137 231 240 251 245 -9 269 157 144 298 126 176 113 239 168 185 -9 330 233 179 250 168 197 192 109 163 274 253 208 152 143 154 260 205 164 287 150 188 147 229 251 195 129 108 169 205 290 195 218 174 264 320 -9 152 195 184 184 169 216 255 201 176 129 221 237 113 162 224 246 246 197 244 211 149 260 274 189 300 212 121 108 193 119 241 231 266 147 -9 299 187 189 152 155 176 376 182 185 297 204 191 241 117 -9 161 224 228 170 190 197 204 297 187 236 258 187 215 132 160 178 197 256 196 180 198 167 370 259 -9 129 143 264 199 158 141 176 181 184 133 224 203 176 185 169 159 276 -9 256 263 241 241 288 191 -9 129 157 129 209 141 152 173
1266 34 Mozabite Algeria-Mzab MIDDLE_EAST 184 133 121 178 151 122 116 160 255 242 233 189 212 121 181 164 245 -9 300 -9 -9 290 149 153 304 149 262 196 255 147 222 163 199 194 121 274 222 300 163 243 155 192 235 274 111 136 295 174 174 245 143 178 164 217 232 256 190 202 324 274 210 289 272 155 193 173 190 108 187 334 231 263 250 145 249 239 227 212 255 207 277 216 183 128 230 190 143 231 240 257 249 -9 277 173 144 310 141 184 113 239 180 185 -9 346 253 179 266 172 197 200 113 167 282 253 212 152 159 154 264 209 164 291 154 196 170 229 255 207 129 129 177 209 298 198 218 174 288 320 -9 152 216 190 188 181 224 263 201 176 135 242 257 117 170 224 246 249 201 244 219 157 260 286 193 300 216 124 112 193 135 245 239 274 150 -9 311 191 192 156 163 184 376 185 206 301 228 193 245 125 -9 165 236 228 170 202 207 204 306 202 244 266 187 218 140 164 178 209 260 200 188 202 167 382 259 -9 129 151 268 205 162 144 184 193 192 157 236 211 184 221 173 163 284 -9 260 267 249 244 300 207 -9 129 163 157 223 141 155 177
1267 34 Mozabite Algeria-Mzab MIDDLE_EAST 172 133 117 174 155 122 104 152 255 238 229 173 188 117 185 144 245 166 300 224 -9 282 141 129 288 145 270 172 -9 143 222 159 199 186 115 266 204 292 163 234 151 183 233 278 96 124 292 174 142 241 135 174 152 205 240 241 190 198 316 265 198 293 264 151 185 157 186 106 187 318 223 -9 246 141 233 236 224 200 264 191 268 212 192 120 227 194 137 231 240 -9 245 155 285 -9 147 302 -9 168 113 235 172 181 187 326 253 175 250 168 201 188 121 163 278 241 208 156 147 150 260 209 164 283 -9 192 174 229 251 203 129 108 157 205 290 192 210 170 272 324 160 -9 195 -9 176 173 208 251 201 176 126 221 249 113 150 230 246 246 -9 244 221 149 260 -9 193 300 208 133 100 181 119 237 227 266 153 198 299 175 189 164 159 168 368 182 185 293 200 189 241 125 164 145 212 -9 173 194 201 204 288 190 240 258 187 209 136 168 174 201 256 196 176 190 -9 370 259 194 133 151 260 199 158 123 176 181 192 145 224 199 172 213 169 163 272 176 240 251 233 244 284 191 -9 137 157 153 209 149 140 181
1267 34 Mozabite Algeria-Mzab MIDDLE_EAST 172 142 117 182 155 126 108 164 271 242 237 177 208 129 197 156 249 174 304 236 -9 302 141 141 288 153 274 188 -9 147 230 167 203 198 118 274 222 300 167 234 151 189 239 278 111 132 295 178 154 241 143 182 155 221 248 241 194 202 324 271 198 293 268 155 193 157 186 108 187 322 223 -9 254 145 233 239 230 200 267 207 271 228 192 124 230 202 143 235 248 -9 257 155 285 -9 153 310 -9 176 113 239 176 189 191 334 261 179 254 168 205 216 125 187 282 253 212 156 147 158 264 213 164 283 -9 192 174 233 259 207 141 108 157 209 294 201 218 182 268 324 163 -9 213 -9 192 177 216 255 201 176 126 236 257 125 166 239 250 246 -9 248 223 153 278 -9 209 310 220 133 108 189 139 241 227 274 156 202 303 187 195 164 163 176 368 191 200 297 200 195 249 125 168 145 224 -9 173 198 219 212 306 202 248 266 187 212 136 168 178 209 256 200 188 198 -9 378 275 194 137 151 264 199 162 126 192 181 200 145 244 211 172 229 177 163 280 180 256 263 245 244 296 191 -9 141 166 185 209 153 155 181
1268 34 Mozabite Algeria-Mzab MIDDLE_EAST 156 133 113 182 155 118 104 160 255 230 241 173 192 121 185 144 245 166 304 224 168 278 141 156 288 149 270 172 251 143 222 163 199 198 118 274 219 300 155 234 139 189 235 274 96 120 292 174 142 241 139 162 155 213 240 250 190 190 312 271 198 -9 268 151 177 149 186 108 187 318 203 263 234 141 233 227 224 196 255 203 274 224 189 128 221 186 143 227 248 251 241 155 273 173 144 294 117 180 113 231 176 181 187 330 229 171 266 164 201 200 121 155 282 245 208 156 143 154 -9 201 -9 287 150 192 162 229 259 203 126 -9 153 209 290 192 214 166 268 324 157 160 195 -9 184 169 204 247 197 180 126 221 245 113 146 233 246 -9 -9 236 221 153 260 278 189 300 212 133 108 189 119 237 -9 266 156 198 295 191 189 152 -9 176 372 182 206 293 200 185 241 129 168 149 212 228 170 178 211 208 288 205 236 258 187 215 136 152 178 209 256 200 172 174 163 370 255 190 125 147 268 196 158 126 168 190 188 145 224 199 184 221 173 159 288 176 248 251 -9 244 292 191 111 -9 157 129 221 141 152 177
1268 34 Mozabite Algeria-Mzab MIDDLE_EAST 180 136 121 186 159 118 116 172 255 242 241 189 204 121 189 156 249 174 308 228 168 298 145 156 304 149 270 192 255 151 222 167 199 198 130 274 222 300 163 234 151 192 239 286 96 120 295 198 158 245 143 170 155 225 240 256 202 202 320 274 206 -9 272 159 193 157 190 108 195 322 223 267 250 149 237 230 233 216 258 203 274 228 189 128 233 186 149 227 248 251 241 155 273 177 144 298 138 184 113 235 176 185 195 346 237 183 282 172 201 204 125 167 282 249 208 156 155 158 -9 205 -9 287 158 192 174 229 263 207 138 -9 153 209 294 201 218 170 268 324 157 164 210 -9 188 169 204 259 209 180 129 242 253 117 162 242 250 -9 -9 244 223 157 260 286 201 315 212 133 116 197 119 245 -9 274 159 198 303 195 195 156 -9 176 372 182 206 297 200 199 249 129 168 157 224 232 170 182 219 208 291 208 244 262 187 215 136 168 178 217 260 200 188 202 167 378 271 190 125 155 276 199 162 132 176 196 196 145 248 211 188 229 173 159 288 176 260 251 -9 247 300 191 143 -9 163 153 223 161 155 181
1269 34 Mozabite Algeria-Mzab MIDDLE_EAST 172 133 113 178 155 118 108 164 255 234 233 173 208 117 185 144 245 162 292 -9 166 274 137 -9 288 149 266 172 251 151 222 163 199 194 118 270 219 296 147 234 151 183 225 266 96 136 280 178 142 237 139 170 155 205 232 235 190 198 320 274 202 -9 -9 155 189 157 186 108 191 330 227 255 234 141 233 236 224 196 255 207 268 212 192 124 233 194 131 227 244 263 237 -9 269 173 144 294 132 176 97 231 172 189 -9 330 233 183 282 164 205 188 121 163 278 249 204 156 139 154 -9 201 164 287 150 188 -9 229 259 203 129 108 153 209 -9 198 214 174 264 324 160 164 195 184 184 173 204 255 213 -9 123 221 245 113 154 224 242 -9 193 236 209 129 260 282 -9 310 216 133 108 173 119 233 223 270 150 198 307 191 189 152 163 168 372 182 194 289 220 189 245 117 164 149 228 228 170 178 201 204 291 193 240 266 179 206 136 152 178 197 252 196 188 190 167 382 259 194 -9 143 268 196 162 126 -9 181 188 145 224 199 180 185 169 159 284 176 -9 251 225 235 288 191 131 -9 157 129 213 145 155 173
1269 34 Mozabite Algeria-Mzab MIDDLE_EAST 180 139 113 182 159 126 108 164 255 242 237 173 208 125 197 148 249 166 300 -9 168 298 161 -9 304 149 278 172 251 151 222 163 211 202 118 270 222 296 147 234 155 192 235 278 120 140 289 202 142 237 143 178 155 205 232 238 198 202 324 274 202 -9 -9 155 197 169 190 108 199 330 227 255 258 145 237 239 230 216 258 211 277 216 192 132 233 194 143 227 248 263 257 -9 273 181 147 302 135 180 113 235 172 193 -9 342 265 183 290 168 209 192 125 171 282 257 204 156 171 158 -9 205 164 295 162 200 -9 233 263 207 138 108 153 209 -9 204 218 178 272 324 160 168 210 184 184 177 204 259 221 -9 126 221 245 121 166 239 250 -9 201 244 215 149 281 282 -9 315 216 136 112 193 119 249 239 274 159 198 315 191 189 160 167 183 372 182 203 293 220 195 245 129 168 149 228 228 173 194 219 212 309 193 244 266 183 218 140 152 182 209 264 196 188 198 167 386 259 196 -9 147 276 196 162 141 -9 190 192 145 224 203 184 225 177 163 292 180 -9 267 237 244 304 215 135 -9 160 129 213 153 155 173
1270 34 Mozabite Algeria-Mzab MIDDLE_EAST 172 127 109 182 155 126 104 160 251 234 237 177 176 117 185 136 237 -9 276 -9 -9 290 149 147 -9 149 270 184 215 143 218 151 195 186 115 274 219 300 -9 228 139 186 239 274 96 -9 280 170 142 241 131 174 152 205 240 241 186 194 308 268 198 261 260 151 185 149 182 94 183 322 231 251 250 141 245 239 227 208 255 199 274 216 192 120 221 194 137 219 248 239 249 -9 273 173 144 298 117 176 109 227 172 181 -9 318 237 171 258 152 197 196 125 171 278 229 204 140 139 150 260 197 152 283 158 188 170 233 255 203 126 108 157 205 -9 195 214 166 264 320 151 164 195 190 180 169 204 255 201 180 123 224 245 121 162 224 242 243 197 240 215 149 251 274 197 315 212 133 104 189 131 233 223 274 153 -9 299 187 195 160 159 164 372 182 197 297 196 185 241 117 -9 161 212 224 164 169 -9 208 291 187 240 262 175 215 140 152 178 201 264 196 168 190 163 382 259 -9 -9 151 260 199 158 -9 160 184 188 141 224 203 184 -9 165 163 280 168 248 -9 225 241 288 207 -9 133 163 117 219 137 152 173
1270 34 Mozabite Algeria-Mzab MIDDLE_EAST 176 133 117 186 155 126 112 164 263 238 237 189 192 129 193 148 245 -9 300 -9 -9 290 165 147 -9 157 274 188 251 147 226 151 211 206 118 274 219 300 -9 240 159 189 251 278 117 -9 283 202 162 245 131 178 164 205 240 250 190 202 324 274 210 293 264 151 197 157 186 100 183 334 239 263 250 145 249 239 227 220 273 207 268 224 192 124 230 194 137 235 252 251 249 -9 277 177 144 298 135 184 113 239 172 193 -9 342 257 191 286 164 201 204 125 179 282 253 208 156 151 158 260 213 170 287 158 200 178 237 267 207 129 108 177 209 -9 201 218 170 272 328 169 168 195 190 180 177 224 263 217 180 126 230 245 129 166 224 242 246 209 244 215 149 260 278 205 320 220 136 108 193 131 249 239 274 153 -9 303 191 195 160 171 172 380 185 206 301 216 189 241 125 -9 165 224 232 167 198 -9 212 294 187 248 266 187 218 144 160 182 205 276 208 176 206 163 386 275 -9 -9 155 268 208 162 -9 184 190 196 149 244 203 188 -9 169 163 284 180 256 -9 237 241 296 211 -9 153 175 185 223 161 152 181
1271 34 Mozabite Algeria-Mzab MIDDLE_EAST 152 136 113 170 155 122 100 156 255 238 237 173 184 109 201 144 245 166 300 -9 -9 298 137 141 288 149 274 -9 247 151 218 159 195 194 118 274 204 292 159 234 151 177 241 274 96 120 276 170 146 241 131 166 152 -9 232 238 198 194 316 274 202 265 264 151 193 153 190 -9 183 322 231 251 246 141 237 236 233 196 258 199 271 220 183 128 227 190 134 231 244 260 241 159 277 173 147 302 132 170 101 223 176 189 187 334 -9 179 238 164 193 200 113 159 262 245 200 140 135 146 260 209 164 287 150 184 174 209 251 199 126 108 157 205 294 198 218 170 264 304 151 -9 201 -9 192 173 204 255 205 176 123 242 237 113 146 224 242 243 -9 236 193 149 251 -9 189 305 216 127 100 179 119 237 -9 270 147 186 303 175 189 160 159 172 372 179 215 297 200 195 -9 117 164 141 212 224 173 194 207 204 288 199 240 262 183 218 132 160 174 205 252 196 -9 182 159 378 275 194 125 147 -9 196 162 135 164 169 192 141 236 199 188 185 169 159 272 172 248 247 229 232 296 191 -9 133 157 157 209 137 152 177
1271 34 Mozabite Algeria-Mzab MIDDLE_EAST 176 139 117 182 155 126 104 164 275 242 241 185 188 125 201 148 249 166 300 -9 -9 298 137 156 300 157 274 -9 251 151 226 159 199 194 124 274 219 292 159 240 155 186 247 282 96 132 298 206 154 245 131 170 155 -9 236 247 198 202 320 274 214 289 272 155 197 153 190 -9 191 322 235 255 258 145 257 236 236 196 264 203 271 224 192 132 227 190 137 231 252 260 245 159 277 181 147 306 132 180 101 231 184 189 187 346 -9 183 266 168 212 204 121 163 282 253 216 144 159 154 264 213 173 295 150 192 178 233 259 203 132 123 157 209 298 204 222 178 264 316 166 -9 213 -9 196 177 220 259 213 180 126 242 249 113 154 227 246 246 -9 248 199 153 278 -9 189 310 216 136 108 189 131 253 -9 270 156 198 303 187 189 164 163 180 372 179 215 297 200 195 -9 121 168 161 228 232 179 194 211 220 297 202 244 266 187 218 136 164 190 209 260 200 -9 206 167 390 279 194 133 147 -9 205 162 135 176 187 196 145 244 205 192 213 173 163 288 176 260 247 237 247 300 191 -9 137 160 185 219 153 155 177
1272 34 Mozabite Algeria-Mzab MIDDLE_EAST 160 130 113 182 147 122 100 172 255 230 241 189 200 129 181 144 245 162 296 224 166 282 -9 -9 300 145 274 172 215 151 214 159 199 194 118 266 216 296 159 -9 147 192 239 266 105 120 280 174 142 241 131 174 152 217 232 241 186 186 320 265 206 261 264 151 185 157 190 -9 191 322 227 259 254 141 225 236 230 208 258 207 274 220 189 120 224 190 140 -9 240 251 241 155 269 193 144 298 114 176 109 239 172 185 187 322 -9 175 254 160 197 204 113 147 278 233 208 152 139 150 248 209 164 283 154 192 158 229 251 203 138 129 153 205 -9 201 214 166 268 316 157 144 210 172 184 173 204 259 197 176 129 -9 249 113 162 230 250 243 -9 232 213 149 251 282 209 305 212 124 108 193 119 237 223 266 150 198 295 187 192 156 -9 180 368 182 188 297 204 185 241 117 168 141 212 228 170 198 211 -9 288 202 240 266 183 215 -9 156 178 209 252 200 188 194 167 378 259 190 -9 151 264 199 158 -9 164 175 188 133 244 -9 180 -9 169 159 288 164 248 263 225 238 284 191 131 141 160 121 209 153 -9 173
1272 34 Mozabite Algeria-Mzab MIDDLE_EAST 176 133 117 182 151 126 108 160 275 246 245 197 208 129 189 152 249 166 296 228 174 286 -9 -9 300 157 278 172 247 151 222 163 211 202 127 274 219 300 167 -9 151 192 243 274 108 120 285 206 154 257 143 174 155 221 236 256 194 202 324 274 206 269 268 155 193 177 190 -9 195 330 231 259 254 149 233 239 233 216 264 207 271 220 192 132 233 194 143 -9 240 251 245 163 273 201 144 302 132 180 109 239 176 189 195 330 -9 175 258 168 201 204 113 167 278 253 208 156 155 150 260 209 164 287 158 192 174 233 263 203 141 129 157 209 -9 201 218 174 272 324 157 164 213 184 196 177 224 259 201 180 138 -9 249 117 166 230 254 252 -9 236 213 153 260 290 209 310 216 133 112 197 119 249 235 270 156 198 307 195 195 156 -9 184 368 182 188 297 204 193 249 125 172 149 228 232 170 206 219 -9 294 205 248 266 187 218 -9 168 178 209 268 204 192 198 171 378 283 196 -9 151 264 199 162 -9 188 190 196 141 244 -9 192 -9 177 159 288 180 260 263 233 241 288 191 135 141 163 181 209 153 -9 181
1273 34 Mozabite Algeria-Mzab MIDDLE_EAST 168 136 113 178 151 122 104 160 255 238 229 173 188 121 185 148 245 162 284 220 170 282 141 147 300 153 262 180 215 143 218 155 195 194 115 270 219 300 155 234 139 183 225 278 96 120 280 182 142 245 131 178 155 205 232 241 202 190 312 274 198 265 264 151 185 153 186 98 195 326 223 255 246 141 249 236 230 208 255 187 271 216 189 124 227 194 137 227 232 251 237 155 277 177 144 282 132 176 101 235 176 181 183 294 229 179 250 164 197 200 113 163 278 249 208 156 135 150 260 205 164 271 150 188 162 229 255 207 126 108 153 201 -9 192 202 162 260 316 151 148 195 184 184 169 204 259 213 176 123 233 245 117 146 -9 242 246 197 236 219 149 260 282 209 310 216 121 100 181 119 233 223 270 156 194 307 175 189 156 163 180 372 179 203 289 196 187 233 121 164 141 228 220 170 178 207 204 288 199 248 258 183 215 140 152 -9 205 256 200 172 194 167 382 275 186 -9 143 268 196 158 126 172 187 192 141 224 203 188 209 173 147 276 180 248 247 245 241 284 191 131 137 163 153 223 141 140 173
1273 34 Mozabite Algeria-Mzab MIDDLE_EAST 184 136 117 178 155 130 108 160 271 242 237 193 208 125 185 148 249 170 300 232 170 286 153 150 308 153 266 188 259 143 226 159 195 198 115 274 219 300 159 234 159 183 239 282 111 124 280 182 142 245 143 182 155 221 244 256 202 194 320 274 202 289 272 155 193 173 190 106 199 330 235 255 254 145 249 239 233 208 255 203 280 216 192 128 230 198 143 231 240 260 241 155 277 177 147 282 132 180 109 235 176 185 187 330 257 179 250 172 213 204 121 163 282 253 208 156 155 158 264 209 164 291 158 192 166 229 263 207 135 126 157 205 -9 198 218 170 260 316 154 164 210 187 188 173 204 259 217 176 126 239 245 129 158 -9 250 252 205 248 225 149 281 282 213 310 220 124 104 185 127 241 227 282 156 198 311 191 189 164 163 188 376 185 209 293 204 189 241 125 172 157 228 224 170 198 211 212 288 205 248 266 187 218 140 172 -9 213 256 200 176 202 167 382 279 186 -9 151 280 202 158 126 176 187 196 145 248 203 188 213 173 159 280 180 256 263 245 241 292 219 135 145 163 169 223 149 155 181
1274 34 Mozabite Algeria-Mzab MIDDLE_EAST 180 133 117 170 143 118 100 168 255 242 229 189 180 117 185 144 241 170 296 -9 -9 286 141 141 308 141 270 172 251 143 218 155 199 194 124 266 207 292 159 234 147 189 231 274 96 132 280 174 142 233 131 -9 158 205 236 238 186 194 320 268 198 297 264 155 173 153 190 100 191 330 223 267 242 137 241 236 221 212 255 191 -9 216 189 124 221 194 134 231 236 239 241 -9 269 173 147 298 132 176 113 239 168 185 -9 322 229 183 262 168 193 188 113 167 262 245 204 140 143 150 -9 205 164 279 150 184 143 205 251 207 126 108 153 205 -9 201 218 166 260 320 151 156 213 184 192 173 204 251 201 176 120 221 253 113 158 230 250 243 201 240 205 145 260 -9 209 305 216 121 104 181 123 233 223 270 156 194 303 187 192 156 -9 180 376 182 206 297 196 189 -9 125 164 137 212 224 173 194 207 204 288 190 240 266 167 -9 136 160 178 205 260 204 168 198 167 382 267 -9 -9 147 268 199 158 126 172 190 192 145 244 211 -9 185 173 159 284 180 252 255 225 232 296 191 -9 141 157 129 209 137 152 173
1274 34 Mozabite Algeria-Mzab MIDDLE_EAST 188 136 121 178 151 136 112 168 267 242 229 189 192 121 185 148 249 174 296 -9 -9 286 145 150 308 153 270 192 251 143 226 159 203 194 124 274 207 300 159 243 155 192 239 278 111 136 295 206 150 237 143 -9 161 217 236 256 198 194 324 271 210 297 264 155 185 165 190 108 191 330 223 275 250 145 241 236 236 216 258 207 -9 228 189 128 230 194 143 231 240 251 245 -9 277 197 150 302 138 176 113 239 172 185 -9 350 229 183 270 168 201 188 125 175 262 249 216 156 147 158 -9 217 164 291 158 184 162 229 255 211 129 129 153 205 -9 201 218 174 272 320 163 156 219 187 196 177 220 263 217 176 129 221 253 117 162 239 250 252 201 240 219 149 260 -9 209 305 216 133 116 185 131 237 235 274 162 202 303 191 195 160 -9 184 376 182 206 297 196 189 -9 125 172 161 216 232 173 198 219 216 297 202 244 266 187 -9 136 160 178 209 260 208 180 202 167 386 275 -9 -9 155 276 205 158 126 176 190 196 149 248 213 -9 229 181 159 288 180 260 263 245 238 296 207 -9 141 157 153 223 153 155 181
1275 34 Mozabite Algeria-Mzab MIDDLE_EAST 160 133 105 178 147 126 104 152 -9 230 229 173 184 117 181 164 245 158 296 -9 170 278 -9 153 308 145 270 172 251 -9 214 155 203 194 115 274 207 300 155 228 151 189 215 266 108 120 292 170 142 237 139 174 152 217 236 238 190 194 308 268 198 265 264 151 193 153 186 98 191 322 227 251 254 141 225 230 224 196 252 191 -9 216 180 124 230 190 131 227 240 251 245 155 277 173 144 298 129 176 113 227 172 181 -9 326 -9 179 250 168 197 196 121 139 262 249 200 152 135 150 248 201 164 287 150 184 158 229 255 203 126 108 153 205 -9 195 214 178 264 324 151 148 195 -9 188 173 216 255 201 168 126 221 249 117 166 239 250 246 201 232 215 149 251 -9 189 310 212 124 100 193 119 237 223 270 150 198 295 187 195 152 159 176 372 182 203 293 200 189 245 117 168 141 228 232 167 190 195 204 288 202 248 262 179 -9 140 156 178 197 -9 200 -9 190 167 386 271 188 -9 143 264 196 158 129 168 184 188 149 224 213 188 185 177 155 276 176 248 251 241 244 292 203 131 137 163 129 209 149 152 173
1275 34 Mozabite Algeria-Mzab MIDDLE_EAST 176 133 117 182 155 126 108 160 -9 246 233 189 208 117 201 172 253 170 300 -9 174 286 -9 153 308 149 274 188 255 -9 222 159 211 194 127 278 207 304 167 240 167 192 237 274 117 120 295 174 146 237 139 174 155 225 236 256 194 202 320 274 210 269 268 151 197 169 186 110 199 326 231 259 258 145 249 239 233 200 264 199 -9 216 192 128 230 194 131 227 244 251 261 155 281 177 147 310 132 180 113 231 176 197 -9 334 -9 179 258 172 205 200 121 163 282 257 208 156 143 150 264 209 164 295 158 188 174 241 263 207 129 129 153 209 -9 201 214 182 264 324 157 160 210 -9 192 173 220 263 209 176 129 242 249 125 166 242 250 246 201 236 215 149 272 -9 205 315 216 133 108 193 139 245 239 282 159 202 303 191 195 164 179 184 376 188 206 297 220 193 257 133 172 141 228 232 170 194 219 216 288 205 248 266 183 -9 140 160 178 201 -9 200 -9 198 167 390 275 192 -9 151 268 199 162 129 168 190 196 149 244 213 192 221 177 155 280 188 252 263 245 247 296 207 135 137 163 169 213 161 155 177
1276 34 Mozabite Algeria-Mzab MIDDLE_EAST 172 133 113 166 147 126 104 160 255 242 241 185 184 117 -9 160 245 162 296 228 168 254 -9 -9 288 153 270 172 247 143 218 155 -9 186 115 266 216 292 151 -9 155 180 215 274 108 128 280 174 142 245 131 174 155 205 236 244 190 198 316 271 198 277 264 151 189 153 190 -9 191 330 223 255 246 141 233 236 227 200 264 207 271 212 186 128 227 194 131 231 244 260 -9 155 273 173 147 294 117 166 113 231 172 181 183 330 -9 179 -9 168 197 196 121 147 274 -9 196 140 151 154 260 201 164 291 154 192 166 233 267 203 138 108 153 209 294 195 214 174 256 316 151 152 210 187 188 169 204 251 213 176 123 -9 245 117 154 230 246 246 -9 240 -9 129 278 270 189 305 212 121 104 189 119 233 239 258 147 198 -9 179 189 156 -9 168 368 185 200 297 200 189 241 125 168 157 224 224 164 178 219 -9 297 187 236 266 183 218 -9 152 178 205 248 200 188 194 167 -9 259 190 129 147 260 196 162 123 164 190 188 137 240 207 184 209 165 159 280 164 256 243 229 241 288 187 115 129 160 129 209 157 -9 181
1276 34 Mozabite Algeria-Mzab MIDDLE_EAST 180 136 117 178 151 126 108 164 255 242 241 189 188 129 -9 164 249 162 300 244 174 298 -9 -9 300 157 270 192 247 147 218 159 -9 198 115 270 222 300 159 -9 163 189 241 290 111 132 295 174 150 257 131 182 164 237 240 250 202 198 316 274 198 293 264 155 193 173 190 -9 195 330 227 267 250 141 237 239 236 200 264 207 271 224 192 132 230 202 131 231 244 263 -9 167 281 189 147 294 117 180 113 231 176 185 191 330 -9 179 -9 172 201 196 125 171 278 -9 216 144 155 154 260 209 170 291 158 200 170 233 267 211 138 108 169 209 302 201 218 178 276 316 157 164 210 187 188 173 228 271 217 180 126 -9 249 117 158 233 250 252 -9 240 -9 153 284 282 189 310 212 136 108 197 119 245 243 258 150 198 -9 191 192 160 -9 176 368 191 203 297 224 189 241 125 168 165 228 232 170 194 219 -9 297 190 236 274 187 224 -9 164 178 209 260 204 192 198 167 -9 283 192 129 151 260 196 162 126 164 190 188 145 244 207 188 213 173 159 288 180 260 267 233 244 296 215 119 137 163 153 223 161 -9 181
1277 34 Mozabite Algeria-Mzab MIDDLE_EAST 176 133 113 174 155 118 108 152 267 230 237 185 184 129 185 148 245 162 296 224 164 302 141 150 300 149 262 188 247 143 218 163 199 198 121 270 207 292 159 234 151 189 203 278 96 120 285 178 154 241 135 174 158 205 232 -9 190 198 316 271 198 265 -9 151 177 153 186 108 195 326 223 251 250 145 237 236 233 196 258 203 274 216 186 116 230 190 146 227 248 239 241 151 273 173 144 302 117 184 113 235 172 181 187 322 229 171 242 168 193 188 125 175 262 249 212 152 143 150 260 201 164 283 150 188 143 229 251 207 126 105 153 205 294 192 214 170 260 320 151 164 213 -9 188 169 204 259 201 176 129 230 245 109 158 224 250 258 201 232 221 129 251 282 205 285 216 121 108 173 119 237 239 258 150 202 303 187 192 156 -9 176 372 182 185 -9 216 197 241 125 168 141 228 228 170 186 211 204 294 202 240 266 187 212 136 156 178 209 252 200 176 178 167 370 267 188 129 147 260 199 158 138 176 184 188 145 224 207 184 229 173 159 280 172 252 255 225 232 296 203 115 137 163 157 215 161 152 177
1277 34 Mozabite Algeria-Mzab MIDDLE_EAST 184 133 113 182 155 122 108 152 275 230 237 189 196 129 201 160 245 170 296 232 168 302 161 153 300 157 274 188 251 147 222 167 211 198 121 278 213 300 159 240 151 192 235 278 108 132 295 182 154 241 147 178 158 213 240 -9 202 206 320 271 198 293 -9 155 189 157 190 108 199 330 223 259 254 145 241 239 233 212 270 207 268 220 192 132 233 198 149 231 256 257 253 159 273 181 147 310 132 188 113 235 176 189 195 346 253 179 262 172 197 204 125 187 282 257 212 156 147 154 264 209 164 291 154 192 170 233 259 215 129 108 169 209 298 204 218 182 268 320 157 164 213 -9 192 177 216 263 213 180 138 245 245 113 170 230 250 258 201 244 225 153 287 282 217 300 216 136 116 189 139 237 239 270 150 202 303 191 192 164 -9 176 380 185 209 -9 220 197 245 129 168 161 228 232 173 186 219 212 309 202 244 266 187 212 140 164 178 209 264 204 180 182 167 382 279 194 129 147 264 199 166 141 176 193 196 145 248 211 188 229 173 163 284 176 256 267 245 241 300 215 135 141 163 161 223 161 152 181
1278 34 Mozabite Algeria-Mzab MIDDLE_EAST 156 136 109 170 147 118 104 156 271 242 233 189 184 117 189 156 245 162 300 228 166 278 137 141 304 153 270 172 247 147 226 155 199 194 115 270 204 296 155 234 151 189 231 274 96 128 280 174 122 237 131 170 152 205 236 238 186 198 312 271 198 277 264 151 185 157 186 98 183 318 231 255 250 141 233 227 218 200 255 203 -9 216 192 128 221 186 143 219 240 -9 245 155 273 173 147 298 123 176 113 235 176 189 183 322 253 183 254 164 201 192 125 139 262 253 204 144 143 150 -9 197 152 291 154 192 158 229 255 207 138 105 153 205 286 198 218 174 264 316 151 148 210 184 188 173 204 263 213 180 126 -9 249 117 162 224 230 246 201 236 219 145 260 270 209 285 208 133 100 173 119 237 223 258 156 198 299 187 189 156 163 172 368 179 194 297 204 185 -9 121 168 157 224 232 170 198 207 204 288 196 244 266 179 218 136 160 178 197 260 192 168 178 163 382 259 192 125 147 264 196 162 123 164 190 188 149 248 207 188 185 169 159 280 176 256 247 233 238 296 203 115 -9 160 181 221 141 155 173
1278 34 Mozabite Algeria-Mzab MIDDLE_EAST 160 136 113 178 151 122 108 168 271 246 233 197 200 133 205 168 245 170 308 232 170 302 141 147 304 153 270 184 255 155 226 163 207 198 124 274 219 300 167 234 155 192 237 278 117 132 292 202 138 241 135 174 158 209 240 250 194 202 324 277 206 285 264 155 193 161 190 100 191 322 231 259 254 145 245 236 224 200 258 207 -9 220 192 132 230 198 143 231 248 -9 245 163 277 201 147 306 132 180 113 239 180 189 183 334 261 187 274 168 201 204 125 175 282 253 208 156 147 150 -9 205 164 295 158 192 174 229 259 211 138 129 169 209 290 201 222 182 272 320 166 168 213 190 192 177 220 267 213 180 129 -9 253 121 166 230 250 252 205 240 221 149 260 282 213 300 216 136 108 185 123 245 243 258 156 206 303 199 195 156 167 172 376 191 209 297 204 199 -9 125 172 165 228 232 170 202 215 204 291 202 248 266 187 218 140 160 190 209 264 196 188 190 171 386 279 192 125 151 264 196 166 141 168 190 196 153 248 209 188 229 177 163 288 184 256 263 245 241 300 203 127 -9 163 181 223 157 155 181
1279 34 Mozabite Algeria-Mzab MIDDLE_EAST 152 -9 117 174 151 110 100 164 255 238 229 173 192 121 185 144 241 162 296 224 164 290 141 147 300 149 274 172 255 143 222 159 199 194 115 274 219 292 155 234 151 186 235 274 120 120 292 174 142 241 139 174 152 217 236 241 198 202 320 268 198 285 264 151 181 153 190 98 183 322 223 251 246 141 237 230 227 192 -9 199 -9 216 180 124 224 194 131 227 244 239 237 151 273 173 147 286 117 180 101 231 172 185 179 322 233 175 258 168 201 200 113 163 262 249 204 156 151 150 -9 209 164 287 146 184 170 197 251 203 129 129 153 205 294 204 214 174 268 320 157 160 210 181 188 173 204 251 201 176 126 221 249 125 162 224 246 246 197 236 215 149 272 278 189 305 216 121 104 189 119 241 239 258 150 202 303 187 192 152 163 176 372 182 203 289 196 185 241 125 168 141 228 224 173 194 201 204 303 187 244 266 167 -9 132 152 174 201 252 200 188 190 163 370 283 190 129 147 264 199 158 126 168 190 192 149 244 199 184 185 173 159 280 172 252 259 221 235 296 191 131 137 160 153 209 141 152 173
1279 34 Mozabite Algeria-Mzab MIDDLE_EAST 156 -9 121 178 155 118 104 172 267 242 237 189 212 129 185 152 245 174 304 228 168 294 165 156 308 153 274 188 255 151 226 159 223 194 121 278 219 300 163 234 151 192 241 278 120 132 292 174 142 241 139 174 158 221 236 256 198 202 320 274 202 293 272 159 189 169 190 108 187 322 227 251 254 145 249 239 242 212 -9 203 -9 224 192 132 233 202 140 227 248 257 245 155 273 181 147 294 138 180 109 235 176 189 195 330 241 179 266 168 205 204 125 179 282 249 204 156 151 150 -9 213 170 287 150 192 174 229 263 203 129 129 169 209 294 204 218 174 272 320 157 164 210 181 192 181 224 263 213 180 126 239 253 129 162 224 246 246 201 236 231 149 275 282 189 305 216 124 112 197 131 249 239 266 150 202 303 187 195 168 167 176 376 191 206 301 220 193 241 125 172 161 228 232 176 206 219 204 306 205 248 270 187 -9 136 168 178 205 264 204 188 202 167 370 283 198 133 151 264 205 162 138 180 193 196 149 248 203 188 209 177 167 288 176 260 267 241 241 296 207 131 137 163 193 223 145 155 173
1280 34 Mozabite Algeria-Mzab MIDDLE_EAST 156 136 113 166 147 122 104 160 255 242 233 173 180 117 -9 152 245 162 296 -9 166 294 141 -9 -9 149 270 172 247 135 214 155 199 194 121 274 219 296 159 -9 151 183 231 274 96 120 292 178 -9 237 139 170 155 209 232 238 -9 186 312 274 206 265 264 151 185 157 186 -9 191 314 223 255 246 145 225 233 218 200 264 207 274 216 177 128 227 186 131 231 236 239 257 -9 269 153 144 282 117 180 113 231 172 185 -9 322 233 179 258 168 193 192 121 139 262 245 204 152 139 158 264 205 161 287 154 188 147 229 255 195 -9 105 161 -9 302 -9 210 174 268 312 151 152 -9 184 188 173 204 259 201 180 120 221 237 117 154 224 246 243 197 236 215 149 251 -9 193 305 216 133 108 181 119 241 223 266 156 190 303 187 192 156 163 176 372 182 203 -9 220 189 241 121 168 145 212 232 167 174 201 -9 288 187 244 266 187 209 -9 156 178 209 256 196 172 194 163 378 271 190 125 143 268 199 158 132 164 187 172 145 224 -9 172 185 169 155 288 176 248 251 233 241 288 191 111 133 157 -9 209 141 -9 173
1280 34 Mozabite Algeria-Mzab MIDDLE_EAST 176 139 113 178 155 122 108 176 275 246 237 173 200 129 -9 160 245 166 300 -9 170 302 141 -9 -9 153 274 172 251 143 226 163 207 198 124 282 219 300 167 -9 155 183 239 274 105 128 292 198 -9 257 143 178 158 221 240 256 -9 210 320 277 206 289 264 155 193 169 190 -9 195 326 231 263 258 145 253 236 218 200 264 211 277 216 189 132 227 202 143 235 248 260 261 -9 285 173 144 310 132 184 113 243 176 189 -9 330 233 183 274 168 201 200 129 175 282 253 212 156 151 162 268 213 164 295 154 188 174 229 259 199 -9 126 169 -9 302 -9 218 174 264 320 157 160 -9 184 192 181 224 263 213 180 126 224 253 129 158 230 250 246 201 244 219 149 269 -9 213 310 216 136 108 193 123 245 231 270 156 202 303 191 195 164 163 180 384 185 206 -9 220 193 245 125 168 149 224 232 173 198 219 -9 309 205 244 266 187 215 -9 168 182 209 260 204 176 210 167 382 275 190 129 147 268 202 162 135 168 190 196 149 244 -9 184 229 173 163 288 180 256 251 249 241 292 191 131 137 160 -9 213 141 -9 181
1281 34 Mozabite Algeria-Mzab MIDDLE_EAST 156 139 113 166 147 122 104 152 255 242 229 173 208 117 181 140 245 170 296 228 166 302 141 141 288 149 270 172 247 135 214 155 199 194 118 270 222 -9 163 234 151 -9 231 274 96 120 280 174 142 241 131 162 155 205 228 241 194 186 312 274 198 -9 -9 151 173 157 186 -9 191 314 223 263 258 145 233 227 218 200 264 199 274 216 177 128 227 198 143 231 236 239 241 155 269 153 144 282 117 180 113 231 172 185 183 326 221 179 258 160 201 192 121 163 262 249 204 152 139 158 264 205 161 287 146 192 162 229 259 203 -9 105 157 205 294 -9 214 174 268 316 157 152 195 184 188 177 204 259 201 168 120 221 237 117 154 239 250 243 197 236 215 129 251 282 193 300 216 118 108 181 119 237 223 266 156 190 303 187 189 156 139 168 376 182 203 -9 196 189 245 125 168 145 212 224 170 182 219 204 288 187 244 262 187 209 136 156 178 201 256 196 172 194 163 382 259 188 125 143 268 199 158 132 164 187 172 145 224 -9 172 185 169 155 284 176 248 251 241 238 288 191 131 141 160 129 209 141 152 177
1281 34 Mozabite Algeria-Mzab MIDDLE_EAST 172 139 113 174 155 122 104 176 275 246 229 189 208 117 189 164 245 174 296 228 172 302 141 147 296 153 270 172 251 143 218 159 199 198 124 282 219 -9 167 240 151 -9 237 278 96 120 292 198 142 245 143 170 158 209 244 241 202 198 320 277 210 -9 -9 159 185 157 190 -9 195 326 227 267 266 145 233 239 236 200 270 211 277 216 189 132 233 202 149 235 248 260 261 163 281 173 144 310 132 184 113 243 176 193 187 330 233 183 266 172 201 200 129 175 262 253 212 156 139 162 268 213 164 291 154 192 162 233 267 207 -9 108 161 213 302 -9 218 174 268 320 166 160 216 184 192 181 224 263 221 180 126 221 245 125 166 242 250 246 201 244 219 157 269 282 209 310 216 136 108 197 131 249 231 270 156 202 303 191 192 160 155 180 380 185 203 -9 220 193 249 125 172 149 224 232 173 198 223 208 291 208 252 266 187 218 144 168 178 209 260 196 180 210 167 382 275 190 129 151 268 202 162 135 168 190 196 149 248 -9 184 229 173 163 288 180 252 251 245 244 292 191 131 141 160 185 209 141 158 181
1282 34 Mozabite Algeria-Mzab MIDDLE_EAST 160 124 113 182 143 118 108 156 255 242 233 173 192 117 181 140 245 162 288 228 170 290 137 141 288 149 270 172 251 147 218 151 199 194 121 266 -9 292 155 234 151 186 203 274 96 128 -9 170 138 237 147 174 155 221 236 250 194 194 316 268 206 261 264 151 185 169 190 -9 187 322 227 263 254 141 237 236 218 196 255 203 268 216 192 120 224 190 137 227 240 251 241 155 273 197 144 282 117 -9 109 235 172 185 187 334 245 175 274 168 197 188 113 167 278 253 204 152 151 150 248 205 164 283 150 188 158 229 255 203 -9 108 153 209 290 -9 214 174 256 304 151 164 210 184 188 169 204 255 197 176 123 221 237 109 158 230 242 246 193 236 209 153 -9 282 209 305 208 133 100 181 119 233 239 274 156 198 299 187 189 164 163 168 376 188 206 293 188 193 241 125 164 141 212 220 170 194 205 204 306 187 236 262 179 215 140 152 178 205 260 196 188 190 163 378 263 188 125 143 260 196 158 132 168 181 188 145 248 207 180 185 161 159 276 172 256 259 225 241 284 211 115 133 157 129 209 141 155 177
1282 34 Mozabite Algeria-Mzab MIDDLE_EAST 180 127 121 182 147 122 108 164 255 246 237 185 192 129 189 144 249 166 300 236 170 290 141 147 296 153 274 192 251 147 222 163 203 198 124 278 -9 300 159 243 151 192 237 282 111 128 -9 170 142 257 151 178 158 225 240 256 198 206 320 274 206 293 268 155 197 173 190 -9 191 322 231 267 266 141 245 239 218 196 261 207 271 220 192 120 230 190 137 227 244 263 241 159 277 197 150 302 117 -9 113 235 176 185 191 342 261 179 282 172 201 200 125 175 282 257 212 156 151 154 260 209 164 287 150 192 174 229 263 207 -9 129 153 213 290 -9 218 174 264 320 157 164 213 187 192 173 216 259 197 180 126 242 249 121 166 239 250 252 201 240 231 153 -9 282 213 310 212 133 100 181 123 237 239 278 162 202 303 195 195 164 167 176 376 191 218 293 220 203 245 133 168 161 228 232 176 194 215 208 309 205 240 270 183 218 140 160 178 205 264 204 192 190 171 382 271 190 133 151 276 196 162 132 172 196 196 145 248 215 184 217 169 163 280 176 260 267 241 247 300 215 127 133 163 181 213 153 158 177
607 36 Bedouin Israel-Negev MIDDLE_EAST 180 136 113 178 151 122 104 168 255 230 229 157 184 121 -9 140 249 166 296 228 154 286 -9 147 292 149 270 172 215 143 218 155 199 198 -9 270 219 300 159 -9 143 183 237 270 111 120 280 174 122 241 131 170 155 221 232 241 198 198 324 268 198 269 264 151 189 149 186 -9 191 322 203 255 234 145 233 236 233 196 255 195 277 216 189 124 224 190 137 227 244 251 -9 151 273 181 147 286 117 172 109 -9 -9 181 191 322 233 175 266 168 197 188 121 143 270 249 204 152 147 154 260 197 164 287 150 200 158 225 251 207 129 108 157 205 290 201 210 174 260 316 166 152 195 181 196 177 220 251 213 176 123 221 249 109 162 224 246 246 197 236 211 149 260 278 193 300 212 130 104 173 119 241 223 258 156 190 -9 191 192 152 163 180 -9 185 185 -9 212 185 -9 125 164 141 228 232 170 174 211 208 297 187 248 262 183 212 136 160 174 205 256 196 192 194 167 386 259 190 129 147 260 193 158 126 176 181 192 149 244 207 184 185 173 159 280 176 252 243 225 241 292 191 119 125 163 -9 213 137 143 177
607 36 Bedouin Israel-Negev MIDDLE_EAST 184 139 113 182 155 126 108 160 271 242 237 177 192 121 -9 156 249 170 320 228 168 306 -9 153 304 157 270 184 247 143 222 159 199 198 -9 274 219 300 159 -9 151 189 245 278 114 132 280 182 174 241 131 174 158 225 236 241 206 202 324 271 202 289 264 163 189 153 190 -9 195 326 219 259 258 149 237 239 236 200 255 199 277 220 192 132 227 198 140 235 244 251 -9 151 277 201 147 302 132 176 113 -9 -9 185 191 346 237 183 266 168 205 188 121 163 274 249 208 152 155 154 272 205 164 291 154 204 158 233 263 207 141 108 177 213 294 201 218 178 272 320 166 164 216 187 196 181 224 255 217 180 123 239 257 117 182 230 250 252 201 244 219 153 260 282 213 310 220 133 108 189 119 245 239 270 156 190 -9 195 195 160 175 180 -9 185 200 -9 224 193 -9 125 168 145 228 232 173 182 213 212 306 187 248 262 187 218 144 168 178 213 260 204 192 198 171 386 271 198 133 147 264 208 158 132 184 190 196 149 248 207 192 185 177 163 280 176 260 259 225 241 300 191 139 137 166 -9 219 141 143 181
608 36 Bedouin Israel-Negev MIDDLE_EAST 156 136 113 166 151 122 100 148 271 234 233 189 188 117 189 148 233 170 296 232 170 302 161 147 296 153 266 -9 255 143 226 159 207 198 121 266 219 300 159 234 143 183 203 274 96 120 280 170 122 -9 131 170 148 205 232 241 194 190 312 277 198 -9 264 151 181 173 190 100 199 314 227 259 254 133 233 236 218 200 255 203 274 212 192 128 224 194 134 223 244 263 241 151 269 173 147 294 117 176 105 235 168 181 187 326 229 179 262 160 201 192 125 163 274 249 204 156 139 154 256 209 164 283 150 188 143 221 255 203 138 -9 157 205 290 195 214 174 264 316 154 148 213 184 184 169 224 251 189 180 126 221 245 113 166 230 246 249 201 236 215 129 260 282 209 305 212 118 100 189 119 245 -9 258 147 202 299 191 192 152 163 176 368 182 185 297 200 189 245 125 164 157 212 224 170 174 211 204 297 190 240 262 183 215 136 152 178 201 256 196 184 194 159 370 259 -9 129 147 260 196 158 132 164 181 188 145 248 203 180 209 173 155 284 172 240 263 237 241 288 191 123 133 157 157 209 137 140 177
608 36 Bedouin Israel-Negev MIDDLE_EAST 172 139 121 170 155 126 108 164 271 238 237 189 188 117 193 164 253 170 300 236 172 302 161 150 300 153 274 -9 263 143 226 159 215 198 124 274 222 300 175 249 147 192 253 278 105 128 280 170 134 -9 139 170 158 237 232 253 198 202 312 277 202 -9 264 151 181 173 190 110 199 322 231 259 258 145 245 239 233 208 255 207 271 216 192 128 227 194 137 227 248 263 245 163 273 193 150 302 117 180 109 239 176 189 187 338 229 183 274 168 201 208 125 163 278 253 212 160 143 154 264 217 164 287 150 192 162 225 255 215 138 -9 169 209 294 198 222 178 268 320 166 152 216 187 184 173 224 251 201 184 129 239 257 129 170 230 250 252 205 240 215 149 260 286 209 310 224 121 112 193 123 245 -9 274 147 202 307 195 195 160 163 180 376 185 200 297 216 193 245 129 172 161 228 236 173 182 215 212 300 211 244 262 183 224 144 164 178 205 260 208 192 194 167 382 259 -9 129 155 268 205 158 141 172 181 192 149 248 203 180 209 173 159 288 172 252 267 241 241 296 207 135 137 166 181 213 137 155 181
609 36 Bedouin Israel-Negev MIDDLE_EAST 156 133 113 170 151 118 104 164 267 238 229 189 184 117 185 144 245 162 292 235 158 286 157 153 300 149 278 180 255 147 218 155 199 194 115 270 204 300 155 234 151 183 235 274 105 124 -9 178 146 237 131 174 155 229 228 238 194 194 316 271 194 261 268 151 181 153 190 100 187 322 227 247 254 141 245 233 224 208 255 203 268 212 192 120 224 198 143 231 240 263 245 151 277 161 147 298 117 176 113 239 172 181 183 306 229 183 250 164 197 200 -9 163 278 249 204 152 155 150 -9 205 161 271 150 188 158 221 255 203 126 108 153 205 286 198 210 170 260 312 160 148 195 184 196 173 212 243 209 180 126 221 249 121 158 233 246 249 197 244 199 149 251 282 193 300 212 118 100 185 115 237 227 266 147 186 307 191 192 152 171 168 368 194 185 293 196 189 241 121 164 145 228 228 167 178 211 208 288 187 240 262 183 215 136 164 178 209 260 200 172 194 167 378 255 190 129 139 268 196 162 132 164 172 192 149 244 199 176 209 169 155 280 176 256 243 237 238 296 191 115 137 163 149 219 141 152 177
609 36 Bedouin Israel-Negev MIDDLE_EAST 184 139 117 178 155 118 104 164 271 242 237 197 196 129 185 160 245 166 296 240 178 286 157 153 300 157 278 188 259 147 222 159 219 202 124 274 219 300 155 237 151 186 239 282 111 132 -9 194 154 249 143 174 167 241 232 253 198 202 324 274 202 265 272 155 181 169 190 106 187 326 227 251 258 145 245 239 236 212 267 207 271 220 192 128 230 198 143 231 244 263 261 167 281 181 153 310 126 180 113 239 176 189 183 362 233 187 258 168 205 208 -9 167 282 261 208 152 163 150 -9 209 164 287 154 192 162 237 263 203 126 123 169 205 294 198 218 174 264 320 160 148 210 187 196 173 216 263 221 180 129 224 249 121 174 233 250 252 201 248 221 149 251 286 205 305 216 124 116 197 135 241 239 270 150 202 311 195 192 160 171 180 372 194 206 297 200 197 245 125 168 161 228 236 170 178 215 212 291 205 248 270 187 218 140 164 182 213 260 208 192 198 167 386 271 194 133 143 272 205 162 141 168 178 196 153 248 211 176 217 169 163 280 180 260 267 241 247 300 191 131 141 163 153 219 149 155 177
610 36 Bedouin Israel-Negev MIDDLE_EAST 156 136 117 178 155 122 100 148 255 242 233 173 184 129 185 140 245 170 296 228 170 286 141 150 304 153 266 184 247 143 218 159 199 194 115 270 219 296 143 234 143 183 235 278 105 120 295 170 138 237 139 166 152 205 236 241 198 194 320 265 202 269 264 151 185 149 186 98 187 322 203 255 250 141 249 230 233 196 255 199 268 216 192 120 227 190 140 227 244 257 237 151 273 173 138 294 117 172 113 243 172 181 191 326 217 179 266 164 197 200 117 163 278 253 200 152 147 150 260 205 164 287 150 192 174 213 251 203 126 105 153 205 290 198 210 178 260 320 151 148 195 181 180 157 204 255 213 180 129 224 241 117 166 224 246 246 197 232 199 153 251 282 197 300 212 124 100 177 119 241 223 270 147 198 299 191 192 160 163 168 372 182 200 -9 200 189 241 125 168 165 -9 232 170 206 215 204 291 190 244 266 171 209 136 152 178 205 252 192 184 190 167 370 271 190 129 147 264 196 158 126 168 175 192 149 244 211 188 185 169 159 276 172 256 259 225 241 296 207 127 125 157 129 209 141 152 177
610 36 Bedouin Israel-Negev MIDDLE_EAST 176 139 121 182 155 122 108 160 255 246 237 177 192 129 185 148 249 170 300 228 172 306 141 153 304 157 274 188 247 151 226 163 199 198 115 270 219 296 159 240 147 189 247 278 111 120 295 170 158 241 139 178 152 205 236 256 206 202 320 271 214 277 268 159 193 173 190 108 187 330 223 259 254 145 253 236 233 200 267 203 277 216 192 132 230 194 140 231 252 266 249 159 281 173 147 294 135 180 113 243 176 189 191 338 237 183 282 176 205 204 125 167 282 253 216 156 155 150 268 209 167 291 150 196 174 225 267 211 129 108 157 217 294 204 214 178 272 328 166 160 213 190 196 173 224 255 217 180 132 230 257 129 166 239 250 252 209 244 215 153 260 286 213 305 216 136 108 193 119 249 239 274 159 198 303 191 195 160 171 168 372 191 212 -9 200 193 241 133 168 165 -9 232 170 206 215 212 297 202 244 270 175 218 140 160 182 213 260 196 192 206 171 370 279 194 129 155 264 199 162 132 184 190 200 153 252 211 188 205 177 167 280 176 256 267 237 244 296 211 139 125 160 173 217 145 152 181
611 36 Bedouin Israel-Negev MIDDLE_EAST 180 127 113 166 159 -9 100 152 255 238 241 173 184 117 -9 148 245 162 296 228 168 -9 141 147 304 153 266 180 251 135 214 155 199 198 -9 274 204 296 155 -9 143 180 235 278 96 128 285 174 -9 241 131 170 152 205 232 241 194 190 312 271 198 289 268 151 177 149 186 -9 183 326 231 243 254 141 237 236 230 196 255 191 268 216 183 120 227 190 137 227 240 263 -9 155 277 169 147 294 123 176 109 -9 172 181 187 318 229 183 250 160 197 188 121 159 262 253 204 140 139 154 260 209 161 291 146 184 158 217 255 207 126 108 161 205 286 201 214 174 264 312 166 148 -9 181 184 173 204 259 209 180 126 230 249 121 150 224 250 243 197 232 207 129 251 282 193 310 212 127 100 185 119 237 235 258 156 198 303 191 189 160 163 180 368 182 200 -9 220 185 -9 117 -9 165 -9 228 -9 186 215 204 288 202 240 266 187 212 140 152 178 209 256 196 176 190 159 378 259 190 129 143 260 196 162 138 164 181 196 137 224 -9 184 209 169 155 280 172 240 263 -9 241 288 191 115 137 157 -9 209 141 -9 173
611 36 Bedouin Israel-Negev MIDDLE_EAST 180 133 121 178 159 -9 108 164 279 242 241 185 188 129 -9 156 249 170 296 232 170 -9 141 153 304 157 274 188 255 143 230 159 207 202 -9 274 207 296 163 -9 151 183 239 286 96 128 295 194 -9 245 135 170 158 205 232 241 198 194 320 274 206 293 272 151 185 165 194 -9 191 334 235 267 254 145 245 236 239 196 267 203 274 220 192 120 233 190 140 231 244 263 -9 159 277 181 151 294 135 176 113 -9 172 185 199 338 253 183 266 172 205 188 125 171 286 253 208 148 167 158 272 213 167 295 150 192 170 225 255 211 126 126 169 213 294 204 214 174 272 316 166 168 -9 184 188 177 208 263 213 180 132 230 253 121 162 230 250 246 201 244 219 129 260 286 205 310 216 133 112 185 131 241 239 274 156 198 311 199 195 164 163 188 380 185 212 -9 224 189 -9 129 -9 165 -9 232 -9 186 215 220 291 205 248 270 187 218 144 164 190 213 260 196 188 218 167 386 259 192 129 159 264 205 162 141 168 193 196 149 240 -9 188 225 169 163 280 172 260 267 -9 241 292 191 115 137 166 -9 225 149 -9 173
612 36 Bedouin Israel-Negev MIDDLE_EAST 176 133 105 170 147 122 104 160 271 238 233 189 172 117 189 140 241 150 292 224 168 298 161 147 304 157 266 184 247 143 222 159 199 194 115 274 219 296 143 234 143 189 241 274 111 120 277 170 122 237 131 162 155 205 232 256 194 186 316 277 206 -9 268 151 181 153 190 108 199 318 223 255 238 141 245 227 233 200 255 199 268 216 192 120 227 198 143 227 240 254 237 151 269 161 144 294 117 172 109 235 164 181 183 330 237 183 270 168 197 196 121 163 262 253 200 152 143 150 260 201 161 287 150 184 143 213 -9 203 126 -9 153 205 290 198 214 170 268 320 157 148 195 190 184 177 204 247 197 172 123 230 245 117 154 230 242 252 201 240 215 153 278 274 181 300 216 118 100 173 119 241 223 258 156 198 299 187 192 152 167 180 376 182 185 289 -9 189 233 125 164 161 228 224 -9 194 215 204 297 187 240 262 183 215 136 160 174 205 248 196 176 190 163 370 259 190 129 143 260 193 158 126 172 193 188 153 244 199 188 185 165 159 280 176 256 251 225 244 296 191 131 133 160 125 213 149 140 173
612 36 Bedouin Israel-Negev MIDDLE_EAST 192 136 125 178 155 122 104 160 275 238 241 189 192 121 201 148 249 166 324 228 170 318 165 153 304 157 274 188 255 147 230 163 199 194 115 278 222 300 155 249 151 189 247 274 111 136 292 174 170 245 143 162 158 205 236 256 194 194 316 280 206 -9 268 159 193 153 190 108 199 326 227 263 254 145 249 236 236 200 267 199 273 220 192 132 227 198 146 231 248 263 241 163 273 173 147 294 138 176 117 239 176 189 183 334 257 183 270 172 205 204 125 167 282 253 208 152 155 158 268 205 167 287 162 200 174 229 -9 207 126 -9 161 209 298 204 218 178 268 324 160 152 207 190 188 177 220 251 213 176 126 239 257 133 154 230 250 252 201 240 215 153 278 286 209 305 220 133 100 193 119 245 223 274 159 198 307 191 198 160 171 180 376 185 209 293 -9 193 245 125 172 161 228 232 -9 198 219 208 306 211 248 266 187 218 140 164 178 209 256 204 192 202 167 370 259 202 133 143 272 199 162 126 184 196 196 153 248 203 188 185 177 159 284 180 260 263 249 247 300 211 143 137 166 185 221 153 143 181
613 36 Bedouin Israel-Negev MIDDLE_EAST 156 136 109 178 151 122 100 168 255 234 229 177 184 117 185 140 245 162 300 224 162 298 141 150 292 145 274 172 235 135 218 159 199 194 115 270 219 292 159 243 155 186 231 266 96 120 -9 194 122 241 131 174 155 221 236 256 198 198 308 265 206 269 264 151 177 153 186 106 183 322 231 263 250 141 225 -9 224 200 255 203 271 216 192 128 221 190 140 227 244 260 241 151 273 197 147 302 126 176 101 231 172 185 187 326 233 179 266 164 197 188 125 -9 262 245 208 148 143 154 260 197 164 287 150 184 170 209 251 207 126 108 169 205 294 195 214 174 264 320 151 160 195 181 180 165 204 255 213 172 129 221 241 117 158 224 242 246 197 232 215 149 251 286 189 305 212 127 100 173 115 245 223 270 147 198 295 187 192 156 163 176 368 179 212 289 -9 189 245 125 164 161 212 232 170 182 211 212 288 190 240 262 175 218 140 156 182 209 256 196 188 190 163 374 271 194 133 131 264 202 162 135 164 181 188 149 244 215 184 185 165 159 284 172 244 259 221 241 300 191 131 125 157 129 209 137 149 173
613 36 Bedouin Israel-Negev MIDDLE_EAST 184 139 117 178 151 126 108 160 271 234 237 189 184 117 205 144 249 166 300 228 164 302 141 156 296 149 274 184 247 143 226 167 203 194 118 282 222 300 163 252 159 192 245 278 111 128 -9 202 134 241 147 174 158 225 236 259 202 206 320 271 206 297 268 155 185 169 190 106 187 322 235 263 258 145 245 -9 230 208 267 207 273 224 192 128 230 198 143 235 248 269 257 155 281 197 150 306 135 180 113 235 176 185 195 326 233 183 266 172 205 208 125 -9 274 257 212 152 155 162 260 217 164 295 150 184 170 233 263 215 138 108 169 205 298 198 218 178 272 320 157 164 213 190 192 181 224 267 217 180 135 221 245 121 162 224 250 252 201 232 221 149 281 290 189 305 212 133 120 189 123 245 235 274 156 206 307 187 195 160 163 180 372 191 215 297 -9 189 249 137 168 161 224 232 173 194 215 216 291 205 248 266 183 218 148 156 186 213 260 196 192 190 171 378 279 194 133 143 264 205 162 144 168 190 192 149 248 215 184 209 173 163 284 172 252 259 241 241 300 191 135 149 163 129 213 157 152 173
614 36 Bedouin Israel-Negev MIDDLE_EAST 176 133 113 170 151 122 104 156 271 238 229 177 184 117 185 144 245 162 284 228 168 286 153 150 304 157 270 172 255 143 218 159 203 194 118 270 219 292 155 240 151 189 227 278 96 120 277 170 150 245 131 174 152 205 232 241 194 198 308 271 202 265 268 155 177 149 186 98 187 322 231 251 234 133 225 233 -9 204 267 191 280 216 189 124 227 194 140 231 240 251 237 151 269 173 147 302 117 172 113 235 172 185 187 322 217 179 254 164 201 188 113 163 262 253 200 140 147 154 256 201 164 283 150 192 158 229 251 207 126 105 157 201 294 198 214 166 264 316 166 148 195 181 184 169 204 255 201 180 123 221 249 113 162 230 246 246 197 236 201 153 251 282 193 300 216 118 104 185 115 233 227 270 147 202 303 175 195 164 163 180 368 182 197 297 212 185 245 125 164 149 232 228 167 178 207 212 288 190 248 266 183 215 136 152 190 213 260 196 184 194 163 382 259 188 121 143 264 196 158 132 164 193 192 145 232 203 -9 213 169 155 276 180 252 -9 225 235 296 191 139 121 157 157 209 145 155 181
[truncated: 11,510,401 more chars]
