# Supplementary material for: Population Structure in a Comprehensive Genomic Data Set on Human Microsatellite Variation
Source: G3 (Bethesda). 2013 May 1;3(5):891–907. doi: 10.1534/g3.113.005728 (PMC3656735; doi:10.1534/g3.113.005728)
Supplement: Supporting Information [file supp_g3.113.005728_FileS1.zip › pembertonEtAl2013.subsets.txt]

individualID	populationID	populationName	location	geographicRegion	fromHGDP-CEPH-dataSet[RosenbergEtAl2005]?	fromNativeAmerican-dataSet[WangEtAl2007]?	fromLatino-dataSet[WangEtAl2008]?	fromJewish-dataSet[KopelmanEtAl2009]?	fromAsianIndian-dataSet[RosenbergEtAl2006]?	fromChhaGaamPatel-dataSet[PembertonEtAl2012]?	fromPacificIslander-dataSet[FriedlaenderEtAl2008]?	fromAfrican-dataSet[TishkoffEtAl2009]?	fromChimpanzee-dataSet[BecquetEtAl2007]?	inMS5795	inMS5547	inMS5435	inMS5592	inMS5362	inMS5255	inMS5879	inMS5631	inMS5519	inMS5676	inMS5446	inMS5339
794	20	Orcadian	OrkneyIslands	EUROPE	1	0	0	0	0	0	0	0	0	1	1	1	1	1	1	1	1	1	1	1	1
795	20	Orcadian	OrkneyIslands	EUROPE	1	0	0	0	0	0	0	0	0	1	1	1	1	1	1	1	1	1	1	1	1
796	20	Orcadian	OrkneyIslands	EUROPE	1	0	0	0	0	0	0	0	0	1	1	1	1	1	1	1	1	1	1	1	1
797	20	Orcadian	OrkneyIslands	EUROPE	1	0	0	0	0	0	0	0	0	1	1	1	1	1	1	1	1	1	1	1	1
798	20	Orcadian	OrkneyIslands	EUROPE	1	0	0	0	0	0	0	0	0	1	1	1	1	1	1	1	1	1	1	1	1
799	20	Orcadian	OrkneyIslands	EUROPE	1	0	0	0	0	0	0	0	0	1	1	1	1	1	1	1	1	1	1	1	1
800	20	Orcadian	OrkneyIslands	EUROPE	1	0	0	0	0	0	0	0	0	1	1	1	1	1	1	1	1	1	1	1	1
801	20	Orcadian	OrkneyIslands	EUROPE	1	0	0	0	0	0	0	0	0	1	0	0	1	0	0	1	0	0	1	0	0
802	20	Orcadian	OrkneyIslands	EUROPE	1	0	0	0	0	0	0	0	0	1	1	1	1	1	1	1	1	1	1	1	1
803	20	Orcadian	OrkneyIslands	EUROPE	1	0	0	0	0	0	0	0	0	1	1	1	1	1	1	1	1	1	1	1	1
804	20	Orcadian	OrkneyIslands	EUROPE	1	0	0	0	0	0	0	0	0	1	1	1	1	1	1	1	1	1	1	1	1
805	20	Orcadian	OrkneyIslands	EUROPE	1	0	0	0	0	0	0	0	0	1	1	1	1	1	1	1	1	1	1	1	1
806	20	Orcadian	OrkneyIslands	EUROPE	1	0	0	0	0	0	0	0	0	1	1	1	1	1	1	1	1	1	1	1	1
807	20	Orcadian	OrkneyIslands	EUROPE	1	0	0	0	0	0	0	0	0	1	1	1	1	1	1	1	1	1	1	1	1
808	20	Orcadian	OrkneyIslands	EUROPE	1	0	0	0	0	0	0	0	0	1	1	1	1	1	1	1	1	1	1	1	1
810	20	Orcadian	OrkneyIslands	EUROPE	1	0	0	0	0	0	0	0	0	1	1	1	1	1	1	1	1	1	1	1	1
1381	21	Adygei	Russia-Caucasus	EUROPE	1	0	0	0	0	0	0	0	0	1	1	1	1	1	1	1	1	1	1	1	1
1382	21	Adygei	Russia-Caucasus	EUROPE	1	0	0	0	0	0	0	0	0	1	1	1	1	1	1	1	1	1	1	1	1
1383	21	Adygei	Russia-Caucasus	EUROPE	1	0	0	0	0	0	0	0	0	1	1	1	1	1	1	1	1	1	1	1	1
1384	21	Adygei	Russia-Caucasus	EUROPE	1	0	0	0	0	0	0	0	0	1	1	1	1	1	1	1	1	1	1	1	1
1385	21	Adygei	Russia-Caucasus	EUROPE	1	0	0	0	0	0	0	0	0	1	1	1	1	1	1	1	1	1	1	1	1
1386	21	Adygei	Russia-Caucasus	EUROPE	1	0	0	0	0	0	0	0	0	1	1	1	1	1	1	1	1	1	1	1	1
1387	21	Adygei	Russia-Caucasus	EUROPE	1	0	0	0	0	0	0	0	0	1	1	1	1	1	1	1	1	1	1	1	1
1388	21	Adygei	Russia-Caucasus	EUROPE	1	0	0	0	0	0	0	0	0	1	1	1	1	1	1	1	1	1	1	1	1
1396	21	Adygei	Russia-Caucasus	EUROPE	1	0	0	0	0	0	0	0	0	1	1	1	1	1	1	1	1	1	1	1	1
1397	21	Adygei	Russia-Caucasus	EUROPE	1	0	0	0	0	0	0	0	0	1	1	1	1	1	1	1	1	1	1	1	1
1398	21	Adygei	Russia-Caucasus	EUROPE	1	0	0	0	0	0	0	0	0	1	1	1	1	1	1	1	1	1	1	1	1
1399	21	Adygei	Russia-Caucasus	EUROPE	1	0	0	0	0	0	0	0	0	1	1	1	1	1	1	1	1	1	1	1	1
1400	21	Adygei	Russia-Caucasus	EUROPE	1	0	0	0	0	0	0	0	0	1	1	1	1	1	1	1	1	1	1	1	1
1401	21	Adygei	Russia-Caucasus	EUROPE	1	0	0	0	0	0	0	0	0	1	1	1	1	1	1	1	1	1	1	1	1
1402	21	Adygei	Russia-Caucasus	EUROPE	1	0	0	0	0	0	0	0	0	1	1	1	1	1	1	1	1	1	1	1	1
1403	21	Adygei	Russia-Caucasus	EUROPE	1	0	0	0	0	0	0	0	0	1	1	1	1	1	1	1	1	1	1	1	1
1404	21	Adygei	Russia-Caucasus	EUROPE	1	0	0	0	0	0	0	0	0	1	1	1	1	1	1	1	1	1	1	1	1
879	22	Russian	Russia	EUROPE	1	0	0	0	0	0	0	0	0	1	1	1	1	1	1	1	1	1	1	1	1
880	22	Russian	Russia	EUROPE	1	0	0	0	0	0	0	0	0	1	1	1	1	1	1	1	1	1	1	1	1
881	22	Russian	Russia	EUROPE	1	0	0	0	0	0	0	0	0	1	1	1	1	1	1	1	1	1	1	1	1
882	22	Russian	Russia	EUROPE	1	0	0	0	0	0	0	0	0	1	1	1	1	1	1	1	1	1	1	1	1
883	22	Russian	Russia	EUROPE	1	0	0	0	0	0	0	0	0	1	1	1	1	1	1	1	1	1	1	1	1
884	22	Russian	Russia	EUROPE	1	0	0	0	0	0	0	0	0	1	1	1	1	1	1	1	1	1	1	1	1
885	22	Russian	Russia	EUROPE	1	0	0	0	0	0	0	0	0	1	1	1	1	1	1	1	1	1	1	1	1
886	22	Russian	Russia	EUROPE	1	0	0	0	0	0	0	0	0	1	1	1	1	1	1	1	1	1	1	1	1
887	22	Russian	Russia	EUROPE	1	0	0	0	0	0	0	0	0	1	1	1	1	1	1	1	1	1	1	1	1
888	22	Russian	Russia	EUROPE	1	0	0	0	0	0	0	0	0	1	1	1	1	1	1	1	1	1	1	1	1
889	22	Russian	Russia	EUROPE	1	0	0	0	0	0	0	0	0	1	1	1	1	1	1	1	1	1	1	1	1
890	22	Russian	Russia	EUROPE	1	0	0	0	0	0	0	0	0	1	1	1	1	1	1	1	1	1	1	1	1
891	22	Russian	Russia	EUROPE	1	0	0	0	0	0	0	0	0	1	1	1	1	1	1	1	1	1	1	1	1
892	22	Russian	Russia	EUROPE	1	0	0	0	0	0	0	0	0	1	1	1	1	1	1	1	1	1	1	1	1
893	22	Russian	Russia	EUROPE	1	0	0	0	0	0	0	0	0	1	1	1	1	1	1	1	1	1	1	1	1
894	22	Russian	Russia	EUROPE	1	0	0	0	0	0	0	0	0	1	1	1	1	1	1	1	1	1	1	1	1
895	22	Russian	Russia	EUROPE	1	0	0	0	0	0	0	0	0	1	1	1	1	1	1	1	1	1	1	1	1
896	22	Russian	Russia	EUROPE	1	0	0	0	0	0	0	0	0	1	1	1	1	1	1	1	1	1	1	1	1
897	22	Russian	Russia	EUROPE	1	0	0	0	0	0	0	0	0	1	1	1	1	1	1	1	1	1	1	1	1
898	22	Russian	Russia	EUROPE	1	0	0	0	0	0	0	0	0	1	1	1	1	1	1	1	1	1	1	1	1
899	22	Russian	Russia	EUROPE	1	0	0	0	0	0	0	0	0	1	1	1	1	1	1	1	1	1	1	1	1
900	22	Russian	Russia	EUROPE	1	0	0	0	0	0	0	0	0	1	1	1	1	1	1	1	1	1	1	1	1
901	22	Russian	Russia	EUROPE	1	0	0	0	0	0	0	0	0	1	1	1	1	1	1	1	1	1	1	1	1
902	22	Russian	Russia	EUROPE	1	0	0	0	0	0	0	0	0	1	1	1	1	1	1	1	1	1	1	1	1
903	22	Russian	Russia	EUROPE	1	0	0	0	0	0	0	0	0	1	1	1	1	1	1	1	1	1	1	1	1
1357	24	Basque	France	EUROPE	1	0	0	0	0	0	0	0	0	1	1	1	1	1	1	1	1	1	1	1	1
1358	24	Basque	France	EUROPE	1	0	0	0	0	0	0	0	0	1	1	1	1	1	1	1	1	1	1	1	1
1359	24	Basque	France	EUROPE	1	0	0	0	0	0	0	0	0	1	1	1	1	1	1	1	1	1	1	1	1
1360	24	Basque	France	EUROPE	1	0	0	0	0	0	0	0	0	1	1	1	1	1	1	1	1	1	1	1	1
1361	24	Basque	France	EUROPE	1	0	0	0	0	0	0	0	0	1	1	1	1	1	1	1	1	1	1	1	1
1362	24	Basque	France	EUROPE	1	0	0	0	0	0	0	0	0	1	1	1	1	1	1	1	1	1	1	1	1
1363	24	Basque	France	EUROPE	1	0	0	0	0	0	0	0	0	1	1	1	1	1	1	1	1	1	1	1	1
1364	24	Basque	France	EUROPE	1	0	0	0	0	0	0	0	0	1	1	1	1	1	1	1	1	1	1	1	1
1365	24	Basque	France	EUROPE	1	0	0	0	0	0	0	0	0	1	1	1	1	1	1	1	1	1	1	1	1
1366	24	Basque	France	EUROPE	1	0	0	0	0	0	0	0	0	1	1	1	1	1	1	1	1	1	1	1	1
1367	24	Basque	France	EUROPE	1	0	0	0	0	0	0	0	0	1	1	1	1	1	1	1	1	1	1	1	1
1368	24	Basque	France	EUROPE	1	0	0	0	0	0	0	0	0	1	1	1	1	1	1	1	1	1	1	1	1
1369	24	Basque	France	EUROPE	1	0	0	0	0	0	0	0	0	1	1	1	1	1	1	1	1	1	1	1	1
1370	24	Basque	France	EUROPE	1	0	0	0	0	0	0	0	0	1	1	1	1	1	1	1	1	1	1	1	1
1371	24	Basque	France	EUROPE	1	0	0	0	0	0	0	0	0	1	1	1	1	1	1	1	1	1	1	1	1
1372	24	Basque	France	EUROPE	1	0	0	0	0	0	0	0	0	1	1	1	1	1	1	1	1	1	1	1	1
1373	24	Basque	France	EUROPE	1	0	0	0	0	0	0	0	0	1	1	1	1	1	1	1	1	1	1	1	1
1374	24	Basque	France	EUROPE	1	0	0	0	0	0	0	0	0	1	1	1	1	1	1	1	1	1	1	1	1
1375	24	Basque	France	EUROPE	1	0	0	0	0	0	0	0	0	1	1	1	1	1	1	1	1	1	1	1	1
1376	24	Basque	France	EUROPE	1	0	0	0	0	0	0	0	0	1	1	1	1	1	1	1	1	1	1	1	1
1377	24	Basque	France	EUROPE	1	0	0	0	0	0	0	0	0	1	1	1	1	1	1	1	1	1	1	1	1
1378	24	Basque	France	EUROPE	1	0	0	0	0	0	0	0	0	1	1	1	1	1	1	1	1	1	1	1	1
1379	24	Basque	France	EUROPE	1	0	0	0	0	0	0	0	0	1	1	1	1	1	1	1	1	1	1	1	1
1380	24	Basque	France	EUROPE	1	0	0	0	0	0	0	0	0	1	1	1	1	1	1	1	1	1	1	1	1
511	25	French	France	EUROPE	1	0	0	0	0	0	0	0	0	1	1	1	1	1	1	1	1	1	1	1	1
512	25	French	France	EUROPE	1	0	0	0	0	0	0	0	0	1	1	1	1	1	1	1	1	1	1	1	1
513	25	French	France	EUROPE	1	0	0	0	0	0	0	0	0	1	1	1	1	1	1	1	1	1	1	1	1
514	25	French	France	EUROPE	1	0	0	0	0	0	0	0	0	1	1	1	1	1	1	1	1	1	1	1	1
515	25	French	France	EUROPE	1	0	0	0	0	0	0	0	0	1	1	1	1	1	1	1	1	1	1	1	1
516	25	French	France	EUROPE	1	0	0	0	0	0	0	0	0	1	1	1	1	1	1	1	1	1	1	1	1
517	25	French	France	EUROPE	1	0	0	0	0	0	0	0	0	1	1	1	1	1	1	1	1	1	1	1	1
518	25	French	France	EUROPE	1	0	0	0	0	0	0	0	0	1	1	1	1	1	1	1	1	1	1	1	1
519	25	French	France	EUROPE	1	0	0	0	0	0	0	0	0	1	1	1	1	1	1	1	1	1	1	1	1
520	25	French	France	EUROPE	1	0	0	0	0	0	0	0	0	1	1	1	1	1	1	1	1	1	1	1	1
521	25	French	France	EUROPE	1	0	0	0	0	0	0	0	0	1	1	1	1	1	1	1	1	1	1	1	1
522	25	French	France	EUROPE	1	0	0	0	0	0	0	0	0	1	1	1	1	1	1	1	1	1	1	1	1
523	25	French	France	EUROPE	1	0	0	0	0	0	0	0	0	1	1	1	1	1	1	1	1	1	1	1	1
524	25	French	France	EUROPE	1	0	0	0	0	0	0	0	0	1	1	1	1	1	1	1	1	1	1	1	1
525	25	French	France	EUROPE	1	0	0	0	0	0	0	0	0	1	1	1	1	1	1	1	1	1	1	1	1
526	25	French	France	EUROPE	1	0	0	0	0	0	0	0	0	1	1	1	1	1	1	1	1	1	1	1	1
527	25	French	France	EUROPE	1	0	0	0	0	0	0	0	0	1	1	1	1	1	1	1	1	1	1	1	1
528	25	French	France	EUROPE	1	0	0	0	0	0	0	0	0	1	1	1	1	1	1	1	1	1	1	1	1
529	25	French	France	EUROPE	1	0	0	0	0	0	0	0	0	1	1	1	1	1	1	1	1	1	1	1	1
530	25	French	France	EUROPE	1	0	0	0	0	0	0	0	0	1	1	1	1	1	1	1	1	1	1	1	1
531	25	French	France	EUROPE	1	0	0	0	0	0	0	0	0	1	1	1	1	1	1	1	1	1	1	1	1
532	25	French	France	EUROPE	1	0	0	0	0	0	0	0	0	1	0	0	1	0	0	1	0	0	1	0	0
533	25	French	France	EUROPE	1	0	0	0	0	0	0	0	0	1	1	1	1	1	1	1	1	1	1	1	1
534	25	French	France	EUROPE	1	0	0	0	0	0	0	0	0	1	1	1	1	1	1	1	1	1	1	1	1
535	25	French	France	EUROPE	1	0	0	0	0	0	0	0	0	1	1	1	1	1	1	1	1	1	1	1	1
536	25	French	France	EUROPE	1	0	0	0	0	0	0	0	0	1	1	1	1	1	1	1	1	1	1	1	1
537	25	French	France	EUROPE	1	0	0	0	0	0	0	0	0	1	1	1	1	1	1	1	1	1	1	1	1
538	25	French	France	EUROPE	1	0	0	0	0	0	0	0	0	1	1	1	1	1	1	1	1	1	1	1	1
539	25	French	France	EUROPE	1	0	0	0	0	0	0	0	0	1	1	1	1	1	1	1	1	1	1	1	1
1147	27	Italian	Italy-Bergamo	EUROPE	1	0	0	0	0	0	0	0	0	1	1	1	1	1	1	1	1	1	1	1	1
1149	27	Italian	Italy-Bergamo	EUROPE	1	0	0	0	0	0	0	0	0	1	1	1	1	1	1	1	1	1	1	1	1
1151	27	Italian	Italy-Bergamo	EUROPE	1	0	0	0	0	0	0	0	0	1	1	1	1	1	1	1	1	1	1	1	1
1152	27	Italian	Italy-Bergamo	EUROPE	1	0	0	0	0	0	0	0	0	1	1	1	1	1	1	1	1	1	1	1	1
1153	27	Italian	Italy-Bergamo	EUROPE	1	0	0	0	0	0	0	0	0	1	1	1	1	1	1	1	1	1	1	1	1
1155	27	Italian	Italy-Bergamo	EUROPE	1	0	0	0	0	0	0	0	0	1	1	1	1	1	1	1	1	1	1	1	1
1156	27	Italian	Italy-Bergamo	EUROPE	1	0	0	0	0	0	0	0	0	1	1	1	1	1	1	1	1	1	1	1	1
1157	27	Italian	Italy-Bergamo	EUROPE	1	0	0	0	0	0	0	0	0	1	1	1	1	1	1	1	1	1	1	1	1
1171	27	Italian	Italy-Bergamo	EUROPE	1	0	0	0	0	0	0	0	0	1	1	1	1	1	1	1	1	1	1	1	1
1172	27	Italian	Italy-Bergamo	EUROPE	1	0	0	0	0	0	0	0	0	1	1	1	1	1	1	1	1	1	1	1	1
1173	27	Italian	Italy-Bergamo	EUROPE	1	0	0	0	0	0	0	0	0	1	1	1	1	1	1	1	1	1	1	1	1
1174	27	Italian	Italy-Bergamo	EUROPE	1	0	0	0	0	0	0	0	0	1	1	1	1	1	1	1	1	1	1	1	1
1177	27	Italian	Italy-Bergamo	EUROPE	1	0	0	0	0	0	0	0	0	1	1	1	1	1	1	1	1	1	1	1	1
665	28	Sardinian	Italy	EUROPE	1	0	0	0	0	0	0	0	0	1	1	1	1	1	1	1	1	1	1	1	1
666	28	Sardinian	Italy	EUROPE	1	0	0	0	0	0	0	0	0	1	1	1	1	1	1	1	1	1	1	1	1
667	28	Sardinian	Italy	EUROPE	1	0	0	0	0	0	0	0	0	1	1	1	1	1	1	1	1	1	1	1	1
668	28	Sardinian	Italy	EUROPE	1	0	0	0	0	0	0	0	0	1	1	1	1	1	1	1	1	1	1	1	1
669	28	Sardinian	Italy	EUROPE	1	0	0	0	0	0	0	0	0	1	1	1	1	1	1	1	1	1	1	1	1
670	28	Sardinian	Italy	EUROPE	1	0	0	0	0	0	0	0	0	1	1	1	1	1	1	1	1	1	1	1	1
671	28	Sardinian	Italy	EUROPE	1	0	0	0	0	0	0	0	0	1	1	1	1	1	1	1	1	1	1	1	1
672	28	Sardinian	Italy	EUROPE	1	0	0	0	0	0	0	0	0	1	1	1	1	1	1	1	1	1	1	1	1
673	28	Sardinian	Italy	EUROPE	1	0	0	0	0	0	0	0	0	1	1	1	1	1	1	1	1	1	1	1	1
674	28	Sardinian	Italy	EUROPE	1	0	0	0	0	0	0	0	0	1	1	1	1	1	1	1	1	1	1	1	1
1062	28	Sardinian	Italy	EUROPE	1	0	0	0	0	0	0	0	0	1	1	1	1	1	1	1	1	1	1	1	1
1063	28	Sardinian	Italy	EUROPE	1	0	0	0	0	0	0	0	0	1	1	1	1	1	1	1	1	1	1	1	1
1064	28	Sardinian	Italy	EUROPE	1	0	0	0	0	0	0	0	0	1	1	1	1	1	1	1	1	1	1	1	1
1065	28	Sardinian	Italy	EUROPE	1	0	0	0	0	0	0	0	0	1	1	1	1	1	1	1	1	1	1	1	1
1066	28	Sardinian	Italy	EUROPE	1	0	0	0	0	0	0	0	0	1	1	1	1	1	1	1	1	1	1	1	1
1067	28	Sardinian	Italy	EUROPE	1	0	0	0	0	0	0	0	0	1	1	1	1	1	1	1	1	1	1	1	1
1068	28	Sardinian	Italy	EUROPE	1	0	0	0	0	0	0	0	0	1	1	1	1	1	1	1	1	1	1	1	1
1069	28	Sardinian	Italy	EUROPE	1	0	0	0	0	0	0	0	0	1	1	1	1	1	1	1	1	1	1	1	1
1070	28	Sardinian	Italy	EUROPE	1	0	0	0	0	0	0	0	0	1	1	1	1	1	1	1	1	1	1	1	1
1071	28	Sardinian	Italy	EUROPE	1	0	0	0	0	0	0	0	0	1	1	1	1	1	1	1	1	1	1	1	1
1072	28	Sardinian	Italy	EUROPE	1	0	0	0	0	0	0	0	0	1	1	1	1	1	1	1	1	1	1	1	1
1073	28	Sardinian	Italy	EUROPE	1	0	0	0	0	0	0	0	0	1	1	1	1	1	1	1	1	1	1	1	1
1074	28	Sardinian	Italy	EUROPE	1	0	0	0	0	0	0	0	0	1	1	1	1	1	1	1	1	1	1	1	1
1075	28	Sardinian	Italy	EUROPE	1	0	0	0	0	0	0	0	0	1	1	1	1	1	1	1	1	1	1	1	1
1076	28	Sardinian	Italy	EUROPE	1	0	0	0	0	0	0	0	0	1	1	1	1	1	1	1	1	1	1	1	1
1077	28	Sardinian	Italy	EUROPE	1	0	0	0	0	0	0	0	0	1	1	1	1	1	1	1	1	1	1	1	1
1078	28	Sardinian	Italy	EUROPE	1	0	0	0	0	0	0	0	0	1	1	1	1	1	1	1	1	1	1	1	1
1079	28	Sardinian	Italy	EUROPE	1	0	0	0	0	0	0	0	0	1	1	1	1	1	1	1	1	1	1	1	1
1161	29	Tuscan	Italy	EUROPE	1	0	0	0	0	0	0	0	0	1	1	1	1	1	1	1	1	1	1	1	1
1162	29	Tuscan	Italy	EUROPE	1	0	0	0	0	0	0	0	0	1	1	1	1	1	1	1	1	1	1	1	1
1163	29	Tuscan	Italy	EUROPE	1	0	0	0	0	0	0	0	0	1	1	1	1	1	1	1	1	1	1	1	1
1164	29	Tuscan	Italy	EUROPE	1	0	0	0	0	0	0	0	0	1	1	1	1	1	1	1	1	1	1	1	1
1166	29	Tuscan	Italy	EUROPE	1	0	0	0	0	0	0	0	0	1	1	1	1	1	1	1	1	1	1	1	1
1167	29	Tuscan	Italy	EUROPE	1	0	0	0	0	0	0	0	0	1	1	1	1	1	1	1	1	1	1	1	1
1168	29	Tuscan	Italy	EUROPE	1	0	0	0	0	0	0	0	0	1	1	1	1	1	1	1	1	1	1	1	1
1169	29	Tuscan	Italy	EUROPE	1	0	0	0	0	0	0	0	0	1	1	1	1	1	1	1	1	1	1	1	1
1253	34	Mozabite	Algeria-Mzab	MIDDLE_EAST	1	0	0	0	0	0	0	0	0	1	1	1	1	1	1	1	1	1	1	1	1
1254	34	Mozabite	Algeria-Mzab	MIDDLE_EAST	1	0	0	0	0	0	0	0	0	1	1	1	1	1	1	1	1	1	1	1	1
1255	34	Mozabite	Algeria-Mzab	MIDDLE_EAST	1	0	0	0	0	0	0	0	0	1	1	1	1	1	1	1	1	1	1	1	1
1256	34	Mozabite	Algeria-Mzab	MIDDLE_EAST	1	0	0	0	0	0	0	0	0	1	1	1	1	1	1	1	1	1	1	1	1
1257	34	Mozabite	Algeria-Mzab	MIDDLE_EAST	1	0	0	0	0	0	0	0	0	1	1	1	1	1	1	1	1	1	1	1	1
1258	34	Mozabite	Algeria-Mzab	MIDDLE_EAST	1	0	0	0	0	0	0	0	0	1	1	1	1	1	1	1	1	1	1	1	1
1259	34	Mozabite	Algeria-Mzab	MIDDLE_EAST	1	0	0	0	0	0	0	0	0	1	1	1	1	1	1	1	1	1	1	1	1
1260	34	Mozabite	Algeria-Mzab	MIDDLE_EAST	1	0	0	0	0	0	0	0	0	1	1	1	1	1	1	1	1	1	1	1	1
1261	34	Mozabite	Algeria-Mzab	MIDDLE_EAST	1	0	0	0	0	0	0	0	0	1	1	1	1	1	1	1	1	1	1	1	1
1262	34	Mozabite	Algeria-Mzab	MIDDLE_EAST	1	0	0	0	0	0	0	0	0	1	1	1	1	1	1	1	1	1	1	1	1
1263	34	Mozabite	Algeria-Mzab	MIDDLE_EAST	1	0	0	0	0	0	0	0	0	1	1	1	1	1	1	1	1	1	1	1	1
1264	34	Mozabite	Algeria-Mzab	MIDDLE_EAST	1	0	0	0	0	0	0	0	0	1	1	1	1	1	1	1	1	1	1	1	1
1265	34	Mozabite	Algeria-Mzab	MIDDLE_EAST	1	0	0	0	0	0	0	0	0	1	1	1	1	1	1	1	1	1	1	1	1
1266	34	Mozabite	Algeria-Mzab	MIDDLE_EAST	1	0	0	0	0	0	0	0	0	1	1	1	1	1	1	1	1	1	1	1	1
1267	34	Mozabite	Algeria-Mzab	MIDDLE_EAST	1	0	0	0	0	0	0	0	0	1	1	1	1	1	1	1	1	1	1	1	1
1268	34	Mozabite	Algeria-Mzab	MIDDLE_EAST	1	0	0	0	0	0	0	0	0	1	1	1	1	1	1	1	1	1	1	1	1
1269	34	Mozabite	Algeria-Mzab	MIDDLE_EAST	1	0	0	0	0	0	0	0	0	1	1	1	1	1	1	1	1	1	1	1	1
1270	34	Mozabite	Algeria-Mzab	MIDDLE_EAST	1	0	0	0	0	0	0	0	0	1	1	1	1	1	1	1	1	1	1	1	1
1271	34	Mozabite	Algeria-Mzab	MIDDLE_EAST	1	0	0	0	0	0	0	0	0	1	1	1	1	1	1	1	1	1	1	1	1
1272	34	Mozabite	Algeria-Mzab	MIDDLE_EAST	1	0	0	0	0	0	0	0	0	1	1	1	1	1	1	1	1	1	1	1	1
1273	34	Mozabite	Algeria-Mzab	MIDDLE_EAST	1	0	0	0	0	0	0	0	0	1	1	1	1	1	1	1	1	1	1	1	1
1274	34	Mozabite	Algeria-Mzab	MIDDLE_EAST	1	0	0	0	0	0	0	0	0	1	1	1	1	1	1	1	1	1	1	1	1
1275	34	Mozabite	Algeria-Mzab	MIDDLE_EAST	1	0	0	0	0	0	0	0	0	1	1	1	1	1	1	1	1	1	1	1	1
1276	34	Mozabite	Algeria-Mzab	MIDDLE_EAST	1	0	0	0	0	0	0	0	0	1	1	1	1	1	1	1	1	1	1	1	1
1277	34	Mozabite	Algeria-Mzab	MIDDLE_EAST	1	0	0	0	0	0	0	0	0	1	1	1	1	1	1	1	1	1	1	1	1
1278	34	Mozabite	Algeria-Mzab	MIDDLE_EAST	1	0	0	0	0	0	0	0	0	1	1	1	1	1	1	1	1	1	1	1	1
1279	34	Mozabite	Algeria-Mzab	MIDDLE_EAST	1	0	0	0	0	0	0	0	0	1	1	1	1	1	1	1	1	1	1	1	1
1280	34	Mozabite	Algeria-Mzab	MIDDLE_EAST	1	0	0	0	0	0	0	0	0	1	1	1	1	1	1	1	1	1	1	1	1
1281	34	Mozabite	Algeria-Mzab	MIDDLE_EAST	1	0	0	0	0	0	0	0	0	1	0	0	1	0	0	1	0	0	1	0	0
1282	34	Mozabite	Algeria-Mzab	MIDDLE_EAST	1	0	0	0	0	0	0	0	0	1	1	1	1	1	1	1	1	1	1	1	1
607	36	Bedouin	Israel-Negev	MIDDLE_EAST	1	0	0	0	0	0	0	0	0	1	1	1	1	1	1	1	1	1	1	1	1
608	36	Bedouin	Israel-Negev	MIDDLE_EAST	1	0	0	0	0	0	0	0	0	1	1	1	1	1	1	1	1	1	1	1	1
609	36	Bedouin	Israel-Negev	MIDDLE_EAST	1	0	0	0	0	0	0	0	0	1	1	1	1	1	1	1	1	1	1	1	1
610	36	Bedouin	Israel-Negev	MIDDLE_EAST	1	0	0	0	0	0	0	0	0	1	1	1	1	1	1	1	1	1	1	1	1
611	36	Bedouin	Israel-Negev	MIDDLE_EAST	1	0	0	0	0	0	0	0	0	1	1	1	1	1	1	1	1	1	1	1	1
612	36	Bedouin	Israel-Negev	MIDDLE_EAST	1	0	0	0	0	0	0	0	0	1	1	1	1	1	1	1	1	1	1	1	1
613	36	Bedouin	Israel-Negev	MIDDLE_EAST	1	0	0	0	0	0	0	0	0	1	1	1	1	1	1	1	1	1	1	1	1
614	36	Bedouin	Israel-Negev	MIDDLE_EAST	1	0	0	0	0	0	0	0	0	1	1	1	1	1	1	1	1	1	1	1	1
615	36	Bedouin	Israel-Negev	MIDDLE_EAST	1	0	0	0	0	0	0	0	0	1	1	1	1	1	1	1	1	1	1	1	1
616	36	Bedouin	Israel-Negev	MIDDLE_EAST	1	0	0	0	0	0	0	0	0	1	1	1	1	1	1	1	1	1	1	1	1
617	36	Bedouin	Israel-Negev	MIDDLE_EAST	1	0	0	0	0	0	0	0	0	1	1	0	1	1	0	1	1	0	1	1	0
618	36	Bedouin	Israel-Negev	MIDDLE_EAST	1	0	0	0	0	0	0	0	0	1	1	1	1	1	1	1	1	1	1	1	1
619	36	Bedouin	Israel-Negev	MIDDLE_EAST	1	0	0	0	0	0	0	0	0	1	1	1	1	1	1	1	1	1	1	1	1
620	36	Bedouin	Israel-Negev	MIDDLE_EAST	1	0	0	0	0	0	0	0	0	1	1	1	1	1	1	1	1	1	1	1	1
621	36	Bedouin	Israel-Negev	MIDDLE_EAST	1	0	0	0	0	0	0	0	0	1	1	1	1	1	1	1	1	1	1	1	1
622	36	Bedouin	Israel-Negev	MIDDLE_EAST	1	0	0	0	0	0	0	0	0	1	1	1	1	1	1	1	1	1	1	1	1
623	36	Bedouin	Israel-Negev	MIDDLE_EAST	1	0	0	0	0	0	0	0	0	1	1	1	1	1	1	1	1	1	1	1	1
624	36	Bedouin	Israel-Negev	MIDDLE_EAST	1	0	0	0	0	0	0	0	0	1	1	1	1	1	1	1	1	1	1	1	1
625	36	Bedouin	Israel-Negev	MIDDLE_EAST	1	0	0	0	0	0	0	0	0	1	1	1	1	1	1	1	1	1	1	1	1
626	36	Bedouin	Israel-Negev	MIDDLE_EAST	1	0	0	0	0	0	0	0	0	1	1	1	1	1	1	1	1	1	1	1	1
627	36	Bedouin	Israel-Negev	MIDDLE_EAST	1	0	0	0	0	0	0	0	0	1	1	1	1	1	1	1	1	1	1	1	1
628	36	Bedouin	Israel-Negev	MIDDLE_EAST	1	0	0	0	0	0	0	0	0	1	1	1	1	1	1	1	1	1	1	1	1
629	36	Bedouin	Israel-Negev	MIDDLE_EAST	1	0	0	0	0	0	0	0	0	1	1	1	1	1	1	1	1	1	1	1	1
630	36	Bedouin	Israel-Negev	MIDDLE_EAST	1	0	0	0	0	0	0	0	0	1	1	1	1	1	1	1	1	1	1	1	1
631	36	Bedouin	Israel-Negev	MIDDLE_EAST	1	0	0	0	0	0	0	0	0	1	1	1	1	1	1	1	1	1	1	1	1
632	36	Bedouin	Israel-Negev	MIDDLE_EAST	1	0	0	0	0	0	0	0	0	1	1	1	1	1	1	1	1	1	1	1	1
633	36	Bedouin	Israel-Negev	MIDDLE_EAST	1	0	0	0	0	0	0	0	0	1	0	0	1	0	0	1	0	0	1	0	0
634	36	Bedouin	Israel-Negev	MIDDLE_EAST	1	0	0	0	0	0	0	0	0	1	1	1	1	1	1	1	1	1	1	1	1
635	36	Bedouin	Israel-Negev	MIDDLE_EAST	1	0	0	0	0	0	0	0	0	1	1	1	1	1	1	1	1	1	1	1	1
636	36	Bedouin	Israel-Negev	MIDDLE_EAST	1	0	0	0	0	0	0	0	0	1	1	1	1	1	1	1	1	1	1	1	1
637	36	Bedouin	Israel-Negev	MIDDLE_EAST	1	0	0	0	0	0	0	0	0	1	1	1	1	1	1	1	1	1	1	1	1
638	36	Bedouin	Israel-Negev	MIDDLE_EAST	1	0	0	0	0	0	0	0	0	1	1	1	1	1	1	1	1	1	1	1	1
639	36	Bedouin	Israel-Negev	MIDDLE_EAST	1	0	0	0	0	0	0	0	0	1	1	1	1	1	1	1	1	1	1	1	1
640	36	Bedouin	Israel-Negev	MIDDLE_EAST	1	0	0	0	0	0	0	0	0	1	1	1	1	1	1	1	1	1	1	1	1
641	36	Bedouin	Israel-Negev	MIDDLE_EAST	1	0	0	0	0	0	0	0	0	1	1	1	1	1	1	1	1	1	1	1	1
642	36	Bedouin	Israel-Negev	MIDDLE_EAST	1	0	0	0	0	0	0	0	0	1	1	1	1	1	1	1	1	1	1	1	1
643	36	Bedouin	Israel-Negev	MIDDLE_EAST	1	0	0	0	0	0	0	0	0	1	1	1	1	1	1	1	1	1	1	1	1
644	36	Bedouin	Israel-Negev	MIDDLE_EAST	1	0	0	0	0	0	0	0	0	1	1	1	1	1	1	1	1	1	1	1	1
645	36	Bedouin	Israel-Negev	MIDDLE_EAST	1	0	0	0	0	0	0	0	0	1	1	1	1	1	1	1	1	1	1	1	1
646	36	Bedouin	Israel-Negev	MIDDLE_EAST	1	0	0	0	0	0	0	0	0	1	1	1	1	1	1	1	1	1	1	1	1
647	36	Bedouin	Israel-Negev	MIDDLE_EAST	1	0	0	0	0	0	0	0	0	1	1	1	1	1	1	1	1	1	1	1	1
648	36	Bedouin	Israel-Negev	MIDDLE_EAST	1	0	0	0	0	0	0	0	0	1	1	1	1	1	1	1	1	1	1	1	1
649	36	Bedouin	Israel-Negev	MIDDLE_EAST	1	0	0	0	0	0	0	0	0	1	1	1	1	1	1	1	1	1	1	1	1
650	36	Bedouin	Israel-Negev	MIDDLE_EAST	1	0	0	0	0	0	0	0	0	1	1	1	1	1	1	1	1	1	1	1	1
651	36	Bedouin	Israel-Negev	MIDDLE_EAST	1	0	0	0	0	0	0	0	0	1	1	1	1	1	1	1	1	1	1	1	1
653	36	Bedouin	Israel-Negev	MIDDLE_EAST	1	0	0	0	0	0	0	0	0	1	1	1	1	1	1	1	1	1	1	1	1
654	36	Bedouin	Israel-Negev	MIDDLE_EAST	1	0	0	0	0	0	0	0	0	1	1	1	1	1	1	1	1	1	1	1	1
701	36	Bedouin	Israel-Negev	MIDDLE_EAST	1	0	0	0	0	0	0	0	0	1	1	1	1	1	1	1	1	1	1	1	1
557	37	Druze	Israel-Carmel	MIDDLE_EAST	1	0	0	0	0	0	0	0	0	1	1	1	1	1	1	1	1	1	1	1	1
558	37	Druze	Israel-Carmel	MIDDLE_EAST	1	0	0	0	0	0	0	0	0	1	1	1	1	1	1	1	1	1	1	1	1
559	37	Druze	Israel-Carmel	MIDDLE_EAST	1	0	0	0	0	0	0	0	0	1	1	1	1	1	1	1	1	1	1	1	1
560	37	Druze	Israel-Carmel	MIDDLE_EAST	1	0	0	0	0	0	0	0	0	1	1	1	1	1	1	1	1	1	1	1	1
561	37	Druze	Israel-Carmel	MIDDLE_EAST	1	0	0	0	0	0	0	0	0	1	1	1	1	1	1	1	1	1	1	1	1
562	37	Druze	Israel-Carmel	MIDDLE_EAST	1	0	0	0	0	0	0	0	0	1	1	1	1	1	1	1	1	1	1	1	1
563	37	Druze	Israel-Carmel	MIDDLE_EAST	1	0	0	0	0	0	0	0	0	1	1	1	1	1	1	1	1	1	1	1	1
564	37	Druze	Israel-Carmel	MIDDLE_EAST	1	0	0	0	0	0	0	0	0	1	1	1	1	1	1	1	1	1	1	1	1
565	37	Druze	Israel-Carmel	MIDDLE_EAST	1	0	0	0	0	0	0	0	0	1	1	1	1	1	1	1	1	1	1	1	1
566	37	Druze	Israel-Carmel	MIDDLE_EAST	1	0	0	0	0	0	0	0	0	1	1	1	1	1	1	1	1	1	1	1	1
567	37	Druze	Israel-Carmel	MIDDLE_EAST	1	0	0	0	0	0	0	0	0	1	1	1	1	1	1	1	1	1	1	1	1
568	37	Druze	Israel-Carmel	MIDDLE_EAST	1	0	0	0	0	0	0	0	0	1	1	1	1	1	1	1	1	1	1	1	1
569	37	Druze	Israel-Carmel	MIDDLE_EAST	1	0	0	0	0	0	0	0	0	1	1	1	1	1	1	1	1	1	1	1	1
570	37	Druze	Israel-Carmel	MIDDLE_EAST	1	0	0	0	0	0	0	0	0	1	1	0	1	1	0	1	1	0	1	1	0
571	37	Druze	Israel-Carmel	MIDDLE_EAST	1	0	0	0	0	0	0	0	0	1	1	1	1	1	1	1	1	1	1	1	1
572	37	Druze	Israel-Carmel	MIDDLE_EAST	1	0	0	0	0	0	0	0	0	1	1	1	1	1	1	1	1	1	1	1	1
573	37	Druze	Israel-Carmel	MIDDLE_EAST	1	0	0	0	0	0	0	0	0	1	1	1	1	1	1	1	1	1	1	1	1
574	37	Druze	Israel-Carmel	MIDDLE_EAST	1	0	0	0	0	0	0	0	0	1	1	1	1	1	1	1	1	1	1	1	1
575	37	Druze	Israel-Carmel	MIDDLE_EAST	1	0	0	0	0	0	0	0	0	1	1	1	1	1	1	1	1	1	1	1	1
576	37	Druze	Israel-Carmel	MIDDLE_EAST	1	0	0	0	0	0	0	0	0	1	1	1	1	1	1	1	1	1	1	1	1
577	37	Druze	Israel-Carmel	MIDDLE_EAST	1	0	0	0	0	0	0	0	0	1	1	1	1	1	1	1	1	1	1	1	1
578	37	Druze	Israel-Carmel	MIDDLE_EAST	1	0	0	0	0	0	0	0	0	1	1	1	1	1	1	1	1	1	1	1	1
579	37	Druze	Israel-Carmel	MIDDLE_EAST	1	0	0	0	0	0	0	0	0	1	1	1	1	1	1	1	1	1	1	1	1
580	37	Druze	Israel-Carmel	MIDDLE_EAST	1	0	0	0	0	0	0	0	0	1	1	1	1	1	1	1	1	1	1	1	1
581	37	Druze	Israel-Carmel	MIDDLE_EAST	1	0	0	0	0	0	0	0	0	1	1	1	1	1	1	1	1	1	1	1	1
582	37	Druze	Israel-Carmel	MIDDLE_EAST	1	0	0	0	0	0	0	0	0	1	1	1	1	1	1	1	1	1	1	1	1
583	37	Druze	Israel-Carmel	MIDDLE_EAST	1	0	0	0	0	0	0	0	0	1	1	1	1	1	1	1	1	1	1	1	1
584	37	Druze	Israel-Carmel	MIDDLE_EAST	1	0	0	0	0	0	0	0	0	1	1	1	1	1	1	1	1	1	1	1	1
585	37	Druze	Israel-Carmel	MIDDLE_EAST	1	0	0	0	0	0	0	0	0	1	1	0	1	1	0	1	1	0	1	1	0
586	37	Druze	Israel-Carmel	MIDDLE_EAST	1	0	0	0	0	0	0	0	0	1	1	1	1	1	1	1	1	1	1	1	1
587	37	Druze	Israel-Carmel	MIDDLE_EAST	1	0	0	0	0	0	0	0	0	1	1	1	1	1	1	1	1	1	1	1	1
588	37	Druze	Israel-Carmel	MIDDLE_EAST	1	0	0	0	0	0	0	0	0	1	1	1	1	1	1	1	1	1	1	1	1
590	37	Druze	Israel-Carmel	MIDDLE_EAST	1	0	0	0	0	0	0	0	0	1	1	1	1	1	1	1	1	1	1	1	1
591	37	Druze	Israel-Carmel	MIDDLE_EAST	1	0	0	0	0	0	0	0	0	1	1	1	1	1	1	1	1	1	1	1	1
592	37	Druze	Israel-Carmel	MIDDLE_EAST	1	0	0	0	0	0	0	0	0	1	0	0	1	0	0	1	0	0	1	0	0
594	37	Druze	Israel-Carmel	MIDDLE_EAST	1	0	0	0	0	0	0	0	0	1	1	1	1	1	1	1	1	1	1	1	1
595	37	Druze	Israel-Carmel	MIDDLE_EAST	1	0	0	0	0	0	0	0	0	1	1	1	1	1	1	1	1	1	1	1	1
597	37	Druze	Israel-Carmel	MIDDLE_EAST	1	0	0	0	0	0	0	0	0	1	1	1	1	1	1	1	1	1	1	1	1
598	37	Druze	Israel-Carmel	MIDDLE_EAST	1	0	0	0	0	0	0	0	0	1	1	1	1	1	1	1	1	1	1	1	1
599	37	Druze	Israel-Carmel	MIDDLE_EAST	1	0	0	0	0	0	0	0	0	1	1	1	1	1	1	1	1	1	1	1	1
600	37	Druze	Israel-Carmel	MIDDLE_EAST	1	0	0	0	0	0	0	0	0	1	1	1	1	1	1	1	1	1	1	1	1
601	37	Druze	Israel-Carmel	MIDDLE_EAST	1	0	0	0	0	0	0	0	0	1	1	1	1	1	1	1	1	1	1	1	1
602	37	Druze	Israel-Carmel	MIDDLE_EAST	1	0	0	0	0	0	0	0	0	1	1	1	1	1	1	1	1	1	1	1	1
603	37	Druze	Israel-Carmel	MIDDLE_EAST	1	0	0	0	0	0	0	0	0	1	0	0	1	0	0	1	0	0	1	0	0
604	37	Druze	Israel-Carmel	MIDDLE_EAST	1	0	0	0	0	0	0	0	0	1	1	1	1	1	1	1	1	1	1	1	1
605	37	Druze	Israel-Carmel	MIDDLE_EAST	1	0	0	0	0	0	0	0	0	1	0	0	1	0	0	1	0	0	1	0	0
606	37	Druze	Israel-Carmel	MIDDLE_EAST	1	0	0	0	0	0	0	0	0	1	1	1	1	1	1	1	1	1	1	1	1
675	38	Palestinian	Israel-Central	MIDDLE_EAST	1	0	0	0	0	0	0	0	0	1	1	1	1	1	1	1	1	1	1	1	1
676	38	Palestinian	Israel-Central	MIDDLE_EAST	1	0	0	0	0	0	0	0	0	1	1	1	1	1	1	1	1	1	1	1	1
677	38	Palestinian	Israel-Central	MIDDLE_EAST	1	0	0	0	0	0	0	0	0	1	1	1	1	1	1	1	1	1	1	1	1
678	38	Palestinian	Israel-Central	MIDDLE_EAST	1	0	0	0	0	0	0	0	0	1	1	1	1	1	1	1	1	1	1	1	1
679	38	Palestinian	Israel-Central	MIDDLE_EAST	1	0	0	0	0	0	0	0	0	1	1	1	1	1	1	1	1	1	1	1	1
680	38	Palestinian	Israel-Central	MIDDLE_EAST	1	0	0	0	0	0	0	0	0	1	1	1	1	1	1	1	1	1	1	1	1
681	38	Palestinian	Israel-Central	MIDDLE_EAST	1	0	0	0	0	0	0	0	0	1	1	0	1	1	0	1	1	0	1	1	0
682	38	Palestinian	Israel-Central	MIDDLE_EAST	1	0	0	0	0	0	0	0	0	1	1	1	1	1	1	1	1	1	1	1	1
683	38	Palestinian	Israel-Central	MIDDLE_EAST	1	0	0	0	0	0	0	0	0	1	1	1	1	1	1	1	1	1	1	1	1
684	38	Palestinian	Israel-Central	MIDDLE_EAST	1	0	0	0	0	0	0	0	0	1	1	1	1	1	1	1	1	1	1	1	1
685	38	Palestinian	Israel-Central	MIDDLE_EAST	1	0	0	0	0	0	0	0	0	1	1	1	1	1	1	1	1	1	1	1	1
686	38	Palestinian	Israel-Central	MIDDLE_EAST	1	0	0	0	0	0	0	0	0	1	1	1	1	1	1	1	1	1	1	1	1
687	38	Palestinian	Israel-Central	MIDDLE_EAST	1	0	0	0	0	0	0	0	0	1	1	1	1	1	1	1	1	1	1	1	1
688	38	Palestinian	Israel-Central	MIDDLE_EAST	1	0	0	0	0	0	0	0	0	1	1	1	1	1	1	1	1	1	1	1	1
689	38	Palestinian	Israel-Central	MIDDLE_EAST	1	0	0	0	0	0	0	0	0	1	1	1	1	1	1	1	1	1	1	1	1
690	38	Palestinian	Israel-Central	MIDDLE_EAST	1	0	0	0	0	0	0	0	0	1	1	1	1	1	1	1	1	1	1	1	1
691	38	Palestinian	Israel-Central	MIDDLE_EAST	1	0	0	0	0	0	0	0	0	1	1	1	1	1	1	1	1	1	1	1	1
692	38	Palestinian	Israel-Central	MIDDLE_EAST	1	0	0	0	0	0	0	0	0	1	1	1	1	1	1	1	1	1	1	1	1
693	38	Palestinian	Israel-Central	MIDDLE_EAST	1	0	0	0	0	0	0	0	0	1	1	1	1	1	1	1	1	1	1	1	1
694	38	Palestinian	Israel-Central	MIDDLE_EAST	1	0	0	0	0	0	0	0	0	1	1	1	1	1	1	1	1	1	1	1	1
695	38	Palestinian	Israel-Central	MIDDLE_EAST	1	0	0	0	0	0	0	0	0	1	0	0	1	0	0	1	0	0	1	0	0
696	38	Palestinian	Israel-Central	MIDDLE_EAST	1	0	0	0	0	0	0	0	0	1	1	1	1	1	1	1	1	1	1	1	1
697	38	Palestinian	Israel-Central	MIDDLE_EAST	1	0	0	0	0	0	0	0	0	1	1	1	1	1	1	1	1	1	1	1	1
698	38	Palestinian	Israel-Central	MIDDLE_EAST	1	0	0	0	0	0	0	0	0	1	1	1	1	1	1	1	1	1	1	1	1
699	38	Palestinian	Israel-Central	MIDDLE_EAST	1	0	0	0	0	0	0	0	0	1	1	1	1	1	1	1	1	1	1	1	1
700	38	Palestinian	Israel-Central	MIDDLE_EAST	1	0	0	0	0	0	0	0	0	1	1	1	1	1	1	1	1	1	1	1	1
722	38	Palestinian	Israel-Central	MIDDLE_EAST	1	0	0	0	0	0	0	0	0	1	1	1	1	1	1	1	1	1	1	1	1
723	38	Palestinian	Israel-Central	MIDDLE_EAST	1	0	0	0	0	0	0	0	0	1	1	1	1	1	1	1	1	1	1	1	1
724	38	Palestinian	Israel-Central	MIDDLE_EAST	1	0	0	0	0	0	0	0	0	1	1	1	1	1	1	1	1	1	1	1	1
725	38	Palestinian	Israel-Central	MIDDLE_EAST	1	0	0	0	0	0	0	0	0	1	1	1	1	1	1	1	1	1	1	1	1
726	38	Palestinian	Israel-Central	MIDDLE_EAST	1	0	0	0	0	0	0	0	0	1	1	1	1	1	1	1	1	1	1	1	1
727	38	Palestinian	Israel-Central	MIDDLE_EAST	1	0	0	0	0	0	0	0	0	1	1	1	1	1	1	1	1	1	1	1	1
728	38	Palestinian	Israel-Central	MIDDLE_EAST	1	0	0	0	0	0	0	0	0	1	1	0	1	1	0	1	1	0	1	1	0
729	38	Palestinian	Israel-Central	MIDDLE_EAST	1	0	0	0	0	0	0	0	0	1	1	1	1	1	1	1	1	1	1	1	1
730	38	Palestinian	Israel-Central	MIDDLE_EAST	1	0	0	0	0	0	0	0	0	1	1	1	1	1	1	1	1	1	1	1	1
731	38	Palestinian	Israel-Central	MIDDLE_EAST	1	0	0	0	0	0	0	0	0	1	1	1	1	1	1	1	1	1	1	1	1
732	38	Palestinian	Israel-Central	MIDDLE_EAST	1	0	0	0	0	0	0	0	0	1	1	1	1	1	1	1	1	1	1	1	1
733	38	Palestinian	Israel-Central	MIDDLE_EAST	1	0	0	0	0	0	0	0	0	1	1	1	1	1	1	1	1	1	1	1	1
734	38	Palestinian	Israel-Central	MIDDLE_EAST	1	0	0	0	0	0	0	0	0	1	1	1	1	1	1	1	1	1	1	1	1
735	38	Palestinian	Israel-Central	MIDDLE_EAST	1	0	0	0	0	0	0	0	0	1	1	1	1	1	1	1	1	1	1	1	1
736	38	Palestinian	Israel-Central	MIDDLE_EAST	1	0	0	0	0	0	0	0	0	1	1	1	1	1	1	1	1	1	1	1	1
737	38	Palestinian	Israel-Central	MIDDLE_EAST	1	0	0	0	0	0	0	0	0	1	1	1	1	1	1	1	1	1	1	1	1
738	38	Palestinian	Israel-Central	MIDDLE_EAST	1	0	0	0	0	0	0	0	0	1	1	1	1	1	1	1	1	1	1	1	1
739	38	Palestinian	Israel-Central	MIDDLE_EAST	1	0	0	0	0	0	0	0	0	1	1	1	1	1	1	1	1	1	1	1	1
740	38	Palestinian	Israel-Central	MIDDLE_EAST	1	0	0	0	0	0	0	0	0	1	1	1	1	1	1	1	1	1	1	1	1
741	38	Palestinian	Israel-Central	MIDDLE_EAST	1	0	0	0	0	0	0	0	0	1	1	1	1	1	1	1	1	1	1	1	1
742	38	Palestinian	Israel-Central	MIDDLE_EAST	1	0	0	0	0	0	0	0	0	1	1	0	1	1	0	1	1	0	1	1	0
743	38	Palestinian	Israel-Central	MIDDLE_EAST	1	0	0	0	0	0	0	0	0	1	1	0	1	1	0	1	1	0	1	1	0
744	38	Palestinian	Israel-Central	MIDDLE_EAST	1	0	0	0	0	0	0	0	0	1	1	1	1	1	1	1	1	1	1	1	1
745	38	Palestinian	Israel-Central	MIDDLE_EAST	1	0	0	0	0	0	0	0	0	1	1	1	1	1	1	1	1	1	1	1	1
746	38	Palestinian	Israel-Central	MIDDLE_EAST	1	0	0	0	0	0	0	0	0	1	1	1	1	1	1	1	1	1	1	1	1
52	50	Balochi	Pakistan	CENTRAL_SOUTH_ASIA	1	0	0	0	0	0	0	0	0	1	1	1	1	1	1	1	1	1	1	1	1
54	50	Balochi	Pakistan	CENTRAL_SOUTH_ASIA	1	0	0	0	0	0	0	0	0	1	1	1	1	1	1	1	1	1	1	1	1
56	50	Balochi	Pakistan	CENTRAL_SOUTH_ASIA	1	0	0	0	0	0	0	0	0	1	1	1	1	1	1	1	1	1	1	1	1
57	50	Balochi	Pakistan	CENTRAL_SOUTH_ASIA	1	0	0	0	0	0	0	0	0	1	1	1	1	1	1	1	1	1	1	1	1
58	50	Balochi	Pakistan	CENTRAL_SOUTH_ASIA	1	0	0	0	0	0	0	0	0	1	1	1	1	1	1	1	1	1	1	1	1
60	50	Balochi	Pakistan	CENTRAL_SOUTH_ASIA	1	0	0	0	0	0	0	0	0	1	1	1	1	1	1	1	1	1	1	1	1
62	50	Balochi	Pakistan	CENTRAL_SOUTH_ASIA	1	0	0	0	0	0	0	0	0	1	1	1	1	1	1	1	1	1	1	1	1
64	50	Balochi	Pakistan	CENTRAL_SOUTH_ASIA	1	0	0	0	0	0	0	0	0	1	1	1	1	1	1	1	1	1	1	1	1
66	50	Balochi	Pakistan	CENTRAL_SOUTH_ASIA	1	0	0	0	0	0	0	0	0	1	1	1	1	1	1	1	1	1	1	1	1
68	50	Balochi	Pakistan	CENTRAL_SOUTH_ASIA	1	0	0	0	0	0	0	0	0	1	1	1	1	1	1	1	1	1	1	1	1
70	50	Balochi	Pakistan	CENTRAL_SOUTH_ASIA	1	0	0	0	0	0	0	0	0	1	1	1	1	1	1	1	1	1	1	1	1
72	50	Balochi	Pakistan	CENTRAL_SOUTH_ASIA	1	0	0	0	0	0	0	0	0	1	1	1	1	1	1	1	1	1	1	1	1
74	50	Balochi	Pakistan	CENTRAL_SOUTH_ASIA	1	0	0	0	0	0	0	0	0	1	1	1	1	1	1	1	1	1	1	1	1
76	50	Balochi	Pakistan	CENTRAL_SOUTH_ASIA	1	0	0	0	0	0	0	0	0	1	1	1	1	1	1	1	1	1	1	1	1
78	50	Balochi	Pakistan	CENTRAL_SOUTH_ASIA	1	0	0	0	0	0	0	0	0	1	1	1	1	1	1	1	1	1	1	1	1
80	50	Balochi	Pakistan	CENTRAL_SOUTH_ASIA	1	0	0	0	0	0	0	0	0	1	1	1	1	1	1	1	1	1	1	1	1
82	50	Balochi	Pakistan	CENTRAL_SOUTH_ASIA	1	0	0	0	0	0	0	0	0	1	1	1	1	1	1	1	1	1	1	1	1
84	50	Balochi	Pakistan	CENTRAL_SOUTH_ASIA	1	0	0	0	0	0	0	0	0	1	0	0	1	0	0	1	0	0	1	0	0
86	50	Balochi	Pakistan	CENTRAL_SOUTH_ASIA	1	0	0	0	0	0	0	0	0	1	1	1	1	1	1	1	1	1	1	1	1
88	50	Balochi	Pakistan	CENTRAL_SOUTH_ASIA	1	0	0	0	0	0	0	0	0	1	1	1	1	1	1	1	1	1	1	1	1
90	50	Balochi	Pakistan	CENTRAL_SOUTH_ASIA	1	0	0	0	0	0	0	0	0	1	1	1	1	1	1	1	1	1	1	1	1
92	50	Balochi	Pakistan	CENTRAL_SOUTH_ASIA	1	0	0	0	0	0	0	0	0	1	1	1	1	1	1	1	1	1	1	1	1
94	50	Balochi	Pakistan	CENTRAL_SOUTH_ASIA	1	0	0	0	0	0	0	0	0	1	1	1	1	1	1	1	1	1	1	1	1
96	50	Balochi	Pakistan	CENTRAL_SOUTH_ASIA	1	0	0	0	0	0	0	0	0	1	1	1	1	1	1	1	1	1	1	1	1
98	50	Balochi	Pakistan	CENTRAL_SOUTH_ASIA	1	0	0	0	0	0	0	0	0	1	1	1	1	1	1	1	1	1	1	1	1
1	51	Brahui	Pakistan	CENTRAL_SOUTH_ASIA	1	0	0	0	0	0	0	0	0	1	1	1	1	1	1	1	1	1	1	1	1
3	51	Brahui	Pakistan	CENTRAL_SOUTH_ASIA	1	0	0	0	0	0	0	0	0	1	1	1	1	1	1	1	1	1	1	1	1
5	51	Brahui	Pakistan	CENTRAL_SOUTH_ASIA	1	0	0	0	0	0	0	0	0	1	1	1	1	1	1	1	1	1	1	1	1
7	51	Brahui	Pakistan	CENTRAL_SOUTH_ASIA	1	0	0	0	0	0	0	0	0	1	1	1	1	1	1	1	1	1	1	1	1
9	51	Brahui	Pakistan	CENTRAL_SOUTH_ASIA	1	0	0	0	0	0	0	0	0	1	1	1	1	1	1	1	1	1	1	1	1
11	51	Brahui	Pakistan	CENTRAL_SOUTH_ASIA	1	0	0	0	0	0	0	0	0	1	1	1	1	1	1	1	1	1	1	1	1
13	51	Brahui	Pakistan	CENTRAL_SOUTH_ASIA	1	0	0	0	0	0	0	0	0	1	1	1	1	1	1	1	1	1	1	1	1
15	51	Brahui	Pakistan	CENTRAL_SOUTH_ASIA	1	0	0	0	0	0	0	0	0	1	1	1	1	1	1	1	1	1	1	1	1
17	51	Brahui	Pakistan	CENTRAL_SOUTH_ASIA	1	0	0	0	0	0	0	0	0	1	1	1	1	1	1	1	1	1	1	1	1
19	51	Brahui	Pakistan	CENTRAL_SOUTH_ASIA	1	0	0	0	0	0	0	0	0	1	1	1	1	1	1	1	1	1	1	1	1
21	51	Brahui	Pakistan	CENTRAL_SOUTH_ASIA	1	0	0	0	0	0	0	0	0	1	1	1	1	1	1	1	1	1	1	1	1
23	51	Brahui	Pakistan	CENTRAL_SOUTH_ASIA	1	0	0	0	0	0	0	0	0	1	1	1	1	1	1	1	1	1	1	1	1
25	51	Brahui	Pakistan	CENTRAL_SOUTH_ASIA	1	0	0	0	0	0	0	0	0	1	1	1	1	1	1	1	1	1	1	1	1
27	51	Brahui	Pakistan	CENTRAL_SOUTH_ASIA	1	0	0	0	0	0	0	0	0	1	1	1	1	1	1	1	1	1	1	1	1
29	51	Brahui	Pakistan	CENTRAL_SOUTH_ASIA	1	0	0	0	0	0	0	0	0	1	1	1	1	1	1	1	1	1	1	1	1
31	51	Brahui	Pakistan	CENTRAL_SOUTH_ASIA	1	0	0	0	0	0	0	0	0	1	1	1	1	1	1	1	1	1	1	1	1
33	51	Brahui	Pakistan	CENTRAL_SOUTH_ASIA	1	0	0	0	0	0	0	0	0	1	1	1	1	1	1	1	1	1	1	1	1
35	51	Brahui	Pakistan	CENTRAL_SOUTH_ASIA	1	0	0	0	0	0	0	0	0	1	1	1	1	1	1	1	1	1	1	1	1
37	51	Brahui	Pakistan	CENTRAL_SOUTH_ASIA	1	0	0	0	0	0	0	0	0	1	1	1	1	1	1	1	1	1	1	1	1
39	51	Brahui	Pakistan	CENTRAL_SOUTH_ASIA	1	0	0	0	0	0	0	0	0	1	1	1	1	1	1	1	1	1	1	1	1
41	51	Brahui	Pakistan	CENTRAL_SOUTH_ASIA	1	0	0	0	0	0	0	0	0	1	1	1	1	1	1	1	1	1	1	1	1
43	51	Brahui	Pakistan	CENTRAL_SOUTH_ASIA	1	0	0	0	0	0	0	0	0	1	1	1	1	1	1	1	1	1	1	1	1
45	51	Brahui	Pakistan	CENTRAL_SOUTH_ASIA	1	0	0	0	0	0	0	0	0	1	1	1	1	1	1	1	1	1	1	1	1
47	51	Brahui	Pakistan	CENTRAL_SOUTH_ASIA	1	0	0	0	0	0	0	0	0	1	1	1	1	1	1	1	1	1	1	1	1
49	51	Brahui	Pakistan	CENTRAL_SOUTH_ASIA	1	0	0	0	0	0	0	0	0	1	1	1	1	1	1	1	1	1	1	1	1
336	52	Burusho	Pakistan	CENTRAL_SOUTH_ASIA	1	0	0	0	0	0	0	0	0	1	1	1	1	1	1	1	1	1	1	1	1
338	52	Burusho	Pakistan	CENTRAL_SOUTH_ASIA	1	0	0	0	0	0	0	0	0	1	1	1	1	1	1	1	1	1	1	1	1
341	52	Burusho	Pakistan	CENTRAL_SOUTH_ASIA	1	0	0	0	0	0	0	0	0	1	1	1	1	1	1	1	1	1	1	1	1
346	52	Burusho	Pakistan	CENTRAL_SOUTH_ASIA	1	0	0	0	0	0	0	0	0	1	1	1	1	1	1	1	1	1	1	1	1
351	52	Burusho	Pakistan	CENTRAL_SOUTH_ASIA	1	0	0	0	0	0	0	0	0	1	1	1	1	1	1	1	1	1	1	1	1
356	52	Burusho	Pakistan	CENTRAL_SOUTH_ASIA	1	0	0	0	0	0	0	0	0	1	1	1	1	1	1	1	1	1	1	1	1
359	52	Burusho	Pakistan	CENTRAL_SOUTH_ASIA	1	0	0	0	0	0	0	0	0	1	1	1	1	1	1	1	1	1	1	1	1
364	52	Burusho	Pakistan	CENTRAL_SOUTH_ASIA	1	0	0	0	0	0	0	0	0	1	1	1	1	1	1	1	1	1	1	1	1
371	52	Burusho	Pakistan	CENTRAL_SOUTH_ASIA	1	0	0	0	0	0	0	0	0	1	1	1	1	1	1	1	1	1	1	1	1
372	52	Burusho	Pakistan	CENTRAL_SOUTH_ASIA	1	0	0	0	0	0	0	0	0	1	1	1	1	1	1	1	1	1	1	1	1
376	52	Burusho	Pakistan	CENTRAL_SOUTH_ASIA	1	0	0	0	0	0	0	0	0	1	1	1	1	1	1	1	1	1	1	1	1
382	52	Burusho	Pakistan	CENTRAL_SOUTH_ASIA	1	0	0	0	0	0	0	0	0	1	1	1	1	1	1	1	1	1	1	1	1
388	52	Burusho	Pakistan	CENTRAL_SOUTH_ASIA	1	0	0	0	0	0	0	0	0	1	1	1	1	1	1	1	1	1	1	1	1
392	52	Burusho	Pakistan	CENTRAL_SOUTH_ASIA	1	0	0	0	0	0	0	0	0	1	1	1	1	1	1	1	1	1	1	1	1
397	52	Burusho	Pakistan	CENTRAL_SOUTH_ASIA	1	0	0	0	0	0	0	0	0	1	1	1	1	1	1	1	1	1	1	1	1
402	52	Burusho	Pakistan	CENTRAL_SOUTH_ASIA	1	0	0	0	0	0	0	0	0	1	1	1	1	1	1	1	1	1	1	1	1
407	52	Burusho	Pakistan	CENTRAL_SOUTH_ASIA	1	0	0	0	0	0	0	0	0	1	1	1	1	1	1	1	1	1	1	1	1
412	52	Burusho	Pakistan	CENTRAL_SOUTH_ASIA	1	0	0	0	0	0	0	0	0	1	1	1	1	1	1	1	1	1	1	1	1
417	52	Burusho	Pakistan	CENTRAL_SOUTH_ASIA	1	0	0	0	0	0	0	0	0	1	1	1	1	1	1	1	1	1	1	1	1
423	52	Burusho	Pakistan	CENTRAL_SOUTH_ASIA	1	0	0	0	0	0	0	0	0	1	1	1	1	1	1	1	1	1	1	1	1
428	52	Burusho	Pakistan	CENTRAL_SOUTH_ASIA	1	0	0	0	0	0	0	0	0	1	1	1	1	1	1	1	1	1	1	1	1
433	52	Burusho	Pakistan	CENTRAL_SOUTH_ASIA	1	0	0	0	0	0	0	0	0	1	1	1	1	1	1	1	1	1	1	1	1
438	52	Burusho	Pakistan	CENTRAL_SOUTH_ASIA	1	0	0	0	0	0	0	0	0	1	1	1	1	1	1	1	1	1	1	1	1
444	52	Burusho	Pakistan	CENTRAL_SOUTH_ASIA	1	0	0	0	0	0	0	0	0	1	1	1	1	1	1	1	1	1	1	1	1
445	52	Burusho	Pakistan	CENTRAL_SOUTH_ASIA	1	0	0	0	0	0	0	0	0	1	1	1	1	1	1	1	1	1	1	1	1
99	54	Hazara	Pakistan	CENTRAL_SOUTH_ASIA	1	0	0	0	0	0	0	0	0	1	1	1	1	1	1	1	1	1	1	1	1
100	54	Hazara	Pakistan	CENTRAL_SOUTH_ASIA	1	0	0	0	0	0	0	0	0	1	1	1	1	1	1	1	1	1	1	1	1
102	54	Hazara	Pakistan	CENTRAL_SOUTH_ASIA	1	0	0	0	0	0	0	0	0	1	1	1	1	1	1	1	1	1	1	1	1
103	54	Hazara	Pakistan	CENTRAL_SOUTH_ASIA	1	0	0	0	0	0	0	0	0	1	1	1	1	1	1	1	1	1	1	1	1
104	54	Hazara	Pakistan	CENTRAL_SOUTH_ASIA	1	0	0	0	0	0	0	0	0	1	1	1	1	1	1	1	1	1	1	1	1
105	54	Hazara	Pakistan	CENTRAL_SOUTH_ASIA	1	0	0	0	0	0	0	0	0	1	1	1	1	1	1	1	1	1	1	1	1
106	54	Hazara	Pakistan	CENTRAL_SOUTH_ASIA	1	0	0	0	0	0	0	0	0	1	1	1	1	1	1	1	1	1	1	1	1
108	54	Hazara	Pakistan	CENTRAL_SOUTH_ASIA	1	0	0	0	0	0	0	0	0	1	1	1	1	1	1	1	1	1	1	1	1
109	54	Hazara	Pakistan	CENTRAL_SOUTH_ASIA	1	0	0	0	0	0	0	0	0	1	1	1	1	1	1	1	1	1	1	1	1
110	54	Hazara	Pakistan	CENTRAL_SOUTH_ASIA	1	0	0	0	0	0	0	0	0	1	1	1	1	1	1	1	1	1	1	1	1
112	54	Hazara	Pakistan	CENTRAL_SOUTH_ASIA	1	0	0	0	0	0	0	0	0	1	1	1	1	1	1	1	1	1	1	1	1
113	54	Hazara	Pakistan	CENTRAL_SOUTH_ASIA	1	0	0	0	0	0	0	0	0	1	0	0	1	0	0	1	0	0	1	0	0
115	54	Hazara	Pakistan	CENTRAL_SOUTH_ASIA	1	0	0	0	0	0	0	0	0	1	1	1	1	1	1	1	1	1	1	1	1
116	54	Hazara	Pakistan	CENTRAL_SOUTH_ASIA	1	0	0	0	0	0	0	0	0	1	1	1	1	1	1	1	1	1	1	1	1
118	54	Hazara	Pakistan	CENTRAL_SOUTH_ASIA	1	0	0	0	0	0	0	0	0	1	1	1	1	1	1	1	1	1	1	1	1
119	54	Hazara	Pakistan	CENTRAL_SOUTH_ASIA	1	0	0	0	0	0	0	0	0	1	1	1	1	1	1	1	1	1	1	1	1
120	54	Hazara	Pakistan	CENTRAL_SOUTH_ASIA	1	0	0	0	0	0	0	0	0	1	1	1	1	1	1	1	1	1	1	1	1
121	54	Hazara	Pakistan	CENTRAL_SOUTH_ASIA	1	0	0	0	0	0	0	0	0	1	1	1	1	1	1	1	1	1	1	1	1
122	54	Hazara	Pakistan	CENTRAL_SOUTH_ASIA	1	0	0	0	0	0	0	0	0	1	1	1	1	1	1	1	1	1	1	1	1
124	54	Hazara	Pakistan	CENTRAL_SOUTH_ASIA	1	0	0	0	0	0	0	0	0	1	1	1	1	1	1	1	1	1	1	1	1
125	54	Hazara	Pakistan	CENTRAL_SOUTH_ASIA	1	0	0	0	0	0	0	0	0	1	1	1	1	1	1	1	1	1	1	1	1
128	54	Hazara	Pakistan	CENTRAL_SOUTH_ASIA	1	0	0	0	0	0	0	0	0	1	1	0	1	1	0	1	1	0	1	1	0
129	54	Hazara	Pakistan	CENTRAL_SOUTH_ASIA	1	0	0	0	0	0	0	0	0	1	1	1	1	1	1	1	1	1	1	1	1
267	56	Kalash	Pakistan	CENTRAL_SOUTH_ASIA	1	0	0	0	0	0	0	0	0	1	1	1	1	1	1	1	1	1	1	1	1
274	56	Kalash	Pakistan	CENTRAL_SOUTH_ASIA	1	0	0	0	0	0	0	0	0	1	1	1	1	1	1	1	1	1	1	1	1
277	56	Kalash	Pakistan	CENTRAL_SOUTH_ASIA	1	0	0	0	0	0	0	0	0	1	1	1	1	1	1	1	1	1	1	1	1
279	56	Kalash	Pakistan	CENTRAL_SOUTH_ASIA	1	0	0	0	0	0	0	0	0	1	1	1	1	1	1	1	1	1	1	1	1
281	56	Kalash	Pakistan	CENTRAL_SOUTH_ASIA	1	0	0	0	0	0	0	0	0	1	1	1	1	1	1	1	1	1	1	1	1
285	56	Kalash	Pakistan	CENTRAL_SOUTH_ASIA	1	0	0	0	0	0	0	0	0	1	1	1	1	1	1	1	1	1	1	1	1
286	56	Kalash	Pakistan	CENTRAL_SOUTH_ASIA	1	0	0	0	0	0	0	0	0	1	1	1	1	1	1	1	1	1	1	1	1
288	56	Kalash	Pakistan	CENTRAL_SOUTH_ASIA	1	0	0	0	0	0	0	0	0	1	1	1	1	1	1	1	1	1	1	1	1
290	56	Kalash	Pakistan	CENTRAL_SOUTH_ASIA	1	0	0	0	0	0	0	0	0	1	1	1	1	1	1	1	1	1	1	1	1
292	56	Kalash	Pakistan	CENTRAL_SOUTH_ASIA	1	0	0	0	0	0	0	0	0	1	0	0	1	0	0	1	0	0	1	0	0
298	56	Kalash	Pakistan	CENTRAL_SOUTH_ASIA	1	0	0	0	0	0	0	0	0	1	1	1	1	1	1	1	1	1	1	1	1
302	56	Kalash	Pakistan	CENTRAL_SOUTH_ASIA	1	0	0	0	0	0	0	0	0	1	1	1	1	1	1	1	1	1	1	1	1
304	56	Kalash	Pakistan	CENTRAL_SOUTH_ASIA	1	0	0	0	0	0	0	0	0	1	1	1	1	1	1	1	1	1	1	1	1
307	56	Kalash	Pakistan	CENTRAL_SOUTH_ASIA	1	0	0	0	0	0	0	0	0	1	1	1	1	1	1	1	1	1	1	1	1
309	56	Kalash	Pakistan	CENTRAL_SOUTH_ASIA	1	0	0	0	0	0	0	0	0	1	1	1	1	1	1	1	1	1	1	1	1
311	56	Kalash	Pakistan	CENTRAL_SOUTH_ASIA	1	0	0	0	0	0	0	0	0	1	1	1	1	1	1	1	1	1	1	1	1
313	56	Kalash	Pakistan	CENTRAL_SOUTH_ASIA	1	0	0	0	0	0	0	0	0	1	1	1	1	1	1	1	1	1	1	1	1
315	56	Kalash	Pakistan	CENTRAL_SOUTH_ASIA	1	0	0	0	0	0	0	0	0	1	1	1	1	1	1	1	1	1	1	1	1
319	56	Kalash	Pakistan	CENTRAL_SOUTH_ASIA	1	0	0	0	0	0	0	0	0	1	1	1	1	1	1	1	1	1	1	1	1
321	56	Kalash	Pakistan	CENTRAL_SOUTH_ASIA	1	0	0	0	0	0	0	0	0	1	1	0	1	1	0	1	1	0	1	1	0
323	56	Kalash	Pakistan	CENTRAL_SOUTH_ASIA	1	0	0	0	0	0	0	0	0	1	1	1	1	1	1	1	1	1	1	1	1
326	56	Kalash	Pakistan	CENTRAL_SOUTH_ASIA	1	0	0	0	0	0	0	0	0	1	1	1	1	1	1	1	1	1	1	1	1
328	56	Kalash	Pakistan	CENTRAL_SOUTH_ASIA	1	0	0	0	0	0	0	0	0	1	1	1	1	1	1	1	1	1	1	1	1
330	56	Kalash	Pakistan	CENTRAL_SOUTH_ASIA	1	0	0	0	0	0	0	0	0	1	1	1	1	1	1	1	1	1	1	1	1
333	56	Kalash	Pakistan	CENTRAL_SOUTH_ASIA	1	0	0	0	0	0	0	0	0	1	1	1	1	1	1	1	1	1	1	1	1
130	57	Makrani	Pakistan	CENTRAL_SOUTH_ASIA	1	0	0	0	0	0	0	0	0	1	1	1	1	1	1	1	1	1	1	1	1
131	57	Makrani	Pakistan	CENTRAL_SOUTH_ASIA	1	0	0	0	0	0	0	0	0	1	1	1	1	1	1	1	1	1	1	1	1
133	57	Makrani	Pakistan	CENTRAL_SOUTH_ASIA	1	0	0	0	0	0	0	0	0	1	1	1	1	1	1	1	1	1	1	1	1
134	57	Makrani	Pakistan	CENTRAL_SOUTH_ASIA	1	0	0	0	0	0	0	0	0	1	1	1	1	1	1	1	1	1	1	1	1
135	57	Makrani	Pakistan	CENTRAL_SOUTH_ASIA	1	0	0	0	0	0	0	0	0	1	1	1	1	1	1	1	1	1	1	1	1
136	57	Makrani	Pakistan	CENTRAL_SOUTH_ASIA	1	0	0	0	0	0	0	0	0	1	1	1	1	1	1	1	1	1	1	1	1
137	57	Makrani	Pakistan	CENTRAL_SOUTH_ASIA	1	0	0	0	0	0	0	0	0	1	1	1	1	1	1	1	1	1	1	1	1
140	57	Makrani	Pakistan	CENTRAL_SOUTH_ASIA	1	0	0	0	0	0	0	0	0	1	1	1	1	1	1	1	1	1	1	1	1
141	57	Makrani	Pakistan	CENTRAL_SOUTH_ASIA	1	0	0	0	0	0	0	0	0	1	1	1	1	1	1	1	1	1	1	1	1
143	57	Makrani	Pakistan	CENTRAL_SOUTH_ASIA	1	0	0	0	0	0	0	0	0	1	1	1	1	1	1	1	1	1	1	1	1
144	57	Makrani	Pakistan	CENTRAL_SOUTH_ASIA	1	0	0	0	0	0	0	0	0	1	1	1	1	1	1	1	1	1	1	1	1
145	57	Makrani	Pakistan	CENTRAL_SOUTH_ASIA	1	0	0	0	0	0	0	0	0	1	1	1	1	1	1	1	1	1	1	1	1
146	57	Makrani	Pakistan	CENTRAL_SOUTH_ASIA	1	0	0	0	0	0	0	0	0	1	1	1	1	1	1	1	1	1	1	1	1
148	57	Makrani	Pakistan	CENTRAL_SOUTH_ASIA	1	0	0	0	0	0	0	0	0	1	1	1	1	1	1	1	1	1	1	1	1
149	57	Makrani	Pakistan	CENTRAL_SOUTH_ASIA	1	0	0	0	0	0	0	0	0	1	1	1	1	1	1	1	1	1	1	1	1
150	57	Makrani	Pakistan	CENTRAL_SOUTH_ASIA	1	0	0	0	0	0	0	0	0	1	1	1	1	1	1	1	1	1	1	1	1
151	57	Makrani	Pakistan	CENTRAL_SOUTH_ASIA	1	0	0	0	0	0	0	0	0	1	1	1	1	1	1	1	1	1	1	1	1
153	57	Makrani	Pakistan	CENTRAL_SOUTH_ASIA	1	0	0	0	0	0	0	0	0	1	1	1	1	1	1	1	1	1	1	1	1
154	57	Makrani	Pakistan	CENTRAL_SOUTH_ASIA	1	0	0	0	0	0	0	0	0	1	1	1	1	1	1	1	1	1	1	1	1
155	57	Makrani	Pakistan	CENTRAL_SOUTH_ASIA	1	0	0	0	0	0	0	0	0	1	1	1	1	1	1	1	1	1	1	1	1
157	57	Makrani	Pakistan	CENTRAL_SOUTH_ASIA	1	0	0	0	0	0	0	0	0	1	1	1	1	1	1	1	1	1	1	1	1
158	57	Makrani	Pakistan	CENTRAL_SOUTH_ASIA	1	0	0	0	0	0	0	0	0	1	1	1	1	1	1	1	1	1	1	1	1
160	57	Makrani	Pakistan	CENTRAL_SOUTH_ASIA	1	0	0	0	0	0	0	0	0	1	1	1	1	1	1	1	1	1	1	1	1
161	57	Makrani	Pakistan	CENTRAL_SOUTH_ASIA	1	0	0	0	0	0	0	0	0	1	1	1	1	1	1	1	1	1	1	1	1
213	58	Pathan	Pakistan	CENTRAL_SOUTH_ASIA	1	0	0	0	0	0	0	0	0	1	1	1	1	1	1	1	1	1	1	1	1
214	58	Pathan	Pakistan	CENTRAL_SOUTH_ASIA	1	0	0	0	0	0	0	0	0	1	1	1	1	1	1	1	1	1	1	1	1
216	58	Pathan	Pakistan	CENTRAL_SOUTH_ASIA	1	0	0	0	0	0	0	0	0	1	1	1	1	1	1	1	1	1	1	1	1
218	58	Pathan	Pakistan	CENTRAL_SOUTH_ASIA	1	0	0	0	0	0	0	0	0	1	1	1	1	1	1	1	1	1	1	1	1
222	58	Pathan	Pakistan	CENTRAL_SOUTH_ASIA	1	0	0	0	0	0	0	0	0	1	1	1	1	1	1	1	1	1	1	1	1
224	58	Pathan	Pakistan	CENTRAL_SOUTH_ASIA	1	0	0	0	0	0	0	0	0	1	1	1	1	1	1	1	1	1	1	1	1
226	58	Pathan	Pakistan	CENTRAL_SOUTH_ASIA	1	0	0	0	0	0	0	0	0	1	1	1	1	1	1	1	1	1	1	1	1
228	58	Pathan	Pakistan	CENTRAL_SOUTH_ASIA	1	0	0	0	0	0	0	0	0	1	1	1	1	1	1	1	1	1	1	1	1
230	58	Pathan	Pakistan	CENTRAL_SOUTH_ASIA	1	0	0	0	0	0	0	0	0	1	1	1	1	1	1	1	1	1	1	1	1
232	58	Pathan	Pakistan	CENTRAL_SOUTH_ASIA	1	0	0	0	0	0	0	0	0	1	1	1	1	1	1	1	1	1	1	1	1
234	58	Pathan	Pakistan	CENTRAL_SOUTH_ASIA	1	0	0	0	0	0	0	0	0	1	1	1	1	1	1	1	1	1	1	1	1
237	58	Pathan	Pakistan	CENTRAL_SOUTH_ASIA	1	0	0	0	0	0	0	0	0	1	1	1	1	1	1	1	1	1	1	1	1
239	58	Pathan	Pakistan	CENTRAL_SOUTH_ASIA	1	0	0	0	0	0	0	0	0	1	1	1	1	1	1	1	1	1	1	1	1
241	58	Pathan	Pakistan	CENTRAL_SOUTH_ASIA	1	0	0	0	0	0	0	0	0	1	1	1	1	1	1	1	1	1	1	1	1
243	58	Pathan	Pakistan	CENTRAL_SOUTH_ASIA	1	0	0	0	0	0	0	0	0	1	1	1	1	1	1	1	1	1	1	1	1
244	58	Pathan	Pakistan	CENTRAL_SOUTH_ASIA	1	0	0	0	0	0	0	0	0	1	1	1	1	1	1	1	1	1	1	1	1
247	58	Pathan	Pakistan	CENTRAL_SOUTH_ASIA	1	0	0	0	0	0	0	0	0	1	1	1	1	1	1	1	1	1	1	1	1
248	58	Pathan	Pakistan	CENTRAL_SOUTH_ASIA	1	0	0	0	0	0	0	0	0	1	1	1	1	1	1	1	1	1	1	1	1
251	58	Pathan	Pakistan	CENTRAL_SOUTH_ASIA	1	0	0	0	0	0	0	0	0	1	1	1	1	1	1	1	1	1	1	1	1
254	58	Pathan	Pakistan	CENTRAL_SOUTH_ASIA	1	0	0	0	0	0	0	0	0	1	1	1	1	1	1	1	1	1	1	1	1
258	58	Pathan	Pakistan	CENTRAL_SOUTH_ASIA	1	0	0	0	0	0	0	0	0	1	1	1	1	1	1	1	1	1	1	1	1
259	58	Pathan	Pakistan	CENTRAL_SOUTH_ASIA	1	0	0	0	0	0	0	0	0	1	1	1	1	1	1	1	1	1	1	1	1
262	58	Pathan	Pakistan	CENTRAL_SOUTH_ASIA	1	0	0	0	0	0	0	0	0	1	1	1	1	1	1	1	1	1	1	1	1
264	58	Pathan	Pakistan	CENTRAL_SOUTH_ASIA	1	0	0	0	0	0	0	0	0	1	1	1	1	1	1	1	1	1	1	1	1
163	59	Sindhi	Pakistan	CENTRAL_SOUTH_ASIA	1	0	0	0	0	0	0	0	0	1	1	1	1	1	1	1	1	1	1	1	1
165	59	Sindhi	Pakistan	CENTRAL_SOUTH_ASIA	1	0	0	0	0	0	0	0	0	1	1	1	1	1	1	1	1	1	1	1	1
167	59	Sindhi	Pakistan	CENTRAL_SOUTH_ASIA	1	0	0	0	0	0	0	0	0	1	1	1	1	1	1	1	1	1	1	1	1
169	59	Sindhi	Pakistan	CENTRAL_SOUTH_ASIA	1	0	0	0	0	0	0	0	0	1	1	1	1	1	1	1	1	1	1	1	1
171	59	Sindhi	Pakistan	CENTRAL_SOUTH_ASIA	1	0	0	0	0	0	0	0	0	1	1	1	1	1	1	1	1	1	1	1	1
173	59	Sindhi	Pakistan	CENTRAL_SOUTH_ASIA	1	0	0	0	0	0	0	0	0	1	1	1	1	1	1	1	1	1	1	1	1
175	59	Sindhi	Pakistan	CENTRAL_SOUTH_ASIA	1	0	0	0	0	0	0	0	0	1	1	1	1	1	1	1	1	1	1	1	1
177	59	Sindhi	Pakistan	CENTRAL_SOUTH_ASIA	1	0	0	0	0	0	0	0	0	1	1	1	1	1	1	1	1	1	1	1	1
179	59	Sindhi	Pakistan	CENTRAL_SOUTH_ASIA	1	0	0	0	0	0	0	0	0	1	1	1	1	1	1	1	1	1	1	1	1
181	59	Sindhi	Pakistan	CENTRAL_SOUTH_ASIA	1	0	0	0	0	0	0	0	0	1	1	1	1	1	1	1	1	1	1	1	1
183	59	Sindhi	Pakistan	CENTRAL_SOUTH_ASIA	1	0	0	0	0	0	0	0	0	1	1	1	1	1	1	1	1	1	1	1	1
185	59	Sindhi	Pakistan	CENTRAL_SOUTH_ASIA	1	0	0	0	0	0	0	0	0	1	1	1	1	1	1	1	1	1	1	1	1
187	59	Sindhi	Pakistan	CENTRAL_SOUTH_ASIA	1	0	0	0	0	0	0	0	0	1	1	1	1	1	1	1	1	1	1	1	1
189	59	Sindhi	Pakistan	CENTRAL_SOUTH_ASIA	1	0	0	0	0	0	0	0	0	1	1	1	1	1	1	1	1	1	1	1	1
191	59	Sindhi	Pakistan	CENTRAL_SOUTH_ASIA	1	0	0	0	0	0	0	0	0	1	1	1	1	1	1	1	1	1	1	1	1
192	59	Sindhi	Pakistan	CENTRAL_SOUTH_ASIA	1	0	0	0	0	0	0	0	0	1	1	1	1	1	1	1	1	1	1	1	1
195	59	Sindhi	Pakistan	CENTRAL_SOUTH_ASIA	1	0	0	0	0	0	0	0	0	1	1	1	1	1	1	1	1	1	1	1	1
197	59	Sindhi	Pakistan	CENTRAL_SOUTH_ASIA	1	0	0	0	0	0	0	0	0	1	1	1	1	1	1	1	1	1	1	1	1
199	59	Sindhi	Pakistan	CENTRAL_SOUTH_ASIA	1	0	0	0	0	0	0	0	0	1	1	1	1	1	1	1	1	1	1	1	1
201	59	Sindhi	Pakistan	CENTRAL_SOUTH_ASIA	1	0	0	0	0	0	0	0	0	1	1	1	1	1	1	1	1	1	1	1	1
203	59	Sindhi	Pakistan	CENTRAL_SOUTH_ASIA	1	0	0	0	0	0	0	0	0	1	0	0	1	0	0	1	0	0	1	0	0
205	59	Sindhi	Pakistan	CENTRAL_SOUTH_ASIA	1	0	0	0	0	0	0	0	0	1	1	1	1	1	1	1	1	1	1	1	1
206	59	Sindhi	Pakistan	CENTRAL_SOUTH_ASIA	1	0	0	0	0	0	0	0	0	1	1	1	1	1	1	1	1	1	1	1	1
208	59	Sindhi	Pakistan	CENTRAL_SOUTH_ASIA	1	0	0	0	0	0	0	0	0	1	1	1	1	1	1	1	1	1	1	1	1
210	59	Sindhi	Pakistan	CENTRAL_SOUTH_ASIA	1	0	0	0	0	0	0	0	0	1	1	1	1	1	1	1	1	1	1	1	1
702	81	Piapoco	Colombia	AMERICA	1	0	0	0	0	0	0	0	0	1	1	1	1	1	1	1	1	1	1	1	1
703	81	Piapoco	Colombia	AMERICA	1	0	0	0	0	0	0	0	0	1	1	1	1	1	1	1	1	1	1	1	1
704	81	Piapoco	Colombia	AMERICA	1	0	0	0	0	0	0	0	0	1	1	1	1	1	1	1	1	1	1	1	1
705	81	Piapoco	Colombia	AMERICA	1	0	0	0	0	0	0	0	0	1	0	0	1	0	0	1	0	0	1	0	0
706	81	Piapoco	Colombia	AMERICA	1	0	0	0	0	0	0	0	0	1	1	1	1	1	1	1	1	1	1	1	1
707	81	Piapoco	Colombia	AMERICA	1	0	0	0	0	0	0	0	0	1	0	0	1	0	0	1	0	0	1	0	0
708	81	Piapoco	Colombia	AMERICA	1	0	0	0	0	0	0	0	0	1	1	1	1	1	1	1	1	1	1	1	1
709	81	Piapoco	Colombia	AMERICA	1	0	0	0	0	0	0	0	0	1	0	0	1	0	0	1	0	0	1	0	0
710	81	Piapoco	Colombia	AMERICA	1	0	0	0	0	0	0	0	0	1	1	1	1	1	1	1	1	1	1	1	1
792	81	Piapoco	Colombia	AMERICA	1	0	0	0	0	0	0	0	0	1	0	0	1	0	0	1	0	0	1	0	0
793	81	Piapoco	Colombia	AMERICA	1	0	0	0	0	0	0	0	0	1	0	0	1	0	0	1	0	0	1	0	0
827	81	Piapoco	Colombia	AMERICA	1	0	0	0	0	0	0	0	0	1	0	0	1	0	0	1	0	0	1	0	0
970	81	Piapoco	Colombia	AMERICA	1	0	0	0	0	0	0	0	0	1	1	1	1	1	1	1	1	1	1	1	1
995	82	Karitiana	Brazil	AMERICA	1	0	0	0	0	0	0	0	0	1	1	1	1	1	1	1	1	1	1	1	1
996	82	Karitiana	Brazil	AMERICA	1	0	0	0	0	0	0	0	0	1	0	0	1	0	0	1	0	0	1	0	0
997	82	Karitiana	Brazil	AMERICA	1	0	0	0	0	0	0	0	0	1	0	0	1	0	0	1	0	0	1	0	0
998	82	Karitiana	Brazil	AMERICA	1	0	0	0	0	0	0	0	0	1	1	1	1	1	1	1	1	1	1	1	1
999	82	Karitiana	Brazil	AMERICA	1	0	0	0	0	0	0	0	0	1	1	1	1	1	1	1	1	1	1	1	1
1000	82	Karitiana	Brazil	AMERICA	1	0	0	0	0	0	0	0	0	1	0	0	1	0	0	1	0	0	1	0	0
1001	82	Karitiana	Brazil	AMERICA	1	0	0	0	0	0	0	0	0	1	1	1	1	1	1	1	1	1	1	1	1
1003	82	Karitiana	Brazil	AMERICA	1	0	0	0	0	0	0	0	0	1	1	1	1	1	1	1	1	1	1	1	1
1004	82	Karitiana	Brazil	AMERICA	1	0	0	0	0	0	0	0	0	1	0	0	1	0	0	1	0	0	1	0	0
1005	82	Karitiana	Brazil	AMERICA	1	0	0	0	0	0	0	0	0	1	0	0	1	0	0	1	0	0	1	0	0
1006	82	Karitiana	Brazil	AMERICA	1	0	0	0	0	0	0	0	0	1	1	1	1	1	1	1	1	1	1	1	1
1007	82	Karitiana	Brazil	AMERICA	1	0	0	0	0	0	0	0	0	1	0	0	1	0	0	1	0	0	1	0	0
1008	82	Karitiana	Brazil	AMERICA	1	0	0	0	0	0	0	0	0	1	0	0	1	0	0	1	0	0	1	0	0
1009	82	Karitiana	Brazil	AMERICA	1	0	0	0	0	0	0	0	0	1	1	1	1	1	1	1	1	1	1	1	1
1010	82	Karitiana	Brazil	AMERICA	1	0	0	0	0	0	0	0	0	1	1	1	1	1	1	1	1	1	1	1	1
1011	82	Karitiana	Brazil	AMERICA	1	0	0	0	0	0	0	0	0	1	0	0	1	0	0	1	0	0	1	0	0
1012	82	Karitiana	Brazil	AMERICA	1	0	0	0	0	0	0	0	0	1	1	1	1	1	1	1	1	1	1	1	1
1013	82	Karitiana	Brazil	AMERICA	1	0	0	0	0	0	0	0	0	1	1	1	1	1	1	1	1	1	1	1	1
1014	82	Karitiana	Brazil	AMERICA	1	0	0	0	0	0	0	0	0	1	1	1	1	1	1	1	1	1	1	1	1
1015	82	Karitiana	Brazil	AMERICA	1	0	0	0	0	0	0	0	0	1	1	1	1	1	1	1	1	1	1	1	1
1016	82	Karitiana	Brazil	AMERICA	1	0	0	0	0	0	0	0	0	1	0	0	1	0	0	1	0	0	1	0	0
1017	82	Karitiana	Brazil	AMERICA	1	0	0	0	0	0	0	0	0	1	0	0	1	0	0	1	0	0	1	0	0
1018	82	Karitiana	Brazil	AMERICA	1	0	0	0	0	0	0	0	0	1	1	1	1	1	1	1	1	1	1	1	1
1019	82	Karitiana	Brazil	AMERICA	1	0	0	0	0	0	0	0	0	1	1	1	1	1	1	1	1	1	1	1	1
830	83	Surui	Brazil	AMERICA	1	0	0	0	0	0	0	0	0	1	0	0	1	0	0	1	0	0	1	0	0
832	83	Surui	Brazil	AMERICA	1	0	0	0	0	0	0	0	0	1	1	1	1	1	1	1	1	1	1	1	1
833	83	Surui	Brazil	AMERICA	1	0	0	0	0	0	0	0	0	1	1	0	1	1	0	1	1	0	1	1	0
834	83	Surui	Brazil	AMERICA	1	0	0	0	0	0	0	0	0	1	0	0	1	0	0	1	0	0	1	0	0
835	83	Surui	Brazil	AMERICA	1	0	0	0	0	0	0	0	0	1	0	0	1	0	0	1	0	0	1	0	0
837	83	Surui	Brazil	AMERICA	1	0	0	0	0	0	0	0	0	1	1	1	1	1	1	1	1	1	1	1	1
838	83	Surui	Brazil	AMERICA	1	0	0	0	0	0	0	0	0	1	1	1	1	1	1	1	1	1	1	1	1
839	83	Surui	Brazil	AMERICA	1	0	0	0	0	0	0	0	0	1	0	0	1	0	0	1	0	0	1	0	0
840	83	Surui	Brazil	AMERICA	1	0	0	0	0	0	0	0	0	1	0	0	1	0	0	1	0	0	1	0	0
841	83	Surui	Brazil	AMERICA	1	0	0	0	0	0	0	0	0	1	0	0	1	0	0	1	0	0	1	0	0
842	83	Surui	Brazil	AMERICA	1	0	0	0	0	0	0	0	0	1	0	0	1	0	0	1	0	0	1	0	0
843	83	Surui	Brazil	AMERICA	1	0	0	0	0	0	0	0	0	1	1	1	1	1	1	1	1	1	1	1	1
844	83	Surui	Brazil	AMERICA	1	0	0	0	0	0	0	0	0	1	0	0	1	0	0	1	0	0	1	0	0
845	83	Surui	Brazil	AMERICA	1	0	0	0	0	0	0	0	0	1	1	1	1	1	1	1	1	1	1	1	1
846	83	Surui	Brazil	AMERICA	1	0	0	0	0	0	0	0	0	1	1	1	1	1	1	1	1	1	1	1	1
847	83	Surui	Brazil	AMERICA	1	0	0	0	0	0	0	0	0	1	0	0	1	0	0	1	0	0	1	0	0
848	83	Surui	Brazil	AMERICA	1	0	0	0	0	0	0	0	0	1	0	0	1	0	0	1	0	0	1	0	0
849	83	Surui	Brazil	AMERICA	1	0	0	0	0	0	0	0	0	1	1	1	1	1	1	1	1	1	1	1	1
850	83	Surui	Brazil	AMERICA	1	0	0	0	0	0	0	0	0	1	0	0	1	0	0	1	0	0	1	0	0
851	83	Surui	Brazil	AMERICA	1	0	0	0	0	0	0	0	0	1	0	0	1	0	0	1	0	0	1	0	0
852	83	Surui	Brazil	AMERICA	1	0	0	0	0	0	0	0	0	1	1	1	1	1	1	1	1	1	1	1	1
854	86	Maya	Mexico	AMERICA	1	0	0	0	0	0	0	0	0	1	1	1	1	1	1	1	1	1	1	1	1
855	86	Maya	Mexico	AMERICA	1	0	0	0	0	0	0	0	0	1	1	1	1	1	1	1	1	1	1	1	1
856	86	Maya	Mexico	AMERICA	1	0	0	0	0	0	0	0	0	1	1	1	1	1	1	1	1	1	1	1	1
857	86	Maya	Mexico	AMERICA	1	0	0	0	0	0	0	0	0	1	1	1	1	1	1	1	1	1	1	1	1
858	86	Maya	Mexico	AMERICA	1	0	0	0	0	0	0	0	0	1	1	1	1	1	1	1	1	1	1	1	1
859	86	Maya	Mexico	AMERICA	1	0	0	0	0	0	0	0	0	1	1	1	1	1	1	1	1	1	1	1	1
860	86	Maya	Mexico	AMERICA	1	0	0	0	0	0	0	0	0	1	1	1	1	1	1	1	1	1	1	1	1
861	86	Maya	Mexico	AMERICA	1	0	0	0	0	0	0	0	0	1	1	1	1	1	1	1	1	1	1	1	1
862	86	Maya	Mexico	AMERICA	1	0	0	0	0	0	0	0	0	1	1	1	1	1	1	1	1	1	1	1	1
863	86	Maya	Mexico	AMERICA	1	0	0	0	0	0	0	0	0	1	1	1	1	1	1	1	1	1	1	1	1
864	86	Maya	Mexico	AMERICA	1	0	0	0	0	0	0	0	0	1	1	1	1	1	1	1	1	1	1	1	1
865	86	Maya	Mexico	AMERICA	1	0	0	0	0	0	0	0	0	1	1	1	1	1	1	1	1	1	1	1	1
866	86	Maya	Mexico	AMERICA	1	0	0	0	0	0	0	0	0	1	0	0	1	0	0	1	0	0	1	0	0
867	86	Maya	Mexico	AMERICA	1	0	0	0	0	0	0	0	0	1	0	0	1	0	0	1	0	0	1	0	0
868	86	Maya	Mexico	AMERICA	1	0	0	0	0	0	0	0	0	1	1	1	1	1	1	1	1	1	1	1	1
869	86	Maya	Mexico	AMERICA	1	0	0	0	0	0	0	0	0	1	1	1	1	1	1	1	1	1	1	1	1
870	86	Maya	Mexico	AMERICA	1	0	0	0	0	0	0	0	0	1	1	1	1	1	1	1	1	1	1	1	1
871	86	Maya	Mexico	AMERICA	1	0	0	0	0	0	0	0	0	1	1	1	1	1	1	1	1	1	1	1	1
872	86	Maya	Mexico	AMERICA	1	0	0	0	0	0	0	0	0	1	1	1	1	1	1	1	1	1	1	1	1
873	86	Maya	Mexico	AMERICA	1	0	0	0	0	0	0	0	0	1	1	1	1	1	1	1	1	1	1	1	1
874	86	Maya	Mexico	AMERICA	1	0	0	0	0	0	0	0	0	1	1	0	1	1	0	1	1	0	1	1	0
875	86	Maya	Mexico	AMERICA	1	0	0	0	0	0	0	0	0	1	1	1	1	1	1	1	1	1	1	1	1
876	86	Maya	Mexico	AMERICA	1	0	0	0	0	0	0	0	0	1	1	1	1	1	1	1	1	1	1	1	1
877	86	Maya	Mexico	AMERICA	1	0	0	0	0	0	0	0	0	1	1	1	1	1	1	1	1	1	1	1	1
878	86	Maya	Mexico	AMERICA	1	0	0	0	0	0	0	0	0	1	0	0	1	0	0	1	0	0	1	0	0
1037	87	Pima	Mexico	AMERICA	1	0	0	0	0	0	0	0	0	1	1	1	1	1	1	1	1	1	1	1	1
1038	87	Pima	Mexico	AMERICA	1	0	0	0	0	0	0	0	0	1	0	0	1	0	0	1	0	0	1	0	0
1039	87	Pima	Mexico	AMERICA	1	0	0	0	0	0	0	0	0	1	0	0	1	0	0	1	0	0	1	0	0
1040	87	Pima	Mexico	AMERICA	1	0	0	0	0	0	0	0	0	1	0	0	1	0	0	1	0	0	1	0	0
1041	87	Pima	Mexico	AMERICA	1	0	0	0	0	0	0	0	0	1	1	1	1	1	1	1	1	1	1	1	1
1042	87	Pima	Mexico	AMERICA	1	0	0	0	0	0	0	0	0	1	0	0	1	0	0	1	0	0	1	0	0
1043	87	Pima	Mexico	AMERICA	1	0	0	0	0	0	0	0	0	1	1	1	1	1	1	1	1	1	1	1	1
1044	87	Pima	Mexico	AMERICA	1	0	0	0	0	0	0	0	0	1	1	1	1	1	1	1	1	1	1	1	1
1045	87	Pima	Mexico	AMERICA	1	0	0	0	0	0	0	0	0	1	0	0	1	0	0	1	0	0	1	0	0
1046	87	Pima	Mexico	AMERICA	1	0	0	0	0	0	0	0	0	1	0	0	1	0	0	1	0	0	1	0	0
1047	87	Pima	Mexico	AMERICA	1	0	0	0	0	0	0	0	0	1	1	1	1	1	1	1	1	1	1	1	1
1048	87	Pima	Mexico	AMERICA	1	0	0	0	0	0	0	0	0	1	0	0	1	0	0	1	0	0	1	0	0
1049	87	Pima	Mexico	AMERICA	1	0	0	0	0	0	0	0	0	1	0	0	1	0	0	1	0	0	1	0	0
1050	87	Pima	Mexico	AMERICA	1	0	0	0	0	0	0	0	0	1	1	1	1	1	1	1	1	1	1	1	1
1051	87	Pima	Mexico	AMERICA	1	0	0	0	0	0	0	0	0	1	1	1	1	1	1	1	1	1	1	1	1
1052	87	Pima	Mexico	AMERICA	1	0	0	0	0	0	0	0	0	1	0	0	1	0	0	1	0	0	1	0	0
1053	87	Pima	Mexico	AMERICA	1	0	0	0	0	0	0	0	0	1	1	1	1	1	1	1	1	1	1	1	1
1054	87	Pima	Mexico	AMERICA	1	0	0	0	0	0	0	0	0	1	0	0	1	0	0	1	0	0	1	0	0
1055	87	Pima	Mexico	AMERICA	1	0	0	0	0	0	0	0	0	1	1	1	1	1	1	1	1	1	1	1	1
1056	87	Pima	Mexico	AMERICA	1	0	0	0	0	0	0	0	0	1	1	1	1	1	1	1	1	1	1	1	1
1057	87	Pima	Mexico	AMERICA	1	0	0	0	0	0	0	0	0	1	1	1	1	1	1	1	1	1	1	1	1
1058	87	Pima	Mexico	AMERICA	1	0	0	0	0	0	0	0	0	1	1	1	1	1	1	1	1	1	1	1	1
1059	87	Pima	Mexico	AMERICA	1	0	0	0	0	0	0	0	0	1	1	1	1	1	1	1	1	1	1	1	1
1060	87	Pima	Mexico	AMERICA	1	0	0	0	0	0	0	0	0	1	1	1	1	1	1	1	1	1	1	1	1
1061	87	Pima	Mexico	AMERICA	1	0	0	0	0	0	0	0	0	1	0	0	1	0	0	1	0	0	1	0	0
993	430	BantuSouthAfrica	SouthAfrica	AFRICA	1	0	0	0	0	0	0	0	0	1	1	1	1	1	1	1	1	1	1	1	1
994	430	BantuSouthAfrica	Lesotho	AFRICA	1	0	0	0	0	0	0	0	0	1	1	1	1	1	1	1	1	1	1	1	1
1028	430	BantuSouthAfrica	BotswanaOrNamibia	AFRICA	1	0	0	0	0	0	0	0	0	1	1	1	1	1	1	1	1	1	1	1	1
1030	430	BantuSouthAfrica	BotswanaOrNamibia	AFRICA	1	0	0	0	0	0	0	0	0	1	1	1	1	1	1	1	1	1	1	1	1
1031	430	BantuSouthAfrica	Angola	AFRICA	1	0	0	0	0	0	0	0	0	1	1	1	1	1	1	1	1	1	1	1	1
1033	430	BantuSouthAfrica	SouthAfrica	AFRICA	1	0	0	0	0	0	0	0	0	1	1	1	1	1	1	1	1	1	1	1	1
1034	430	BantuSouthAfrica	BotswanaOrNamibia	AFRICA	1	0	0	0	0	0	0	0	0	1	1	1	1	1	1	1	1	1	1	1	1
1035	430	BantuSouthAfrica	BotswanaOrNamibia	AFRICA	1	0	0	0	0	0	0	0	0	1	1	1	1	1	1	1	1	1	1	1	1
1405	441	BantuKenya	Kenya	AFRICA	1	0	0	0	0	0	0	0	0	1	1	1	1	1	1	1	1	1	1	1	1
1406	441	BantuKenya	Kenya	AFRICA	1	0	0	0	0	0	0	0	0	1	1	1	1	1	1	1	1	1	1	1	1
1408	441	BantuKenya	Kenya	AFRICA	1	0	0	0	0	0	0	0	0	1	1	1	1	1	1	1	1	1	1	1	1
1411	441	BantuKenya	Kenya	AFRICA	1	0	0	0	0	0	0	0	0	1	1	1	1	1	1	1	1	1	1	1	1
1412	441	BantuKenya	Kenya	AFRICA	1	0	0	0	0	0	0	0	0	1	1	1	1	1	1	1	1	1	1	1	1
1413	441	BantuKenya	Kenya	AFRICA	1	0	0	0	0	0	0	0	0	1	0	0	1	0	0	1	0	0	1	0	0
1414	441	BantuKenya	Kenya	AFRICA	1	0	0	0	0	0	0	0	0	1	1	1	1	1	1	1	1	1	1	1	1
1415	441	BantuKenya	Kenya	AFRICA	1	0	0	0	0	0	0	0	0	1	1	1	1	1	1	1	1	1	1	1	1
1416	441	BantuKenya	Kenya	AFRICA	1	0	0	0	0	0	0	0	0	1	1	1	1	1	1	1	1	1	1	1	1
1417	441	BantuKenya	Kenya	AFRICA	1	0	0	0	0	0	0	0	0	1	1	1	1	1	1	1	1	1	1	1	1
1418	441	BantuKenya	Kenya	AFRICA	1	0	0	0	0	0	0	0	0	1	1	1	1	1	1	1	1	1	1	1	1
1419	441	BantuKenya	Kenya	AFRICA	1	0	0	0	0	0	0	0	0	1	1	1	1	1	1	1	1	1	1	1	1
904	464	Mandenka	Senegal	AFRICA	1	0	0	0	0	0	0	0	0	1	1	1	1	1	1	1	1	1	1	1	1
905	464	Mandenka	Senegal	AFRICA	1	0	0	0	0	0	0	0	0	1	1	1	1	1	1	1	1	1	1	1	1
906	464	Mandenka	Senegal	AFRICA	1	0	0	0	0	0	0	0	0	1	1	1	1	1	1	1	1	1	1	1	1
907	464	Mandenka	Senegal	AFRICA	1	0	0	0	0	0	0	0	0	1	1	1	1	1	1	1	1	1	1	1	1
908	464	Mandenka	Senegal	AFRICA	1	0	0	0	0	0	0	0	0	1	1	1	1	1	1	1	1	1	1	1	1
909	464	Mandenka	Senegal	AFRICA	1	0	0	0	0	0	0	0	0	1	1	1	1	1	1	1	1	1	1	1	1
910	464	Mandenka	Senegal	AFRICA	1	0	0	0	0	0	0	0	0	1	1	1	1	1	1	1	1	1	1	1	1
911	464	Mandenka	Senegal	AFRICA	1	0	0	0	0	0	0	0	0	1	1	1	1	1	1	1	1	1	1	1	1
912	464	Mandenka	Senegal	AFRICA	1	0	0	0	0	0	0	0	0	1	1	1	1	1	1	1	1	1	1	1	1
913	464	Mandenka	Senegal	AFRICA	1	0	0	0	0	0	0	0	0	1	1	1	1	1	1	1	1	1	1	1	1
914	464	Mandenka	Senegal	AFRICA	1	0	0	0	0	0	0	0	0	1	1	1	1	1	1	1	1	1	1	1	1
915	464	Mandenka	Senegal	AFRICA	1	0	0	0	0	0	0	0	0	1	1	1	1	1	1	1	1	1	1	1	1
916	464	Mandenka	Senegal	AFRICA	1	0	0	0	0	0	0	0	0	1	1	0	1	1	0	1	1	0	1	1	0
917	464	Mandenka	Senegal	AFRICA	1	0	0	0	0	0	0	0	0	1	1	1	1	1	1	1	1	1	1	1	1
918	464	Mandenka	Senegal	AFRICA	1	0	0	0	0	0	0	0	0	1	1	1	1	1	1	1	1	1	1	1	1
919	464	Mandenka	Senegal	AFRICA	1	0	0	0	0	0	0	0	0	1	1	0	1	1	0	1	1	0	1	1	0
1199	464	Mandenka	Senegal	AFRICA	1	0	0	0	0	0	0	0	0	1	1	1	1	1	1	1	1	1	1	1	1
1200	464	Mandenka	Senegal	AFRICA	1	0	0	0	0	0	0	0	0	1	1	1	1	1	1	1	1	1	1	1	1
1201	464	Mandenka	Senegal	AFRICA	1	0	0	0	0	0	0	0	0	1	1	1	1	1	1	1	1	1	1	1	1
1202	464	Mandenka	Senegal	AFRICA	1	0	0	0	0	0	0	0	0	1	1	1	1	1	1	1	1	1	1	1	1
1283	464	Mandenka	Senegal	AFRICA	1	0	0	0	0	0	0	0	0	1	1	1	1	1	1	1	1	1	1	1	1
1284	464	Mandenka	Senegal	AFRICA	1	0	0	0	0	0	0	0	0	1	1	1	1	1	1	1	1	1	1	1	1
1285	464	Mandenka	Senegal	AFRICA	1	0	0	0	0	0	0	0	0	1	1	1	1	1	1	1	1	1	1	1	1
1286	464	Mandenka	Senegal	AFRICA	1	0	0	0	0	0	0	0	0	1	1	1	1	1	1	1	1	1	1	1	1
920	465	Yoruba	Nigeria	AFRICA	1	0	0	0	0	0	0	0	0	1	1	1	1	1	1	1	1	1	1	1	1
921	465	Yoruba	Nigeria	AFRICA	1	0	0	0	0	0	0	0	0	1	0	0	1	0	0	1	0	0	1	0	0
922	465	Yoruba	Nigeria	AFRICA	1	0	0	0	0	0	0	0	0	1	0	0	1	0	0	1	0	0	1	0	0
923	465	Yoruba	Nigeria	AFRICA	1	0	0	0	0	0	0	0	0	1	0	0	1	0	0	1	0	0	1	0	0
924	465	Yoruba	Nigeria	AFRICA	1	0	0	0	0	0	0	0	0	1	1	1	1	1	1	1	1	1	1	1	1
925	465	Yoruba	Nigeria	AFRICA	1	0	0	0	0	0	0	0	0	1	1	1	1	1	1	1	1	1	1	1	1
926	465	Yoruba	Nigeria	AFRICA	1	0	0	0	0	0	0	0	0	1	1	1	1	1	1	1	1	1	1	1	1
927	465	Yoruba	Nigeria	AFRICA	1	0	0	0	0	0	0	0	0	1	1	1	1	1	1	1	1	1	1	1	1
928	465	Yoruba	Nigeria	AFRICA	1	0	0	0	0	0	0	0	0	1	1	1	1	1	1	1	1	1	1	1	1
929	465	Yoruba	Nigeria	AFRICA	1	0	0	0	0	0	0	0	0	1	1	1	1	1	1	1	1	1	1	1	1
930	465	Yoruba	Nigeria	AFRICA	1	0	0	0	0	0	0	0	0	1	1	1	1	1	1	1	1	1	1	1	1
931	465	Yoruba	Nigeria	AFRICA	1	0	0	0	0	0	0	0	0	1	1	1	1	1	1	1	1	1	1	1	1
932	465	Yoruba	Nigeria	AFRICA	1	0	0	0	0	0	0	0	0	1	1	1	1	1	1	1	1	1	1	1	1
933	465	Yoruba	Nigeria	AFRICA	1	0	0	0	0	0	0	0	0	1	1	1	1	1	1	1	1	1	1	1	1
934	465	Yoruba	Nigeria	AFRICA	1	0	0	0	0	0	0	0	0	1	1	1	1	1	1	1	1	1	1	1	1
935	465	Yoruba	Nigeria	AFRICA	1	0	0	0	0	0	0	0	0	1	1	1	1	1	1	1	1	1	1	1	1
936	465	Yoruba	Nigeria	AFRICA	1	0	0	0	0	0	0	0	0	1	1	1	1	1	1	1	1	1	1	1	1
937	465	Yoruba	Nigeria	AFRICA	1	0	0	0	0	0	0	0	0	1	1	1	1	1	1	1	1	1	1	1	1
938	465	Yoruba	Nigeria	AFRICA	1	0	0	0	0	0	0	0	0	1	1	1	1	1	1	1	1	1	1	1	1
939	465	Yoruba	Nigeria	AFRICA	1	0	0	0	0	0	0	0	0	1	1	1	1	1	1	1	1	1	1	1	1
940	465	Yoruba	Nigeria	AFRICA	1	0	0	0	0	0	0	0	0	1	1	1	1	1	1	1	1	1	1	1	1
941	465	Yoruba	Nigeria	AFRICA	1	0	0	0	0	0	0	0	0	1	1	1	1	1	1	1	1	1	1	1	1
942	465	Yoruba	Nigeria	AFRICA	1	0	0	0	0	0	0	0	0	1	1	1	1	1	1	1	1	1	1	1	1
943	465	Yoruba	Nigeria	AFRICA	1	0	0	0	0	0	0	0	0	1	1	1	1	1	1	1	1	1	1	1	1
944	465	Yoruba	Nigeria	AFRICA	1	0	0	0	0	0	0	0	0	1	1	1	1	1	1	1	1	1	1	1	1
448	488	BiakaPygmy	CentralAfricanRepublic	AFRICA	1	0	0	0	0	0	0	0	0	1	1	0	1	1	0	1	1	0	1	1	0
451	488	BiakaPygmy	CentralAfricanRepublic	AFRICA	1	0	0	0	0	0	0	0	0	1	0	0	1	0	0	1	0	0	1	0	0
452	488	BiakaPygmy	CentralAfricanRepublic	AFRICA	1	0	0	0	0	0	0	0	0	1	1	1	1	1	1	1	1	1	1	1	1
453	488	BiakaPygmy	CentralAfricanRepublic	AFRICA	1	0	0	0	0	0	0	0	0	1	1	1	1	1	1	1	1	1	1	1	1
454	488	BiakaPygmy	CentralAfricanRepublic	AFRICA	1	0	0	0	0	0	0	0	0	1	1	1	1	1	1	1	1	1	1	1	1
455	488	BiakaPygmy	CentralAfricanRepublic	AFRICA	1	0	0	0	0	0	0	0	0	1	1	1	1	1	1	1	1	1	1	1	1
457	488	BiakaPygmy	CentralAfricanRepublic	AFRICA	1	0	0	0	0	0	0	0	0	1	1	1	1	1	1	1	1	1	1	1	1
458	488	BiakaPygmy	CentralAfricanRepublic	AFRICA	1	0	0	0	0	0	0	0	0	1	1	1	1	1	1	1	1	1	1	1	1
459	488	BiakaPygmy	CentralAfricanRepublic	AFRICA	1	0	0	0	0	0	0	0	0	1	1	1	1	1	1	1	1	1	1	1	1
460	488	BiakaPygmy	CentralAfricanRepublic	AFRICA	1	0	0	0	0	0	0	0	0	1	1	1	1	1	1	1	1	1	1	1	1
461	488	BiakaPygmy	CentralAfricanRepublic	AFRICA	1	0	0	0	0	0	0	0	0	1	1	1	1	1	1	1	1	1	1	1	1
464	488	BiakaPygmy	CentralAfricanRepublic	AFRICA	1	0	0	0	0	0	0	0	0	1	1	1	1	1	1	1	1	1	1	1	1
465	488	BiakaPygmy	CentralAfricanRepublic	AFRICA	1	0	0	0	0	0	0	0	0	1	1	1	1	1	1	1	1	1	1	1	1
466	488	BiakaPygmy	CentralAfricanRepublic	AFRICA	1	0	0	0	0	0	0	0	0	1	1	1	1	1	1	1	1	1	1	1	1
469	488	BiakaPygmy	CentralAfricanRepublic	AFRICA	1	0	0	0	0	0	0	0	0	1	1	1	1	1	1	1	1	1	1	1	1
470	488	BiakaPygmy	CentralAfricanRepublic	AFRICA	1	0	0	0	0	0	0	0	0	1	1	1	1	1	1	1	1	1	1	1	1
472	488	BiakaPygmy	CentralAfricanRepublic	AFRICA	1	0	0	0	0	0	0	0	0	1	1	1	1	1	1	1	1	1	1	1	1
473	488	BiakaPygmy	CentralAfricanRepublic	AFRICA	1	0	0	0	0	0	0	0	0	1	1	1	1	1	1	1	1	1	1	1	1
475	488	BiakaPygmy	CentralAfricanRepublic	AFRICA	1	0	0	0	0	0	0	0	0	1	1	1	1	1	1	1	1	1	1	1	1
477	488	BiakaPygmy	CentralAfricanRepublic	AFRICA	1	0	0	0	0	0	0	0	0	1	0	0	1	0	0	1	0	0	1	0	0
479	488	BiakaPygmy	CentralAfricanRepublic	AFRICA	1	0	0	0	0	0	0	0	0	1	1	1	1	1	1	1	1	1	1	1	1
985	488	BiakaPygmy	CentralAfricanRepublic	AFRICA	1	0	0	0	0	0	0	0	0	1	1	1	1	1	1	1	1	1	1	1	1
986	488	BiakaPygmy	CentralAfricanRepublic	AFRICA	1	0	0	0	0	0	0	0	0	1	1	1	1	1	1	1	1	1	1	1	1
1084	488	BiakaPygmy	CentralAfricanRepublic	AFRICA	1	0	0	0	0	0	0	0	0	1	1	0	1	1	0	1	1	0	1	1	0
1085	488	BiakaPygmy	CentralAfricanRepublic	AFRICA	1	0	0	0	0	0	0	0	0	1	1	0	1	1	0	1	1	0	1	1	0
1086	488	BiakaPygmy	CentralAfricanRepublic	AFRICA	1	0	0	0	0	0	0	0	0	1	1	1	1	1	1	1	1	1	1	1	1
1088	488	BiakaPygmy	CentralAfricanRepublic	AFRICA	1	0	0	0	0	0	0	0	0	1	0	0	1	0	0	1	0	0	1	0	0
1089	488	BiakaPygmy	CentralAfricanRepublic	AFRICA	1	0	0	0	0	0	0	0	0	1	0	0	1	0	0	1	0	0	1	0	0
1090	488	BiakaPygmy	CentralAfricanRepublic	AFRICA	1	0	0	0	0	0	0	0	0	1	1	1	1	1	1	1	1	1	1	1	1
1091	488	BiakaPygmy	CentralAfricanRepublic	AFRICA	1	0	0	0	0	0	0	0	0	1	1	0	1	1	0	1	1	0	1	1	0
1093	488	BiakaPygmy	CentralAfricanRepublic	AFRICA	1	0	0	0	0	0	0	0	0	1	0	0	1	0	0	1	0	0	1	0	0
1094	488	BiakaPygmy	CentralAfricanRepublic	AFRICA	1	0	0	0	0	0	0	0	0	1	1	1	1	1	1	1	1	1	1	1	1
449	489	MbutiPygmy	Congo	AFRICA	1	0	0	0	0	0	0	0	0	1	1	1	1	1	1	1	1	1	1	1	1
450	489	MbutiPygmy	Congo	AFRICA	1	0	0	0	0	0	0	0	0	1	1	1	1	1	1	1	1	1	1	1	1
456	489	MbutiPygmy	Congo	AFRICA	1	0	0	0	0	0	0	0	0	1	1	1	1	1	1	1	1	1	1	1	1
462	489	MbutiPygmy	Congo	AFRICA	1	0	0	0	0	0	0	0	0	1	1	1	1	1	1	1	1	1	1	1	1
463	489	MbutiPygmy	Congo	AFRICA	1	0	0	0	0	0	0	0	0	1	1	1	1	1	1	1	1	1	1	1	1
467	489	MbutiPygmy	Congo	AFRICA	1	0	0	0	0	0	0	0	0	1	1	1	1	1	1	1	1	1	1	1	1
468	489	MbutiPygmy	Congo	AFRICA	1	0	0	0	0	0	0	0	0	1	0	0	1	0	0	1	0	0	1	0	0
471	489	MbutiPygmy	Congo	AFRICA	1	0	0	0	0	0	0	0	0	1	1	1	1	1	1	1	1	1	1	1	1
474	489	MbutiPygmy	Congo	AFRICA	1	0	0	0	0	0	0	0	0	1	1	1	1	1	1	1	1	1	1	1	1
476	489	MbutiPygmy	Congo	AFRICA	1	0	0	0	0	0	0	0	0	1	1	1	1	1	1	1	1	1	1	1	1
478	489	MbutiPygmy	Congo	AFRICA	1	0	0	0	0	0	0	0	0	1	1	1	1	1	1	1	1	1	1	1	1
982	489	MbutiPygmy	Congo	AFRICA	1	0	0	0	0	0	0	0	0	1	1	1	1	1	1	1	1	1	1	1	1
983	489	MbutiPygmy	Congo	AFRICA	1	0	0	0	0	0	0	0	0	1	0	0	1	0	0	1	0	0	1	0	0
984	489	MbutiPygmy	Congo	AFRICA	1	0	0	0	0	0	0	0	0	1	1	1	1	1	1	1	1	1	1	1	1
1081	489	MbutiPygmy	Congo	AFRICA	1	0	0	0	0	0	0	0	0	1	1	1	1	1	1	1	1	1	1	1	1
987	494	San	Namibia	AFRICA	1	0	0	0	0	0	0	0	0	1	1	1	1	1	1	1	1	1	1	1	1
988	494	San	Namibia	AFRICA	1	0	0	0	0	0	0	0	0	1	0	0	1	0	0	1	0	0	1	0	0
991	494	San	Namibia	AFRICA	1	0	0	0	0	0	0	0	0	1	1	1	1	1	1	1	1	1	1	1	1
992	494	San	Namibia	AFRICA	1	0	0	0	0	0	0	0	0	1	1	1	1	1	1	1	1	1	1	1	1
1029	494	San	Namibia	AFRICA	1	0	0	0	0	0	0	0	0	1	1	1	1	1	1	1	1	1	1	1	1
1032	494	San	Namibia	AFRICA	1	0	0	0	0	0	0	0	0	1	1	1	1	1	1	1	1	1	1	1	1
1036	494	San	Namibia	AFRICA	1	0	0	0	0	0	0	0	0	1	1	1	1	1	1	1	1	1	1	1	1
16000169	501	Assamese	India	CENTRAL_SOUTH_ASIA	0	0	0	0	1	0	0	0	0	1	1	1	1	1	1	1	1	1	1	1	1
27000223	501	Assamese	India	CENTRAL_SOUTH_ASIA	0	0	0	0	1	0	0	0	0	1	1	1	1	1	1	1	1	1	1	1	1
44000364	501	Assamese	India	CENTRAL_SOUTH_ASIA	0	0	0	0	1	0	0	0	0	1	1	1	1	1	1	1	1	1	1	1	1
44000367	501	Assamese	India	CENTRAL_SOUTH_ASIA	0	0	0	0	1	0	0	0	0	1	1	1	1	1	1	1	1	1	1	1	1
51000363	501	Assamese	India	CENTRAL_SOUTH_ASIA	0	0	0	0	1	0	0	0	0	1	1	1	1	1	1	1	1	1	1	1	1
51000366	501	Assamese	India	CENTRAL_SOUTH_ASIA	0	0	0	0	1	0	0	0	0	1	1	1	1	1	1	1	1	1	1	1	1
73000218	501	Assamese	India	CENTRAL_SOUTH_ASIA	0	0	0	0	1	0	0	0	0	1	1	1	1	1	1	1	1	1	1	1	1
75000369	501	Assamese	India	CENTRAL_SOUTH_ASIA	0	0	0	0	1	0	0	0	0	1	1	1	1	1	1	1	1	1	1	1	1
87000220	501	Assamese	India	CENTRAL_SOUTH_ASIA	0	0	0	0	1	0	0	0	0	1	1	1	1	1	1	1	1	1	1	1	1
87000221	501	Assamese	India	CENTRAL_SOUTH_ASIA	0	0	0	0	1	0	0	0	0	1	1	1	1	1	1	1	1	1	1	1	1
100000320	501	Assamese	India	CENTRAL_SOUTH_ASIA	0	0	0	0	1	0	0	0	0	1	1	1	1	1	1	1	1	1	1	1	1
110000362	501	Assamese	India	CENTRAL_SOUTH_ASIA	0	0	0	0	1	0	0	0	0	1	1	1	1	1	1	1	1	1	1	1	1
110000368	501	Assamese	India	CENTRAL_SOUTH_ASIA	0	0	0	0	1	0	0	0	0	1	1	1	1	1	1	1	1	1	1	1	1
130000222	501	Assamese	India	CENTRAL_SOUTH_ASIA	0	0	0	0	1	0	0	0	0	1	1	1	1	1	1	1	1	1	1	1	1
141000217	501	Assamese	India	CENTRAL_SOUTH_ASIA	0	0	0	0	1	0	0	0	0	1	1	1	1	1	1	1	1	1	1	1	1
141000219	501	Assamese	India	CENTRAL_SOUTH_ASIA	0	0	0	0	1	0	0	0	0	1	1	1	1	1	1	1	1	1	1	1	1
147000325	501	Assamese	India	CENTRAL_SOUTH_ASIA	0	0	0	0	1	0	0	0	0	1	1	1	1	1	1	1	1	1	1	1	1
157000170	501	Assamese	India	CENTRAL_SOUTH_ASIA	0	0	0	0	1	0	0	0	0	1	1	1	1	1	1	1	1	1	1	1	1
182000322	501	Assamese	India	CENTRAL_SOUTH_ASIA	0	0	0	0	1	0	0	0	0	1	1	1	1	1	1	1	1	1	1	1	1
191000365	501	Assamese	India	CENTRAL_SOUTH_ASIA	0	0	0	0	1	0	0	0	0	1	1	1	1	1	1	1	1	1	1	1	1
212000323	501	Assamese	India	CENTRAL_SOUTH_ASIA	0	0	0	0	1	0	0	0	0	1	1	1	1	1	1	1	1	1	1	1	1
212000324	501	Assamese	India	CENTRAL_SOUTH_ASIA	0	0	0	0	1	0	0	0	0	1	1	1	1	1	1	1	1	1	1	1	1
228000321	501	Assamese	India	CENTRAL_SOUTH_ASIA	0	0	0	0	1	0	0	0	0	1	1	1	1	1	1	1	1	1	1	1	1
241000189	501	Assamese	India	CENTRAL_SOUTH_ASIA	0	0	0	0	1	0	0	0	0	1	1	1	1	1	1	1	1	1	1	1	1
382000319	501	Assamese	India	CENTRAL_SOUTH_ASIA	0	0	0	0	1	0	0	0	0	1	1	1	1	1	1	1	1	1	1	1	1
2420004	502	Bengali	India	CENTRAL_SOUTH_ASIA	0	0	0	0	1	0	0	0	0	1	1	1	1	1	1	1	1	1	1	1	1
2430008	502	Bengali	India	CENTRAL_SOUTH_ASIA	0	0	0	0	1	0	0	0	0	1	1	1	1	1	1	1	1	1	1	1	1
14000270	502	Bengali	India	CENTRAL_SOUTH_ASIA	0	0	0	0	1	0	0	0	0	1	1	1	1	1	1	1	1	1	1	1	1
21000027	502	Bengali	India	CENTRAL_SOUTH_ASIA	0	0	0	0	1	0	0	0	0	1	1	1	1	1	1	1	1	1	1	1	1
22000263	502	Bengali	India	CENTRAL_SOUTH_ASIA	0	0	0	0	1	0	0	0	0	1	1	1	1	1	1	1	1	1	1	1	1
22000271	502	Bengali	India	CENTRAL_SOUTH_ASIA	0	0	0	0	1	0	0	0	0	1	1	1	1	1	1	1	1	1	1	1	1
68000277	502	Bengali	India	CENTRAL_SOUTH_ASIA	0	0	0	0	1	0	0	0	0	1	1	1	1	1	1	1	1	1	1	1	1
91000257	502	Bengali	India	CENTRAL_SOUTH_ASIA	0	0	0	0	1	0	0	0	0	1	1	1	1	1	1	1	1	1	1	1	1
95000264	502	Bengali	India	CENTRAL_SOUTH_ASIA	0	0	0	0	1	0	0	0	0	1	1	1	1	1	1	1	1	1	1	1	1
103000258	502	Bengali	India	CENTRAL_SOUTH_ASIA	0	0	0	0	1	0	0	0	0	1	1	1	1	1	1	1	1	1	1	1	1
104000266	502	Bengali	India	CENTRAL_SOUTH_ASIA	0	0	0	0	1	0	0	0	0	1	1	1	1	1	1	1	1	1	1	1	1
115000268	502	Bengali	India	CENTRAL_SOUTH_ASIA	0	0	0	0	1	0	0	0	0	1	1	1	1	1	1	1	1	1	1	1	1
119000265	502	Bengali	India	CENTRAL_SOUTH_ASIA	0	0	0	0	1	0	0	0	0	1	1	1	1	1	1	1	1	1	1	1	1
131000155	502	Bengali	India	CENTRAL_SOUTH_ASIA	0	0	0	0	1	0	0	0	0	1	1	1	1	1	1	1	1	1	1	1	1
132000161	502	Bengali	India	CENTRAL_SOUTH_ASIA	0	0	0	0	1	0	0	0	0	1	1	1	1	1	1	1	1	1	1	1	1
136000262	502	Bengali	India	CENTRAL_SOUTH_ASIA	0	0	0	0	1	0	0	0	0	1	1	1	1	1	1	1	1	1	1	1	1
159000256	502	Bengali	India	CENTRAL_SOUTH_ASIA	0	0	0	0	1	0	0	0	0	1	1	1	1	1	1	1	1	1	1	1	1
178000279	502	Bengali	India	CENTRAL_SOUTH_ASIA	0	0	0	0	1	0	0	0	0	1	1	1	1	1	1	1	1	1	1	1	1
188000158	502	Bengali	India	CENTRAL_SOUTH_ASIA	0	0	0	0	1	0	0	0	0	1	1	1	1	1	1	1	1	1	1	1	1
200000278	502	Bengali	India	CENTRAL_SOUTH_ASIA	0	0	0	0	1	0	0	0	0	1	1	1	1	1	1	1	1	1	1	1	1
206000267	502	Bengali	India	CENTRAL_SOUTH_ASIA	0	0	0	0	1	0	0	0	0	1	1	1	1	1	1	1	1	1	1	1	1
207000269	502	Bengali	India	CENTRAL_SOUTH_ASIA	0	0	0	0	1	0	0	0	0	1	1	1	1	1	1	1	1	1	1	1	1
217000261	502	Bengali	India	CENTRAL_SOUTH_ASIA	0	0	0	0	1	0	0	0	0	1	1	1	1	1	1	1	1	1	1	1	1
225000275	502	Bengali	India	CENTRAL_SOUTH_ASIA	0	0	0	0	1	0	0	0	0	1	1	1	1	1	1	1	1	1	1	1	1
290000373	502	Bengali	India	CENTRAL_SOUTH_ASIA	0	0	0	0	1	0	0	0	0	1	1	1	1	1	1	1	1	1	1	1	1
623000195	502	Bengali	India	CENTRAL_SOUTH_ASIA	0	0	0	0	1	0	0	0	0	1	1	1	1	1	1	1	1	1	1	1	1
626000199	502	Bengali	India	CENTRAL_SOUTH_ASIA	0	0	0	0	1	0	0	0	0	1	1	1	1	1	1	1	1	1	1	1	1
3120005	504	Gujarati	India	CENTRAL_SOUTH_ASIA	0	0	0	0	0	O	0	0	0	1	1	1	0	0	0	1	1	1	0	0	0
4250001	504	Gujarati	India	CENTRAL_SOUTH_ASIA	0	0	0	0	0	D	0	0	0	1	0	0	0	0	0	1	0	0	0	0	0
4340007	504	Gujarati	India	CENTRAL_SOUTH_ASIA	0	0	0	0	0	B	0	0	0	1	1	1	0	0	0	1	1	1	0	0	0
4530003	504	Gujarati	India	CENTRAL_SOUTH_ASIA	0	0	0	0	0	B	0	0	0	1	1	1	0	0	0	1	1	1	0	0	0
4540005	504	Gujarati	India	CENTRAL_SOUTH_ASIA	0	0	0	0	0	S	0	0	0	1	1	1	0	0	0	1	1	1	0	0	0
4550002	504	Gujarati	India	CENTRAL_SOUTH_ASIA	0	0	0	0	0	B	0	0	0	1	1	1	0	0	0	1	1	1	0	0	0
4740008	504	Gujarati	India	CENTRAL_SOUTH_ASIA	0	0	0	0	0	B	0	0	0	1	1	1	0	0	0	1	1	1	0	0	0
4940002	504	Gujarati	India	CENTRAL_SOUTH_ASIA	0	0	0	0	0	B	0	0	0	1	1	1	0	0	0	1	1	1	0	0	0
5080008	504	Gujarati	India	CENTRAL_SOUTH_ASIA	0	0	0	0	1	D	0	0	0	1	1	1	1	1	1	1	1	1	1	1	1
5120006	504	Gujarati	India	CENTRAL_SOUTH_ASIA	0	0	0	0	0	B	0	0	0	1	1	1	0	0	0	1	1	1	0	0	0
6370004	504	Gujarati	India	CENTRAL_SOUTH_ASIA	0	0	0	0	0	B	0	0	0	1	1	1	0	0	0	1	1	1	0	0	0
6500009	504	Gujarati	India	CENTRAL_SOUTH_ASIA	0	0	0	0	1	D	0	0	0	1	1	1	1	1	1	1	1	1	1	1	1
6710001	504	Gujarati	India	CENTRAL_SOUTH_ASIA	0	0	0	0	1	0	0	0	0	1	1	1	1	1	1	1	1	1	1	1	1
6760005	504	Gujarati	India	CENTRAL_SOUTH_ASIA	0	0	0	0	0	B	0	0	0	1	1	1	0	0	0	1	1	1	0	0	0
29200036	504	Gujarati	India	CENTRAL_SOUTH_ASIA	0	0	0	0	0	O	0	0	0	1	1	1	0	0	0	1	1	1	0	0	0
29200037	504	Gujarati	India	CENTRAL_SOUTH_ASIA	0	0	0	0	0	S	0	0	0	1	1	1	0	0	0	1	1	1	0	0	0
29300038	504	Gujarati	India	CENTRAL_SOUTH_ASIA	0	0	0	0	1	O	0	0	0	1	1	1	1	1	1	1	1	1	1	1	1
29400039	504	Gujarati	India	CENTRAL_SOUTH_ASIA	0	0	0	0	0	O	0	0	0	1	1	1	0	0	0	1	1	1	0	0	0
29500040	504	Gujarati	India	CENTRAL_SOUTH_ASIA	0	0	0	0	0	O	0	0	0	1	1	1	0	0	0	1	1	1	0	0	0
29600041	504	Gujarati	India	CENTRAL_SOUTH_ASIA	0	0	0	0	0	O	0	0	0	1	1	1	0	0	0	1	1	1	0	0	0
29700042	504	Gujarati	India	CENTRAL_SOUTH_ASIA	0	0	0	0	0	O	0	0	0	1	1	1	0	0	0	1	1	1	0	0	0
29800043	504	Gujarati	India	CENTRAL_SOUTH_ASIA	0	0	0	0	0	N	0	0	0	1	1	1	0	0	0	1	1	1	0	0	0
29900044	504	Gujarati	India	CENTRAL_SOUTH_ASIA	0	0	0	0	0	O	0	0	0	1	1	1	0	0	0	1	1	1	0	0	0
30000045	504	Gujarati	India	CENTRAL_SOUTH_ASIA	0	0	0	0	0	O	0	0	0	1	1	1	0	0	0	1	1	1	0	0	0
30100046	504	Gujarati	India	CENTRAL_SOUTH_ASIA	0	0	0	0	0	O	0	0	0	1	1	1	0	0	0	1	1	1	0	0	0
30200047	504	Gujarati	India	CENTRAL_SOUTH_ASIA	0	0	0	0	1	O	0	0	0	1	1	1	1	1	1	1	1	1	1	1	1
30300048	504	Gujarati	India	CENTRAL_SOUTH_ASIA	0	0	0	0	0	O	0	0	0	1	1	1	0	0	0	1	1	1	0	0	0
30400050	504	Gujarati	India	CENTRAL_SOUTH_ASIA	0	0	0	0	0	O	0	0	0	1	1	1	0	0	0	1	1	1	0	0	0
30400051	504	Gujarati	India	CENTRAL_SOUTH_ASIA	0	0	0	0	0	O	0	0	0	1	1	1	0	0	0	1	1	1	0	0	0
30500052	504	Gujarati	India	CENTRAL_SOUTH_ASIA	0	0	0	0	0	O	0	0	0	1	1	1	0	0	0	1	1	1	0	0	0
40300065	504	Gujarati	India	CENTRAL_SOUTH_ASIA	0	0	0	0	1	N	0	0	0	1	1	1	1	1	1	1	1	1	1	1	1
40500041	504	Gujarati	India	CENTRAL_SOUTH_ASIA	0	0	0	0	0	V	0	0	0	1	1	1	0	0	0	1	1	1	0	0	0
40600015	504	Gujarati	India	CENTRAL_SOUTH_ASIA	0	0	0	0	0	S	0	0	0	1	1	1	0	0	0	1	1	1	0	0	0
40600016	504	Gujarati	India	CENTRAL_SOUTH_ASIA	0	0	0	0	0	N	0	0	0	1	1	1	0	0	0	1	1	1	0	0	0
40800057	504	Gujarati	India	CENTRAL_SOUTH_ASIA	0	0	0	0	0	V	0	0	0	1	1	1	0	0	0	1	1	1	0	0	0
40900010	504	Gujarati	India	CENTRAL_SOUTH_ASIA	0	0	0	0	0	D	0	0	0	1	1	1	0	0	0	1	1	1	0	0	0
41000070	504	Gujarati	India	CENTRAL_SOUTH_ASIA	0	0	0	0	1	K	0	0	0	1	1	1	1	1	1	1	1	1	1	1	1
41700038	504	Gujarati	India	CENTRAL_SOUTH_ASIA	0	0	0	0	0	S	0	0	0	1	1	1	0	0	0	1	1	1	0	0	0
41800034	504	Gujarati	India	CENTRAL_SOUTH_ASIA	0	0	0	0	0	B	0	0	0	1	1	1	0	0	0	1	1	1	0	0	0
41900034	504	Gujarati	India	CENTRAL_SOUTH_ASIA	0	0	0	0	1	S	0	0	0	1	1	1	1	1	1	1	1	1	1	1	1
42000071	504	Gujarati	India	CENTRAL_SOUTH_ASIA	0	0	0	0	0	K	0	0	0	1	1	1	0	0	0	1	1	1	0	0	0
42100021	504	Gujarati	India	CENTRAL_SOUTH_ASIA	0	0	0	0	0	K	0	0	0	1	1	1	0	0	0	1	1	1	0	0	0
42200046	504	Gujarati	India	CENTRAL_SOUTH_ASIA	0	0	0	0	0	S	0	0	0	1	1	1	0	0	0	1	1	1	0	0	0
42300031	504	Gujarati	India	CENTRAL_SOUTH_ASIA	0	0	0	0	0	S	0	0	0	1	1	1	0	0	0	1	1	1	0	0	0
42300032	504	Gujarati	India	CENTRAL_SOUTH_ASIA	0	0	0	0	0	D	0	0	0	1	1	1	0	0	0	1	1	1	0	0	0
42400083	504	Gujarati	India	CENTRAL_SOUTH_ASIA	0	0	0	0	1	K	0	0	0	1	1	1	1	1	1	1	1	1	1	1	1
42500023	504	Gujarati	India	CENTRAL_SOUTH_ASIA	0	0	0	0	0	K	0	0	0	1	1	1	0	0	0	1	1	1	0	0	0
42600087	504	Gujarati	India	CENTRAL_SOUTH_ASIA	0	0	0	0	0	S	0	0	0	1	1	0	0	0	0	1	1	0	0	0	0
42700013	504	Gujarati	India	CENTRAL_SOUTH_ASIA	0	0	0	0	0	D	0	0	0	1	1	1	0	0	0	1	1	1	0	0	0
42900092	504	Gujarati	India	CENTRAL_SOUTH_ASIA	0	0	0	0	1	B	0	0	0	1	1	1	1	1	1	1	1	1	1	1	1
43000018	504	Gujarati	India	CENTRAL_SOUTH_ASIA	0	0	0	0	0	K	0	0	0	1	1	1	0	0	0	1	1	1	0	0	0
43100035	504	Gujarati	India	CENTRAL_SOUTH_ASIA	0	0	0	0	0	S	0	0	0	1	1	1	0	0	0	1	1	1	0	0	0
43200068	504	Gujarati	India	CENTRAL_SOUTH_ASIA	0	0	0	0	1	V	0	0	0	1	1	1	1	1	1	1	1	1	1	1	1
43300054	504	Gujarati	India	CENTRAL_SOUTH_ASIA	0	0	0	0	1	S	0	0	0	1	1	1	1	1	1	1	1	1	1	1	1
43300056	504	Gujarati	India	CENTRAL_SOUTH_ASIA	0	0	0	0	0	K	0	0	0	1	1	1	0	0	0	1	1	1	0	0	0
43500099	504	Gujarati	India	CENTRAL_SOUTH_ASIA	0	0	0	0	0	B	0	0	0	1	1	1	0	0	0	1	1	1	0	0	0
43600015	504	Gujarati	India	CENTRAL_SOUTH_ASIA	0	0	0	0	1	D	0	0	0	1	1	1	1	1	1	1	1	1	1	1	1
43800012	504	Gujarati	India	CENTRAL_SOUTH_ASIA	0	0	0	0	1	N	0	0	0	1	1	1	1	1	1	1	1	1	1	1	1
43900064	504	Gujarati	India	CENTRAL_SOUTH_ASIA	0	0	0	0	1	B	0	0	0	1	1	1	1	1	1	1	1	1	1	1	1
44000094	504	Gujarati	India	CENTRAL_SOUTH_ASIA	0	0	0	0	0	K	0	0	0	1	1	1	0	0	0	1	1	1	0	0	0
44200090	504	Gujarati	India	CENTRAL_SOUTH_ASIA	0	0	0	0	1	0	0	0	0	1	1	1	1	1	1	1	1	1	1	1	1
44300085	504	Gujarati	India	CENTRAL_SOUTH_ASIA	0	0	0	0	1	B	0	0	0	1	1	1	1	1	1	1	1	1	1	1	1
44700066	504	Gujarati	India	CENTRAL_SOUTH_ASIA	0	0	0	0	0	V	0	0	0	1	1	1	0	0	0	1	1	1	0	0	0
44800089	504	Gujarati	India	CENTRAL_SOUTH_ASIA	0	0	0	0	0	V	0	0	0	1	1	1	0	0	0	1	1	1	0	0	0
44900036	504	Gujarati	India	CENTRAL_SOUTH_ASIA	0	0	0	0	0	S	0	0	0	1	1	1	0	0	0	1	1	1	0	0	0
45100020	504	Gujarati	India	CENTRAL_SOUTH_ASIA	0	0	0	0	0	S	0	0	0	1	1	1	0	0	0	1	1	1	0	0	0
45100021	504	Gujarati	India	CENTRAL_SOUTH_ASIA	0	0	0	0	0	K	0	0	0	1	1	1	0	0	0	1	1	1	0	0	0
45200055	504	Gujarati	India	CENTRAL_SOUTH_ASIA	0	0	0	0	0	D	0	0	0	1	1	1	0	0	0	1	1	1	0	0	0
45500076	504	Gujarati	India	CENTRAL_SOUTH_ASIA	0	0	0	0	0	V	0	0	0	1	1	1	0	0	0	1	1	1	0	0	0
45600045	504	Gujarati	India	CENTRAL_SOUTH_ASIA	0	0	0	0	0	V	0	0	0	1	1	1	0	0	0	1	1	1	0	0	0
45700073	504	Gujarati	India	CENTRAL_SOUTH_ASIA	0	0	0	0	0	B	0	0	0	1	1	1	0	0	0	1	1	1	0	0	0
45900067	504	Gujarati	India	CENTRAL_SOUTH_ASIA	0	0	0	0	0	B	0	0	0	1	1	1	0	0	0	1	1	1	0	0	0
45900086	504	Gujarati	India	CENTRAL_SOUTH_ASIA	0	0	0	0	0	V	0	0	0	1	1	1	0	0	0	1	1	1	0	0	0
46000059	504	Gujarati	India	CENTRAL_SOUTH_ASIA	0	0	0	0	0	D	0	0	0	1	1	1	0	0	0	1	1	1	0	0	0
46200075	504	Gujarati	India	CENTRAL_SOUTH_ASIA	0	0	0	0	0	D	0	0	0	1	1	1	0	0	0	1	1	1	0	0	0
46300061	504	Gujarati	India	CENTRAL_SOUTH_ASIA	0	0	0	0	0	N	0	0	0	1	1	1	0	0	0	1	1	1	0	0	0
46400095	504	Gujarati	India	CENTRAL_SOUTH_ASIA	0	0	0	0	0	V	0	0	0	1	1	1	0	0	0	1	1	1	0	0	0
46500063	504	Gujarati	India	CENTRAL_SOUTH_ASIA	0	0	0	0	0	S	0	0	0	1	1	1	0	0	0	1	1	1	0	0	0
46500080	504	Gujarati	India	CENTRAL_SOUTH_ASIA	0	0	0	0	0	V	0	0	0	1	0	0	0	0	0	1	0	0	0	0	0
46600060	504	Gujarati	India	CENTRAL_SOUTH_ASIA	0	0	0	0	0	N	0	0	0	1	1	1	0	0	0	1	1	1	0	0	0
46900074	504	Gujarati	India	CENTRAL_SOUTH_ASIA	0	0	0	0	1	D	0	0	0	1	1	1	1	1	1	1	1	1	1	1	1
47100025	504	Gujarati	India	CENTRAL_SOUTH_ASIA	0	0	0	0	0	S	0	0	0	1	1	1	0	0	0	1	1	1	0	0	0
47100026	504	Gujarati	India	CENTRAL_SOUTH_ASIA	0	0	0	0	0	D	0	0	0	1	1	1	0	0	0	1	1	1	0	0	0
47100030	504	Gujarati	India	CENTRAL_SOUTH_ASIA	0	0	0	0	0	N	0	0	0	1	1	1	0	0	0	1	1	1	0	0	0
47500028	504	Gujarati	India	CENTRAL_SOUTH_ASIA	0	0	0	0	0	D	0	0	0	1	1	1	0	0	0	1	1	1	0	0	0
47500033	504	Gujarati	India	CENTRAL_SOUTH_ASIA	0	0	0	0	1	N	0	0	0	1	1	1	1	1	1	1	1	1	1	1	1
47600044	504	Gujarati	India	CENTRAL_SOUTH_ASIA	0	0	0	0	0	V	0	0	0	1	1	1	0	0	0	1	1	1	0	0	0
47700050	504	Gujarati	India	CENTRAL_SOUTH_ASIA	0	0	0	0	1	V	0	0	0	1	1	1	1	1	1	1	1	1	1	1	1
47800084	504	Gujarati	India	CENTRAL_SOUTH_ASIA	0	0	0	0	0	N	0	0	0	1	1	1	0	0	0	1	1	1	0	0	0
47900062	504	Gujarati	India	CENTRAL_SOUTH_ASIA	0	0	0	0	0	V	0	0	0	1	1	1	0	0	0	1	1	1	0	0	0
48300097	504	Gujarati	India	CENTRAL_SOUTH_ASIA	0	0	0	0	0	B	0	0	0	1	1	1	0	0	0	1	1	1	0	0	0
48300098	504	Gujarati	India	CENTRAL_SOUTH_ASIA	0	0	0	0	0	K	0	0	0	1	1	1	0	0	0	1	1	1	0	0	0
48400058	504	Gujarati	India	CENTRAL_SOUTH_ASIA	0	0	0	0	1	V	0	0	0	1	1	1	1	1	1	1	1	1	1	1	1
48500011	504	Gujarati	India	CENTRAL_SOUTH_ASIA	0	0	0	0	0	N	0	0	0	1	1	1	0	0	0	1	1	1	0	0	0
48600091	504	Gujarati	India	CENTRAL_SOUTH_ASIA	0	0	0	0	0	N	0	0	0	1	1	1	0	0	0	1	1	1	0	0	0
48700069	504	Gujarati	India	CENTRAL_SOUTH_ASIA	0	0	0	0	0	D	0	0	0	1	1	1	0	0	0	1	1	1	0	0	0
48900024	504	Gujarati	India	CENTRAL_SOUTH_ASIA	0	0	0	0	0	S	0	0	0	1	0	0	0	0	0	1	0	0	0	0	0
48900027	504	Gujarati	India	CENTRAL_SOUTH_ASIA	0	0	0	0	0	S	0	0	0	1	0	0	0	0	0	1	0	0	0	0	0
49000082	504	Gujarati	India	CENTRAL_SOUTH_ASIA	0	0	0	0	0	D	0	0	0	1	1	1	0	0	0	1	1	1	0	0	0
49100012	504	Gujarati	India	CENTRAL_SOUTH_ASIA	0	0	0	0	0	D	0	0	0	1	1	1	0	0	0	1	1	1	0	0	0
49200025	504	Gujarati	India	CENTRAL_SOUTH_ASIA	0	0	0	0	0	K	0	0	0	1	1	1	0	0	0	1	1	1	0	0	0
49300081	504	Gujarati	India	CENTRAL_SOUTH_ASIA	0	0	0	0	1	B	0	0	0	1	1	1	1	1	1	1	1	1	1	1	1
49500011	504	Gujarati	India	CENTRAL_SOUTH_ASIA	0	0	0	0	0	D	0	0	0	1	1	1	0	0	0	1	1	1	0	0	0
49600039	504	Gujarati	India	CENTRAL_SOUTH_ASIA	0	0	0	0	1	V	0	0	0	1	1	1	1	1	1	1	1	1	1	1	1
49700053	504	Gujarati	India	CENTRAL_SOUTH_ASIA	0	0	0	0	0	V	0	0	0	1	1	1	0	0	0	1	1	1	0	0	0
49800035	504	Gujarati	India	CENTRAL_SOUTH_ASIA	0	0	0	0	1	N	0	0	0	1	1	1	1	1	1	1	1	1	1	1	1
49900088	504	Gujarati	India	CENTRAL_SOUTH_ASIA	0	0	0	0	0	V	0	0	0	1	1	1	0	0	0	1	1	1	0	0	0
50100072	504	Gujarati	India	CENTRAL_SOUTH_ASIA	0	0	0	0	0	S	0	0	0	1	1	1	0	0	0	1	1	1	0	0	0
50200040	504	Gujarati	India	CENTRAL_SOUTH_ASIA	0	0	0	0	0	V	0	0	0	1	1	0	0	0	0	1	1	0	0	0	0
50400096	504	Gujarati	India	CENTRAL_SOUTH_ASIA	0	0	0	0	0	V	0	0	0	1	1	1	0	0	0	1	1	1	0	0	0
51000079	504	Gujarati	India	CENTRAL_SOUTH_ASIA	0	0	0	0	1	N	0	0	0	1	1	1	1	1	1	1	1	1	1	1	1
51100093	504	Gujarati	India	CENTRAL_SOUTH_ASIA	0	0	0	0	0	S	0	0	0	1	1	1	0	0	0	1	1	1	0	0	0
51300077	504	Gujarati	India	CENTRAL_SOUTH_ASIA	0	0	0	0	0	S	0	0	0	1	1	1	0	0	0	1	1	1	0	0	0
51300078	504	Gujarati	India	CENTRAL_SOUTH_ASIA	0	0	0	0	0	K	0	0	0	1	1	0	0	0	0	1	1	0	0	0	0
51400017	504	Gujarati	India	CENTRAL_SOUTH_ASIA	0	0	0	0	0	K	0	0	0	1	1	1	0	0	0	1	1	1	0	0	0
51400018	504	Gujarati	India	CENTRAL_SOUTH_ASIA	0	0	0	0	1	0	0	0	0	1	1	1	1	1	1	1	1	1	1	1	1
51400019	504	Gujarati	India	CENTRAL_SOUTH_ASIA	0	0	0	0	0	N	0	0	0	1	1	1	0	0	0	1	1	1	0	0	0
51500019	504	Gujarati	India	CENTRAL_SOUTH_ASIA	0	0	0	0	0	K	0	0	0	1	1	1	0	0	0	1	1	1	0	0	0
63800033	504	Gujarati	India	CENTRAL_SOUTH_ASIA	0	0	0	0	0	N	0	0	0	1	1	1	0	0	0	1	1	1	0	0	0
64200020	504	Gujarati	India	CENTRAL_SOUTH_ASIA	0	0	0	0	0	K	0	0	0	1	1	1	0	0	0	1	1	1	0	0	0
64300029	504	Gujarati	India	CENTRAL_SOUTH_ASIA	0	0	0	0	0	N	0	0	0	1	1	1	0	0	0	1	1	1	0	0	0
64500030	504	Gujarati	India	CENTRAL_SOUTH_ASIA	0	0	0	0	0	N	0	0	0	1	1	1	0	0	0	1	1	1	0	0	0
64600027	504	Gujarati	India	CENTRAL_SOUTH_ASIA	0	0	0	0	0	N	0	0	0	1	1	1	0	0	0	1	1	1	0	0	0
64800028	504	Gujarati	India	CENTRAL_SOUTH_ASIA	0	0	0	0	0	N	0	0	0	1	1	1	0	0	0	1	1	1	0	0	0
65300042	504	Gujarati	India	CENTRAL_SOUTH_ASIA	0	0	0	0	0	S	0	0	0	1	1	1	0	0	0	1	1	1	0	0	0
65400031	504	Gujarati	India	CENTRAL_SOUTH_ASIA	0	0	0	0	1	N	0	0	0	1	1	1	1	1	1	1	1	1	1	1	1
65600049	504	Gujarati	India	CENTRAL_SOUTH_ASIA	0	0	0	0	1	O	0	0	0	1	1	1	1	1	1	1	1	1	1	1	1
66000047	504	Gujarati	India	CENTRAL_SOUTH_ASIA	0	0	0	0	0	V	0	0	0	1	1	1	0	0	0	1	1	1	0	0	0
66000173	504	Gujarati	India	CENTRAL_SOUTH_ASIA	0	0	0	0	1	K	0	0	0	1	1	1	1	1	1	1	1	1	1	1	1
66100037	504	Gujarati	India	CENTRAL_SOUTH_ASIA	0	0	0	0	0	S	0	0	0	1	1	1	0	0	0	1	1	1	0	0	0
66200049	504	Gujarati	India	CENTRAL_SOUTH_ASIA	0	0	0	0	1	S	0	0	0	1	1	1	1	1	1	1	1	1	1	1	1
66300043	504	Gujarati	India	CENTRAL_SOUTH_ASIA	0	0	0	0	0	V	0	0	0	1	1	1	0	0	0	1	1	1	0	0	0
66400017	504	Gujarati	India	CENTRAL_SOUTH_ASIA	0	0	0	0	0	K	0	0	0	1	1	1	0	0	0	1	1	1	0	0	0
67000014	504	Gujarati	India	CENTRAL_SOUTH_ASIA	0	0	0	0	0	D	0	0	0	1	1	1	0	0	0	1	1	1	0	0	0
67800026	504	Gujarati	India	CENTRAL_SOUTH_ASIA	0	0	0	0	0	N	0	0	0	1	1	1	0	0	0	1	1	1	0	0	0
68600013	504	Gujarati	India	CENTRAL_SOUTH_ASIA	0	0	0	0	0	K	0	0	0	1	1	1	0	0	0	1	1	1	0	0	0
68900014	504	Gujarati	India	CENTRAL_SOUTH_ASIA	0	0	0	0	0	D	0	0	0	1	1	1	0	0	0	1	1	1	0	0	0
69000023	504	Gujarati	India	CENTRAL_SOUTH_ASIA	0	0	0	0	0	N	0	0	0	1	1	1	0	0	0	1	1	1	0	0	0
69200022	504	Gujarati	India	CENTRAL_SOUTH_ASIA	0	0	0	0	1	K	0	0	0	1	1	1	1	1	1	1	1	1	1	1	1
69400048	504	Gujarati	India	CENTRAL_SOUTH_ASIA	0	0	0	0	0	N	0	0	0	1	1	1	0	0	0	1	1	1	0	0	0
69800032	504	Gujarati	India	CENTRAL_SOUTH_ASIA	0	0	0	0	0	N	0	0	0	1	1	1	0	0	0	1	1	1	0	0	0
306000141	504	Gujarati	India	CENTRAL_SOUTH_ASIA	0	0	0	0	0	O	0	0	0	1	1	1	0	0	0	1	1	1	0	0	0
306000158	504	Gujarati	India	CENTRAL_SOUTH_ASIA	0	0	0	0	0	N	0	0	0	1	1	1	0	0	0	1	1	1	0	0	0
307000142	504	Gujarati	India	CENTRAL_SOUTH_ASIA	0	0	0	0	0	O	0	0	0	1	1	1	0	0	0	1	1	1	0	0	0
308000143	504	Gujarati	India	CENTRAL_SOUTH_ASIA	0	0	0	0	0	O	0	0	0	1	1	1	0	0	0	1	1	1	0	0	0
309000144	504	Gujarati	India	CENTRAL_SOUTH_ASIA	0	0	0	0	1	O	0	0	0	1	1	1	1	1	1	1	1	1	1	1	1
310000145	504	Gujarati	India	CENTRAL_SOUTH_ASIA	0	0	0	0	0	O	0	0	0	1	1	1	0	0	0	1	1	1	0	0	0
311000146	504	Gujarati	India	CENTRAL_SOUTH_ASIA	0	0	0	0	1	O	0	0	0	1	1	1	1	1	1	1	1	1	1	1	1
400000105	504	Gujarati	India	CENTRAL_SOUTH_ASIA	0	0	0	0	0	S	0	0	0	1	1	1	0	0	0	1	1	1	0	0	0
401000136	504	Gujarati	India	CENTRAL_SOUTH_ASIA	0	0	0	0	0	D	0	0	0	1	1	1	0	0	0	1	1	1	0	0	0
402000128	504	Gujarati	India	CENTRAL_SOUTH_ASIA	0	0	0	0	0	D	0	0	0	1	1	1	0	0	0	1	1	1	0	0	0
403000165	504	Gujarati	India	CENTRAL_SOUTH_ASIA	0	0	0	0	0	K	0	0	0	1	1	1	0	0	0	1	1	1	0	0	0
404000112	504	Gujarati	India	CENTRAL_SOUTH_ASIA	0	0	0	0	0	S	0	0	0	1	1	0	0	0	0	1	1	0	0	0	0
404000190	504	Gujarati	India	CENTRAL_SOUTH_ASIA	0	0	0	0	0	D	0	0	0	1	1	1	0	0	0	1	1	1	0	0	0
407000123	504	Gujarati	India	CENTRAL_SOUTH_ASIA	0	0	0	0	1	K	0	0	0	1	1	1	1	1	1	1	1	1	1	1	1
411000122	504	Gujarati	India	CENTRAL_SOUTH_ASIA	0	0	0	0	0	N	0	0	0	1	1	1	0	0	0	1	1	1	0	0	0
412000120	504	Gujarati	India	CENTRAL_SOUTH_ASIA	0	0	0	0	1	N	0	0	0	1	1	1	1	1	1	1	1	1	1	1	1
413000134	504	Gujarati	India	CENTRAL_SOUTH_ASIA	0	0	0	0	0	N	0	0	0	1	1	1	0	0	0	1	1	1	0	0	0
414000108	504	Gujarati	India	CENTRAL_SOUTH_ASIA	0	0	0	0	0	B	0	0	0	1	1	1	0	0	0	1	1	1	0	0	0
414000109	504	Gujarati	India	CENTRAL_SOUTH_ASIA	0	0	0	0	0	S	0	0	0	1	1	1	0	0	0	1	1	1	0	0	0
415000129	504	Gujarati	India	CENTRAL_SOUTH_ASIA	0	0	0	0	0	N	0	0	0	1	1	1	0	0	0	1	1	1	0	0	0
415000130	504	Gujarati	India	CENTRAL_SOUTH_ASIA	0	0	0	0	0	S	0	0	0	1	1	1	0	0	0	1	1	1	0	0	0
415000131	504	Gujarati	India	CENTRAL_SOUTH_ASIA	0	0	0	0	0	S	0	0	0	1	1	1	0	0	0	1	1	1	0	0	0
416000104	504	Gujarati	India	CENTRAL_SOUTH_ASIA	0	0	0	0	1	B	0	0	0	1	1	1	1	1	1	1	1	1	1	1	1
425000471	504	Gujarati	India	CENTRAL_SOUTH_ASIA	0	0	0	0	0	B	0	0	0	1	0	0	0	0	0	1	0	0	0	0	0
425000473	504	Gujarati	India	CENTRAL_SOUTH_ASIA	0	0	0	0	0	D	0	0	0	1	1	1	0	0	0	1	1	1	0	0	0
425000474	504	Gujarati	India	CENTRAL_SOUTH_ASIA	0	0	0	0	0	D	0	0	0	1	0	0	0	0	0	1	0	0	0	0	0
425000475	504	Gujarati	India	CENTRAL_SOUTH_ASIA	0	0	0	0	0	B	0	0	0	1	0	0	0	0	0	1	0	0	0	0	0
425000476	504	Gujarati	India	CENTRAL_SOUTH_ASIA	0	0	0	0	0	D	0	0	0	1	0	0	0	0	0	1	0	0	0	0	0
425000477	504	Gujarati	India	CENTRAL_SOUTH_ASIA	0	0	0	0	0	K	0	0	0	1	0	0	0	0	0	1	0	0	0	0	0
425000478	504	Gujarati	India	CENTRAL_SOUTH_ASIA	0	0	0	0	0	N	0	0	0	1	0	0	0	0	0	1	0	0	0	0	0
425000479	504	Gujarati	India	CENTRAL_SOUTH_ASIA	0	0	0	0	0	D	0	0	0	1	1	1	0	0	0	1	1	1	0	0	0
425000480	504	Gujarati	India	CENTRAL_SOUTH_ASIA	0	0	0	0	0	N	0	0	0	1	0	0	0	0	0	1	0	0	0	0	0
425000481	504	Gujarati	India	CENTRAL_SOUTH_ASIA	0	0	0	0	0	D	0	0	0	1	0	0	0	0	0	1	0	0	0	0	0
425000482	504	Gujarati	India	CENTRAL_SOUTH_ASIA	0	0	0	0	0	S	0	0	0	1	0	0	0	0	0	1	0	0	0	0	0
425000484	504	Gujarati	India	CENTRAL_SOUTH_ASIA	0	0	0	0	0	S	0	0	0	1	1	1	0	0	0	1	1	1	0	0	0
425000485	504	Gujarati	India	CENTRAL_SOUTH_ASIA	0	0	0	0	0	B	0	0	0	1	0	0	0	0	0	1	0	0	0	0	0
425000486	504	Gujarati	India	CENTRAL_SOUTH_ASIA	0	0	0	0	0	S	0	0	0	1	1	1	0	0	0	1	1	1	0	0	0
425000489	504	Gujarati	India	CENTRAL_SOUTH_ASIA	0	0	0	0	0	D	0	0	0	1	0	0	0	0	0	1	0	0	0	0	0
425000492	504	Gujarati	India	CENTRAL_SOUTH_ASIA	0	0	0	0	0	B	0	0	0	1	1	1	0	0	0	1	1	1	0	0	0
425000493	504	Gujarati	India	CENTRAL_SOUTH_ASIA	0	0	0	0	0	B	0	0	0	1	1	1	0	0	0	1	1	1	0	0	0
425000499	504	Gujarati	India	CENTRAL_SOUTH_ASIA	0	0	0	0	0	O	0	0	0	1	1	1	0	0	0	1	1	1	0	0	0
425000501	504	Gujarati	India	CENTRAL_SOUTH_ASIA	0	0	0	0	0	B	0	0	0	1	0	0	0	0	0	1	0	0	0	0	0
425000502	504	Gujarati	India	CENTRAL_SOUTH_ASIA	0	0	0	0	0	B	0	0	0	1	0	0	0	0	0	1	0	0	0	0	0
425000505	504	Gujarati	India	CENTRAL_SOUTH_ASIA	0	0	0	0	1	N	0	0	0	1	1	1	1	1	1	1	1	1	1	1	1
425000506	504	Gujarati	India	CENTRAL_SOUTH_ASIA	0	0	0	0	0	B	0	0	0	1	1	1	0	0	0	1	1	1	0	0	0
428000117	504	Gujarati	India	CENTRAL_SOUTH_ASIA	0	0	0	0	0	N	0	0	0	1	1	1	0	0	0	1	1	1	0	0	0
437000115	504	Gujarati	India	CENTRAL_SOUTH_ASIA	0	0	0	0	0	V	0	0	0	1	1	1	0	0	0	1	1	1	0	0	0
437000118	504	Gujarati	India	CENTRAL_SOUTH_ASIA	0	0	0	0	1	N	0	0	0	1	1	1	1	1	1	1	1	1	1	1	1
441000111	504	Gujarati	India	CENTRAL_SOUTH_ASIA	0	0	0	0	1	N	0	0	0	1	1	1	1	1	1	1	1	1	1	1	1
444000132	504	Gujarati	India	CENTRAL_SOUTH_ASIA	0	0	0	0	0	B	0	0	0	1	1	1	0	0	0	1	1	1	0	0	0
444000133	504	Gujarati	India	CENTRAL_SOUTH_ASIA	0	0	0	0	0	N	0	0	0	1	1	1	0	0	0	1	1	1	0	0	0
445000135	504	Gujarati	India	CENTRAL_SOUTH_ASIA	0	0	0	0	1	0	0	0	0	1	1	1	1	1	1	1	1	1	1	1	1
446000125	504	Gujarati	India	CENTRAL_SOUTH_ASIA	0	0	0	0	0	B	0	0	0	1	1	1	0	0	0	1	1	1	0	0	0
450000114	504	Gujarati	India	CENTRAL_SOUTH_ASIA	0	0	0	0	0	K	0	0	0	1	1	1	0	0	0	1	1	1	0	0	0
458000147	504	Gujarati	India	CENTRAL_SOUTH_ASIA	0	0	0	0	0	K	0	0	0	1	1	1	0	0	0	1	1	1	0	0	0
461000140	504	Gujarati	India	CENTRAL_SOUTH_ASIA	0	0	0	0	0	D	0	0	0	1	1	1	0	0	0	1	1	1	0	0	0
467000124	504	Gujarati	India	CENTRAL_SOUTH_ASIA	0	0	0	0	0	K	0	0	0	1	1	1	0	0	0	1	1	1	0	0	0
467000126	504	Gujarati	India	CENTRAL_SOUTH_ASIA	0	0	0	0	0	D	0	0	0	1	1	1	0	0	0	1	1	1	0	0	0
468000116	504	Gujarati	India	CENTRAL_SOUTH_ASIA	0	0	0	0	0	N	0	0	0	1	1	1	0	0	0	1	1	1	0	0	0
473000103	504	Gujarati	India	CENTRAL_SOUTH_ASIA	0	0	0	0	0	B	0	0	0	1	1	1	0	0	0	1	1	1	0	0	0
473000186	504	Gujarati	India	CENTRAL_SOUTH_ASIA	0	0	0	0	0	K	0	0	0	1	1	1	0	0	0	1	1	1	0	0	0
479000172	504	Gujarati	India	CENTRAL_SOUTH_ASIA	0	0	0	0	1	N	0	0	0	1	1	1	1	1	1	1	1	1	1	1	1
480000121	504	Gujarati	India	CENTRAL_SOUTH_ASIA	0	0	0	0	0	N	0	0	0	1	1	1	0	0	0	1	1	1	0	0	0
481000137	504	Gujarati	India	CENTRAL_SOUTH_ASIA	0	0	0	0	0	D	0	0	0	1	1	1	0	0	0	1	1	1	0	0	0
482000119	504	Gujarati	India	CENTRAL_SOUTH_ASIA	0	0	0	0	0	N	0	0	0	1	1	1	0	0	0	1	1	1	0	0	0
483000102	504	Gujarati	India	CENTRAL_SOUTH_ASIA	0	0	0	0	0	K	0	0	0	1	1	1	0	0	0	1	1	1	0	0	0
484000138	504	Gujarati	India	CENTRAL_SOUTH_ASIA	0	0	0	0	0	S	0	0	0	1	1	1	0	0	0	1	1	1	0	0	0
488000193	504	Gujarati	India	CENTRAL_SOUTH_ASIA	0	0	0	0	0	N	0	0	0	1	1	1	0	0	0	1	1	1	0	0	0
499000113	504	Gujarati	India	CENTRAL_SOUTH_ASIA	0	0	0	0	1	S	0	0	0	1	1	1	1	1	1	1	1	1	1	1	1
500000101	504	Gujarati	India	CENTRAL_SOUTH_ASIA	0	0	0	0	0	B	0	0	0	1	1	1	0	0	0	1	1	1	0	0	0
500000183	504	Gujarati	India	CENTRAL_SOUTH_ASIA	0	0	0	0	0	B	0	0	0	1	1	1	0	0	0	1	1	1	0	0	0
503000106	504	Gujarati	India	CENTRAL_SOUTH_ASIA	0	0	0	0	0	V	0	0	0	1	1	0	0	0	0	1	1	0	0	0	0
505000110	504	Gujarati	India	CENTRAL_SOUTH_ASIA	0	0	0	0	0	V	0	0	0	1	1	1	0	0	0	1	1	1	0	0	0
505000185	504	Gujarati	India	CENTRAL_SOUTH_ASIA	0	0	0	0	1	B	0	0	0	1	1	1	1	1	1	1	1	1	1	1	1
506000139	504	Gujarati	India	CENTRAL_SOUTH_ASIA	0	0	0	0	0	B	0	0	0	1	0	0	0	0	0	1	0	0	0	0	0
507000100	504	Gujarati	India	CENTRAL_SOUTH_ASIA	0	0	0	0	0	B	0	0	0	1	1	1	0	0	0	1	1	1	0	0	0
509000127	504	Gujarati	India	CENTRAL_SOUTH_ASIA	0	0	0	0	0	K	0	0	0	1	1	1	0	0	0	1	1	1	0	0	0
635000162	504	Gujarati	India	CENTRAL_SOUTH_ASIA	0	0	0	0	1	S	0	0	0	1	1	1	1	1	1	1	1	1	1	1	1
636000151	504	Gujarati	India	CENTRAL_SOUTH_ASIA	0	0	0	0	0	O	0	0	0	1	1	1	0	0	0	1	1	1	0	0	0
639000169	504	Gujarati	India	CENTRAL_SOUTH_ASIA	0	0	0	0	0	N	0	0	0	1	1	1	0	0	0	1	1	1	0	0	0
640000164	504	Gujarati	India	CENTRAL_SOUTH_ASIA	0	0	0	0	1	O	0	0	0	1	1	1	1	1	1	1	1	1	1	1	1
644000161	504	Gujarati	India	CENTRAL_SOUTH_ASIA	0	0	0	0	0	S	0	0	0	1	1	1	0	0	0	1	1	1	0	0	0
647000177	504	Gujarati	India	CENTRAL_SOUTH_ASIA	0	0	0	0	1	N	0	0	0	1	1	1	1	1	1	1	1	1	1	1	1
649000153	504	Gujarati	India	CENTRAL_SOUTH_ASIA	0	0	0	0	0	S	0	0	0	1	1	1	0	0	0	1	1	1	0	0	0
652000171	504	Gujarati	India	CENTRAL_SOUTH_ASIA	0	0	0	0	0	O	0	0	0	1	1	1	0	0	0	1	1	1	0	0	0
655000159	504	Gujarati	India	CENTRAL_SOUTH_ASIA	0	0	0	0	0	K	0	0	0	1	1	1	0	0	0	1	1	1	0	0	0
658000152	504	Gujarati	India	CENTRAL_SOUTH_ASIA	0	0	0	0	0	N	0	0	0	1	1	1	0	0	0	1	1	1	0	0	0
658000154	504	Gujarati	India	CENTRAL_SOUTH_ASIA	0	0	0	0	0	D	0	0	0	1	1	1	0	0	0	1	1	1	0	0	0
666000167	504	Gujarati	India	CENTRAL_SOUTH_ASIA	0	0	0	0	0	O	0	0	0	1	1	1	0	0	0	1	1	1	0	0	0
667000191	504	Gujarati	India	CENTRAL_SOUTH_ASIA	0	0	0	0	0	S	0	0	0	1	1	1	0	0	0	1	1	1	0	0	0
668000160	504	Gujarati	India	CENTRAL_SOUTH_ASIA	0	0	0	0	1	N	0	0	0	1	1	1	1	1	1	1	1	1	1	1	1
669000184	504	Gujarati	India	CENTRAL_SOUTH_ASIA	0	0	0	0	0	K	0	0	0	1	1	1	0	0	0	1	1	1	0	0	0
672000175	504	Gujarati	India	CENTRAL_SOUTH_ASIA	0	0	0	0	1	O	0	0	0	1	1	1	1	1	1	1	1	1	1	1	1
673000163	504	Gujarati	India	CENTRAL_SOUTH_ASIA	0	0	0	0	0	S	0	0	0	1	1	1	0	0	0	1	1	1	0	0	0
674000189	504	Gujarati	India	CENTRAL_SOUTH_ASIA	0	0	0	0	1	N	0	0	0	1	1	1	1	1	1	1	1	1	1	1	1
675000174	504	Gujarati	India	CENTRAL_SOUTH_ASIA	0	0	0	0	0	O	0	0	0	1	1	1	0	0	0	1	1	1	0	0	0
679000156	504	Gujarati	India	CENTRAL_SOUTH_ASIA	0	0	0	0	0	D	0	0	0	1	1	1	0	0	0	1	1	1	0	0	0
680000179	504	Gujarati	India	CENTRAL_SOUTH_ASIA	0	0	0	0	0	S	0	0	0	1	1	1	0	0	0	1	1	1	0	0	0
681000176	504	Gujarati	India	CENTRAL_SOUTH_ASIA	0	0	0	0	0	O	0	0	0	1	1	1	0	0	0	1	1	1	0	0	0
681000178	504	Gujarati	India	CENTRAL_SOUTH_ASIA	0	0	0	0	0	D	0	0	0	1	1	1	0	0	0	1	1	1	0	0	0
683000181	504	Gujarati	India	CENTRAL_SOUTH_ASIA	0	0	0	0	0	B	0	0	0	1	1	1	0	0	0	1	1	1	0	0	0
684000182	504	Gujarati	India	CENTRAL_SOUTH_ASIA	0	0	0	0	0	S	0	0	0	1	1	1	0	0	0	1	1	1	0	0	0
685000168	504	Gujarati	India	CENTRAL_SOUTH_ASIA	0	0	0	0	0	N	0	0	0	1	1	1	0	0	0	1	1	1	0	0	0
687000192	504	Gujarati	India	CENTRAL_SOUTH_ASIA	0	0	0	0	0	S	0	0	0	1	1	1	0	0	0	1	1	1	0	0	0
688000166	504	Gujarati	India	CENTRAL_SOUTH_ASIA	0	0	0	0	0	D	0	0	0	1	1	1	0	0	0	1	1	1	0	0	0
688000180	504	Gujarati	India	CENTRAL_SOUTH_ASIA	0	0	0	0	0	K	0	0	0	1	1	1	0	0	0	1	1	1	0	0	0
691000157	504	Gujarati	India	CENTRAL_SOUTH_ASIA	0	0	0	0	0	O	0	0	0	1	1	1	0	0	0	1	1	1	0	0	0
693000188	504	Gujarati	India	CENTRAL_SOUTH_ASIA	0	0	0	0	0	D	0	0	0	1	1	1	0	0	0	1	1	1	0	0	0
696000155	504	Gujarati	India	CENTRAL_SOUTH_ASIA	0	0	0	0	0	N	0	0	0	1	1	1	0	0	0	1	1	1	0	0	0
697000187	504	Gujarati	India	CENTRAL_SOUTH_ASIA	0	0	0	0	0	N	0	0	0	1	1	1	0	0	0	1	1	1	0	0	0
699000170	504	Gujarati	India	CENTRAL_SOUTH_ASIA	0	0	0	0	0	S	0	0	0	1	1	1	0	0	0	1	1	1	0	0	0
8900029	505	Hindi	India	CENTRAL_SOUTH_ASIA	0	0	0	0	1	0	0	0	0	1	1	1	1	1	1	1	1	1	1	1	1
11000331	505	Hindi	India	CENTRAL_SOUTH_ASIA	0	0	0	0	1	0	0	0	0	1	1	1	1	1	1	1	1	1	1	1	1
15000332	505	Hindi	India	CENTRAL_SOUTH_ASIA	0	0	0	0	1	0	0	0	0	1	1	1	1	1	1	1	1	1	1	1	1
23000030	505	Hindi	India	CENTRAL_SOUTH_ASIA	0	0	0	0	1	0	0	0	0	1	1	1	1	1	1	1	1	1	1	1	1
24400028	505	Hindi	India	CENTRAL_SOUTH_ASIA	0	0	0	0	1	0	0	0	0	1	1	1	1	1	1	1	1	1	1	1	1
24600032	505	Hindi	India	CENTRAL_SOUTH_ASIA	0	0	0	0	1	0	0	0	0	1	1	1	1	1	1	1	1	1	1	1	1
56000333	505	Hindi	India	CENTRAL_SOUTH_ASIA	0	0	0	0	1	0	0	0	0	1	1	1	1	1	1	1	1	1	1	1	1
61000016	505	Hindi	India	CENTRAL_SOUTH_ASIA	0	0	0	0	1	0	0	0	0	1	1	1	1	1	1	1	1	1	1	1	1
61100012	505	Hindi	India	CENTRAL_SOUTH_ASIA	0	0	0	0	1	0	0	0	0	1	1	1	1	1	1	1	1	1	1	1	1
61400013	505	Hindi	India	CENTRAL_SOUTH_ASIA	0	0	0	0	1	0	0	0	0	1	1	1	1	1	1	1	1	1	1	1	1
62000200	505	Hindi	India	CENTRAL_SOUTH_ASIA	0	0	0	0	1	0	0	0	0	1	1	1	1	1	1	1	1	1	1	1	1
62200015	505	Hindi	India	CENTRAL_SOUTH_ASIA	0	0	0	0	1	0	0	0	0	1	1	1	1	1	1	1	1	1	1	1	1
82000162	505	Hindi	India	CENTRAL_SOUTH_ASIA	0	0	0	0	1	0	0	0	0	1	1	1	1	1	1	1	1	1	1	1	1
84000166	505	Hindi	India	CENTRAL_SOUTH_ASIA	0	0	0	0	1	0	0	0	0	1	1	1	1	1	1	1	1	1	1	1	1
90000349	505	Hindi	India	CENTRAL_SOUTH_ASIA	0	0	0	0	1	0	0	0	0	1	1	1	1	1	1	1	1	1	1	1	1
107000352	505	Hindi	India	CENTRAL_SOUTH_ASIA	0	0	0	0	1	0	0	0	0	1	1	1	1	1	1	1	1	1	1	1	1
116000326	505	Hindi	India	CENTRAL_SOUTH_ASIA	0	0	0	0	1	0	0	0	0	1	1	1	1	1	1	1	1	1	1	1	1
126000197	505	Hindi	India	CENTRAL_SOUTH_ASIA	0	0	0	0	1	0	0	0	0	1	1	1	1	1	1	1	1	1	1	1	1
149000327	505	Hindi	India	CENTRAL_SOUTH_ASIA	0	0	0	0	1	0	0	0	0	1	1	1	1	1	1	1	1	1	1	1	1
153000330	505	Hindi	India	CENTRAL_SOUTH_ASIA	0	0	0	0	1	0	0	0	0	1	1	1	1	1	1	1	1	1	1	1	1
162000194	505	Hindi	India	CENTRAL_SOUTH_ASIA	0	0	0	0	1	0	0	0	0	1	1	1	1	1	1	1	1	1	1	1	1
177000329	505	Hindi	India	CENTRAL_SOUTH_ASIA	0	0	0	0	1	0	0	0	0	1	1	1	1	1	1	1	1	1	1	1	1
181000351	505	Hindi	India	CENTRAL_SOUTH_ASIA	0	0	0	0	1	0	0	0	0	1	1	1	1	1	1	1	1	1	1	1	1
193000353	505	Hindi	India	CENTRAL_SOUTH_ASIA	0	0	0	0	1	0	0	0	0	1	1	1	1	1	1	1	1	1	1	1	1
227000348	505	Hindi	India	CENTRAL_SOUTH_ASIA	0	0	0	0	1	0	0	0	0	1	1	1	1	1	1	1	1	1	1	1	1
235000328	505	Hindi	India	CENTRAL_SOUTH_ASIA	0	0	0	0	1	0	0	0	0	1	1	1	1	1	1	1	1	1	1	1	1
237000181	505	Hindi	India	CENTRAL_SOUTH_ASIA	0	0	0	0	1	0	0	0	0	1	1	1	1	1	1	1	1	1	1	1	1
279000386	505	Hindi	India	CENTRAL_SOUTH_ASIA	0	0	0	0	1	0	0	0	0	1	1	1	1	1	1	1	1	1	1	1	1
24700033	506	Kannada	India	CENTRAL_SOUTH_ASIA	0	0	0	0	1	0	0	0	0	1	1	1	1	1	1	1	1	1	1	1	1
24800034	506	Kannada	India	CENTRAL_SOUTH_ASIA	0	0	0	0	1	0	0	0	0	1	1	1	1	1	1	1	1	1	1	1	1
26000214	506	Kannada	India	CENTRAL_SOUTH_ASIA	0	0	0	0	1	0	0	0	0	1	1	1	1	1	1	1	1	1	1	1	1
26000215	506	Kannada	India	CENTRAL_SOUTH_ASIA	0	0	0	0	1	0	0	0	0	1	1	1	1	1	1	1	1	1	1	1	1
37000210	506	Kannada	India	CENTRAL_SOUTH_ASIA	0	0	0	0	1	0	0	0	0	1	1	1	1	1	1	1	1	1	1	1	1
54000182	506	Kannada	India	CENTRAL_SOUTH_ASIA	0	0	0	0	1	0	0	0	0	1	1	1	1	1	1	1	1	1	1	1	1
64000212	506	Kannada	India	CENTRAL_SOUTH_ASIA	0	0	0	0	1	0	0	0	0	1	1	1	1	1	1	1	1	1	1	1	1
64000213	506	Kannada	India	CENTRAL_SOUTH_ASIA	0	0	0	0	1	0	0	0	0	1	1	1	1	1	1	1	1	1	1	1	1
143000159	506	Kannada	India	CENTRAL_SOUTH_ASIA	0	0	0	0	1	0	0	0	0	1	1	1	1	1	1	1	1	1	1	1	1
146000164	506	Kannada	India	CENTRAL_SOUTH_ASIA	0	0	0	0	1	0	0	0	0	1	1	1	1	1	1	1	1	1	1	1	1
158000178	506	Kannada	India	CENTRAL_SOUTH_ASIA	0	0	0	0	1	0	0	0	0	1	1	1	1	1	1	1	1	1	1	1	1
165000160	506	Kannada	India	CENTRAL_SOUTH_ASIA	0	0	0	0	1	0	0	0	0	1	1	1	1	1	1	1	1	1	1	1	1
171000211	506	Kannada	India	CENTRAL_SOUTH_ASIA	0	0	0	0	1	0	0	0	0	1	1	1	1	1	1	1	1	1	1	1	1
173000209	506	Kannada	India	CENTRAL_SOUTH_ASIA	0	0	0	0	1	0	0	0	0	1	1	1	1	1	1	1	1	1	1	1	1
173000216	506	Kannada	India	CENTRAL_SOUTH_ASIA	0	0	0	0	1	0	0	0	0	1	1	1	1	1	1	1	1	1	1	1	1
175000206	506	Kannada	India	CENTRAL_SOUTH_ASIA	0	0	0	0	1	0	0	0	0	1	1	1	1	1	1	1	1	1	1	1	1
175000207	506	Kannada	India	CENTRAL_SOUTH_ASIA	0	0	0	0	1	0	0	0	0	1	1	1	1	1	1	1	1	1	1	1	1
176000208	506	Kannada	India	CENTRAL_SOUTH_ASIA	0	0	0	0	1	0	0	0	0	1	1	1	1	1	1	1	1	1	1	1	1
197000205	506	Kannada	India	CENTRAL_SOUTH_ASIA	0	0	0	0	1	0	0	0	0	1	1	1	1	1	1	1	1	1	1	1	1
202000179	506	Kannada	India	CENTRAL_SOUTH_ASIA	0	0	0	0	1	0	0	0	0	1	1	1	1	1	1	1	1	1	1	1	1
280000385	506	Kannada	India	CENTRAL_SOUTH_ASIA	0	0	0	0	1	0	0	0	0	1	1	1	1	1	1	1	1	1	1	1	1
284000391	506	Kannada	India	CENTRAL_SOUTH_ASIA	0	0	0	0	1	0	0	0	0	1	1	1	1	1	1	1	1	1	1	1	1
313000398	506	Kannada	India	CENTRAL_SOUTH_ASIA	0	0	0	0	1	0	0	0	0	1	1	1	1	1	1	1	1	1	1	1	1
314000399	506	Kannada	India	CENTRAL_SOUTH_ASIA	0	0	0	0	1	0	0	0	0	1	1	1	1	1	1	1	1	1	1	1	1
24900035	507	Kashmiri	India	CENTRAL_SOUTH_ASIA	0	0	0	0	1	0	0	0	0	1	1	1	1	1	1	1	1	1	1	1	1
30000167	507	Kashmiri	India	CENTRAL_SOUTH_ASIA	0	0	0	0	1	0	0	0	0	1	1	1	1	1	1	1	1	1	1	1	1
30000168	507	Kashmiri	India	CENTRAL_SOUTH_ASIA	0	0	0	0	1	0	0	0	0	1	1	1	1	1	1	1	1	1	1	1	1
35000183	507	Kashmiri	India	CENTRAL_SOUTH_ASIA	0	0	0	0	1	0	0	0	0	1	1	1	1	1	1	1	1	1	1	1	1
48000354	507	Kashmiri	India	CENTRAL_SOUTH_ASIA	0	0	0	0	1	0	0	0	0	1	1	1	1	1	1	1	1	1	1	1	1
48000356	507	Kashmiri	India	CENTRAL_SOUTH_ASIA	0	0	0	0	1	0	0	0	0	1	1	1	1	1	1	1	1	1	1	1	1
69000371	507	Kashmiri	India	CENTRAL_SOUTH_ASIA	0	0	0	0	1	0	0	0	0	1	1	1	1	1	1	1	1	1	1	1	1
101000355	507	Kashmiri	India	CENTRAL_SOUTH_ASIA	0	0	0	0	1	0	0	0	0	1	1	1	1	1	1	1	1	1	1	1	1
118000357	507	Kashmiri	India	CENTRAL_SOUTH_ASIA	0	0	0	0	1	0	0	0	0	1	1	1	1	1	1	1	1	1	1	1	1
168000359	507	Kashmiri	India	CENTRAL_SOUTH_ASIA	0	0	0	0	1	0	0	0	0	1	1	1	1	1	1	1	1	1	1	1	1
180000180	507	Kashmiri	India	CENTRAL_SOUTH_ASIA	0	0	0	0	1	0	0	0	0	1	1	1	1	1	1	1	1	1	1	1	1
181000358	507	Kashmiri	India	CENTRAL_SOUTH_ASIA	0	0	0	0	1	0	0	0	0	1	1	1	1	1	1	1	1	1	1	1	1
190000229	507	Kashmiri	India	CENTRAL_SOUTH_ASIA	0	0	0	0	1	0	0	0	0	1	1	1	1	1	1	1	1	1	1	1	1
208000370	507	Kashmiri	India	CENTRAL_SOUTH_ASIA	0	0	0	0	1	0	0	0	0	1	1	1	1	1	1	1	1	1	1	1	1
208000372	507	Kashmiri	India	CENTRAL_SOUTH_ASIA	0	0	0	0	1	0	0	0	0	1	1	1	1	1	1	1	1	1	1	1	1
209000260	507	Kashmiri	India	CENTRAL_SOUTH_ASIA	0	0	0	0	1	0	0	0	0	1	1	1	1	1	1	1	1	1	1	1	1
209000272	507	Kashmiri	India	CENTRAL_SOUTH_ASIA	0	0	0	0	1	0	0	0	0	1	1	1	1	1	1	1	1	1	1	1	1
209000273	507	Kashmiri	India	CENTRAL_SOUTH_ASIA	0	0	0	0	1	0	0	0	0	1	1	1	1	1	1	1	1	1	1	1	1
209000274	507	Kashmiri	India	CENTRAL_SOUTH_ASIA	0	0	0	0	1	0	0	0	0	1	1	1	1	1	1	1	1	1	1	1	1
273000376	507	Kashmiri	India	CENTRAL_SOUTH_ASIA	0	0	0	0	1	0	0	0	0	1	1	1	1	1	1	1	1	1	1	1	1
274000377	507	Kashmiri	India	CENTRAL_SOUTH_ASIA	0	0	0	0	1	0	0	0	0	1	1	1	1	1	1	1	1	1	1	1	1
274000378	507	Kashmiri	India	CENTRAL_SOUTH_ASIA	0	0	0	0	1	0	0	0	0	1	1	1	1	1	1	1	1	1	1	1	1
275000379	507	Kashmiri	India	CENTRAL_SOUTH_ASIA	0	0	0	0	1	0	0	0	0	1	1	1	1	1	1	1	1	1	1	1	1
276000380	507	Kashmiri	India	CENTRAL_SOUTH_ASIA	0	0	0	0	1	0	0	0	0	1	1	1	1	1	1	1	1	1	1	1	1
276000381	507	Kashmiri	India	CENTRAL_SOUTH_ASIA	0	0	0	0	1	0	0	0	0	1	1	1	1	1	1	1	1	1	1	1	1
700042	508	Konkani	India	CENTRAL_SOUTH_ASIA	0	0	0	0	1	0	0	0	0	1	1	1	1	1	1	1	1	1	1	1	1
2000128	508	Konkani	India	CENTRAL_SOUTH_ASIA	0	0	0	0	1	0	0	0	0	1	1	1	1	1	1	1	1	1	1	1	1
2500002	508	Konkani	India	CENTRAL_SOUTH_ASIA	0	0	0	0	1	0	0	0	0	1	1	1	1	1	1	1	1	1	1	1	1
6300011	508	Konkani	India	CENTRAL_SOUTH_ASIA	0	0	0	0	1	0	0	0	0	1	1	1	1	1	1	1	1	1	1	1	1
12000107	508	Konkani	India	CENTRAL_SOUTH_ASIA	0	0	0	0	1	0	0	0	0	1	1	1	1	1	1	1	1	1	1	1	1
13400041	508	Konkani	India	CENTRAL_SOUTH_ASIA	0	0	0	0	1	0	0	0	0	1	1	1	1	1	1	1	1	1	1	1	1
13400045	508	Konkani	India	CENTRAL_SOUTH_ASIA	0	0	0	0	1	0	0	0	0	1	1	1	1	1	1	1	1	1	1	1	1
14500010	508	Konkani	India	CENTRAL_SOUTH_ASIA	0	0	0	0	1	0	0	0	0	1	1	1	1	1	1	1	1	1	1	1	1
16600040	508	Konkani	India	CENTRAL_SOUTH_ASIA	0	0	0	0	1	0	0	0	0	1	1	1	1	1	1	1	1	1	1	1	1
20500019	508	Konkani	India	CENTRAL_SOUTH_ASIA	0	0	0	0	1	0	0	0	0	1	1	1	1	1	1	1	1	1	1	1	1
20500043	508	Konkani	India	CENTRAL_SOUTH_ASIA	0	0	0	0	1	0	0	0	0	1	1	1	1	1	1	1	1	1	1	1	1
23400044	508	Konkani	India	CENTRAL_SOUTH_ASIA	0	0	0	0	1	0	0	0	0	1	1	1	1	1	1	1	1	1	1	1	1
25100036	508	Konkani	India	CENTRAL_SOUTH_ASIA	0	0	0	0	1	0	0	0	0	1	1	1	1	1	1	1	1	1	1	1	1
25200037	508	Konkani	India	CENTRAL_SOUTH_ASIA	0	0	0	0	1	0	0	0	0	1	1	1	1	1	1	1	1	1	1	1	1
25300038	508	Konkani	India	CENTRAL_SOUTH_ASIA	0	0	0	0	1	0	0	0	0	1	1	1	1	1	1	1	1	1	1	1	1
25400039	508	Konkani	India	CENTRAL_SOUTH_ASIA	0	0	0	0	1	0	0	0	0	1	1	1	1	1	1	1	1	1	1	1	1
25500046	508	Konkani	India	CENTRAL_SOUTH_ASIA	0	0	0	0	1	0	0	0	0	1	1	1	1	1	1	1	1	1	1	1	1
164000102	508	Konkani	India	CENTRAL_SOUTH_ASIA	0	0	0	0	1	0	0	0	0	1	1	1	1	1	1	1	1	1	1	1	1
164000108	508	Konkani	India	CENTRAL_SOUTH_ASIA	0	0	0	0	1	0	0	0	0	1	1	1	1	1	1	1	1	1	1	1	1
185000127	508	Konkani	India	CENTRAL_SOUTH_ASIA	0	0	0	0	1	0	0	0	0	1	1	1	1	1	1	1	1	1	1	1	1
199000103	508	Konkani	India	CENTRAL_SOUTH_ASIA	0	0	0	0	1	0	0	0	0	1	1	1	1	1	1	1	1	1	1	1	1
214000130	508	Konkani	India	CENTRAL_SOUTH_ASIA	0	0	0	0	1	0	0	0	0	1	1	1	1	1	1	1	1	1	1	1	1
233000109	508	Konkani	India	CENTRAL_SOUTH_ASIA	0	0	0	0	1	0	0	0	0	1	1	1	1	1	1	1	1	1	1	1	1
233000113	508	Konkani	India	CENTRAL_SOUTH_ASIA	0	0	0	0	1	0	0	0	0	1	1	1	1	1	1	1	1	1	1	1	1
256000112	508	Konkani	India	CENTRAL_SOUTH_ASIA	0	0	0	0	1	0	0	0	0	1	1	1	1	1	1	1	1	1	1	1	1
315000126	508	Konkani	India	CENTRAL_SOUTH_ASIA	0	0	0	0	1	0	0	0	0	1	1	1	1	1	1	1	1	1	1	1	1
601000118	508	Konkani	India	CENTRAL_SOUTH_ASIA	0	0	0	0	1	0	0	0	0	1	1	1	1	1	1	1	1	1	1	1	1
601000121	508	Konkani	India	CENTRAL_SOUTH_ASIA	0	0	0	0	1	0	0	0	0	1	1	1	1	1	1	1	1	1	1	1	1
602000116	508	Konkani	India	CENTRAL_SOUTH_ASIA	0	0	0	0	1	0	0	0	0	1	1	1	1	1	1	1	1	1	1	1	1
606000122	508	Konkani	India	CENTRAL_SOUTH_ASIA	0	0	0	0	1	0	0	0	0	1	1	1	1	1	1	1	1	1	1	1	1
607000110	508	Konkani	India	CENTRAL_SOUTH_ASIA	0	0	0	0	1	0	0	0	0	1	1	1	1	1	1	1	1	1	1	1	1
609000125	508	Konkani	India	CENTRAL_SOUTH_ASIA	0	0	0	0	1	0	0	0	0	1	1	1	1	1	1	1	1	1	1	1	1
612000104	508	Konkani	India	CENTRAL_SOUTH_ASIA	0	0	0	0	1	0	0	0	0	1	1	1	1	1	1	1	1	1	1	1	1
612000119	508	Konkani	India	CENTRAL_SOUTH_ASIA	0	0	0	0	1	0	0	0	0	1	1	1	1	1	1	1	1	1	1	1	1
613000117	508	Konkani	India	CENTRAL_SOUTH_ASIA	0	0	0	0	1	0	0	0	0	1	1	1	1	1	1	1	1	1	1	1	1
616000129	508	Konkani	India	CENTRAL_SOUTH_ASIA	0	0	0	0	1	0	0	0	0	1	1	1	1	1	1	1	1	1	1	1	1
624000124	508	Konkani	India	CENTRAL_SOUTH_ASIA	0	0	0	0	1	0	0	0	0	1	1	1	1	1	1	1	1	1	1	1	1
627000105	508	Konkani	India	CENTRAL_SOUTH_ASIA	0	0	0	0	1	0	0	0	0	1	1	1	1	1	1	1	1	1	1	1	1
627000106	508	Konkani	India	CENTRAL_SOUTH_ASIA	0	0	0	0	1	0	0	0	0	1	1	1	1	1	1	1	1	1	1	1	1
629000111	508	Konkani	India	CENTRAL_SOUTH_ASIA	0	0	0	0	1	0	0	0	0	1	1	1	1	1	1	1	1	1	1	1	1
629000120	508	Konkani	India	CENTRAL_SOUTH_ASIA	0	0	0	0	1	0	0	0	0	1	1	1	1	1	1	1	1	1	1	1	1
630000123	508	Konkani	India	CENTRAL_SOUTH_ASIA	0	0	0	0	1	0	0	0	0	1	1	1	1	1	1	1	1	1	1	1	1
2100048	509	Malayalam	India	CENTRAL_SOUTH_ASIA	0	0	0	0	1	0	0	0	0	1	1	1	1	1	1	1	1	1	1	1	1
3000259	509	Malayalam	India	CENTRAL_SOUTH_ASIA	0	0	0	0	1	0	0	0	0	1	1	1	1	1	1	1	1	1	1	1	1
4900050	509	Malayalam	India	CENTRAL_SOUTH_ASIA	0	0	0	0	1	0	0	0	0	1	1	1	1	1	1	1	1	1	1	1	1
7800047	509	Malayalam	India	CENTRAL_SOUTH_ASIA	0	0	0	0	1	0	0	0	0	1	1	1	1	1	1	1	1	1	1	1	1
9000280	509	Malayalam	India	CENTRAL_SOUTH_ASIA	0	0	0	0	1	0	0	0	0	1	1	1	1	1	1	1	1	1	1	1	1
19000192	509	Malayalam	India	CENTRAL_SOUTH_ASIA	0	0	0	0	1	0	0	0	0	1	1	1	1	1	1	1	1	1	1	1	1
23200052	509	Malayalam	India	CENTRAL_SOUTH_ASIA	0	0	0	0	1	0	0	0	0	1	1	1	1	1	1	1	1	1	1	1	1
25700049	509	Malayalam	India	CENTRAL_SOUTH_ASIA	0	0	0	0	1	0	0	0	0	1	1	1	1	1	1	1	1	1	1	1	1
25800051	509	Malayalam	India	CENTRAL_SOUTH_ASIA	0	0	0	0	1	0	0	0	0	1	1	1	1	1	1	1	1	1	1	1	1
41000191	509	Malayalam	India	CENTRAL_SOUTH_ASIA	0	0	0	0	1	0	0	0	0	1	1	1	1	1	1	1	1	1	1	1	1
61500026	509	Malayalam	India	CENTRAL_SOUTH_ASIA	0	0	0	0	1	0	0	0	0	1	1	1	1	1	1	1	1	1	1	1	1
85000193	509	Malayalam	India	CENTRAL_SOUTH_ASIA	0	0	0	0	1	0	0	0	0	1	1	1	1	1	1	1	1	1	1	1	1
97000281	509	Malayalam	India	CENTRAL_SOUTH_ASIA	0	0	0	0	1	0	0	0	0	1	1	1	1	1	1	1	1	1	1	1	1
151000187	509	Malayalam	India	CENTRAL_SOUTH_ASIA	0	0	0	0	1	0	0	0	0	1	1	1	1	1	1	1	1	1	1	1	1
156000190	509	Malayalam	India	CENTRAL_SOUTH_ASIA	0	0	0	0	1	0	0	0	0	1	1	1	1	1	1	1	1	1	1	1	1
201000185	509	Malayalam	India	CENTRAL_SOUTH_ASIA	0	0	0	0	1	0	0	0	0	1	1	1	1	1	1	1	1	1	1	1	1
277000382	509	Malayalam	India	CENTRAL_SOUTH_ASIA	0	0	0	0	1	0	0	0	0	1	1	1	1	1	1	1	1	1	1	1	1
278000383	509	Malayalam	India	CENTRAL_SOUTH_ASIA	0	0	0	0	1	0	0	0	0	1	1	1	1	1	1	1	1	1	1	1	1
282000388	509	Malayalam	India	CENTRAL_SOUTH_ASIA	0	0	0	0	1	0	0	0	0	1	1	1	1	1	1	1	1	1	1	1	1
283000389	509	Malayalam	India	CENTRAL_SOUTH_ASIA	0	0	0	0	1	0	0	0	0	1	1	1	1	1	1	1	1	1	1	1	1
283000390	509	Malayalam	India	CENTRAL_SOUTH_ASIA	0	0	0	0	1	0	0	0	0	1	1	1	1	1	1	1	1	1	1	1	1
285000392	509	Malayalam	India	CENTRAL_SOUTH_ASIA	0	0	0	0	1	0	0	0	0	1	1	1	1	1	1	1	1	1	1	1	1
286000393	509	Malayalam	India	CENTRAL_SOUTH_ASIA	0	0	0	0	1	0	0	0	0	1	1	1	1	1	1	1	1	1	1	1	1
287000394	509	Malayalam	India	CENTRAL_SOUTH_ASIA	0	0	0	0	1	0	0	0	0	1	1	1	1	1	1	1	1	1	1	1	1
288000395	509	Malayalam	India	CENTRAL_SOUTH_ASIA	0	0	0	0	1	0	0	0	0	1	1	1	1	1	1	1	1	1	1	1	1
5000297	510	Marathi	India	CENTRAL_SOUTH_ASIA	0	0	0	0	1	0	0	0	0	1	1	1	1	1	1	1	1	1	1	1	1
5000300	510	Marathi	India	CENTRAL_SOUTH_ASIA	0	0	0	0	1	0	0	0	0	1	1	1	1	1	1	1	1	1	1	1	1
5700014	510	Marathi	India	CENTRAL_SOUTH_ASIA	0	0	0	0	1	0	0	0	0	1	1	1	1	1	1	1	1	1	1	1	1
5700053	510	Marathi	India	CENTRAL_SOUTH_ASIA	0	0	0	0	1	0	0	0	0	1	1	1	1	1	1	1	1	1	1	1	1
12000055	510	Marathi	India	CENTRAL_SOUTH_ASIA	0	0	0	0	1	0	0	0	0	1	1	1	1	1	1	1	1	1	1	1	1
12000058	510	Marathi	India	CENTRAL_SOUTH_ASIA	0	0	0	0	1	0	0	0	0	1	1	1	1	1	1	1	1	1	1	1	1
14200054	510	Marathi	India	CENTRAL_SOUTH_ASIA	0	0	0	0	1	0	0	0	0	1	1	1	1	1	1	1	1	1	1	1	1
20400057	510	Marathi	India	CENTRAL_SOUTH_ASIA	0	0	0	0	1	0	0	0	0	1	1	1	1	1	1	1	1	1	1	1	1
24000284	510	Marathi	India	CENTRAL_SOUTH_ASIA	0	0	0	0	1	0	0	0	0	1	1	1	1	1	1	1	1	1	1	1	1
24000298	510	Marathi	India	CENTRAL_SOUTH_ASIA	0	0	0	0	1	0	0	0	0	1	1	1	1	1	1	1	1	1	1	1	1
25900056	510	Marathi	India	CENTRAL_SOUTH_ASIA	0	0	0	0	1	0	0	0	0	1	1	1	1	1	1	1	1	1	1	1	1
28000289	510	Marathi	India	CENTRAL_SOUTH_ASIA	0	0	0	0	1	0	0	0	0	1	1	1	1	1	1	1	1	1	1	1	1
31000296	510	Marathi	India	CENTRAL_SOUTH_ASIA	0	0	0	0	1	0	0	0	0	1	1	1	1	1	1	1	1	1	1	1	1
79000287	510	Marathi	India	CENTRAL_SOUTH_ASIA	0	0	0	0	1	0	0	0	0	1	1	1	1	1	1	1	1	1	1	1	1
79000288	510	Marathi	India	CENTRAL_SOUTH_ASIA	0	0	0	0	1	0	0	0	0	1	1	1	1	1	1	1	1	1	1	1	1
92000290	510	Marathi	India	CENTRAL_SOUTH_ASIA	0	0	0	0	1	0	0	0	0	1	1	1	1	1	1	1	1	1	1	1	1
92000293	510	Marathi	India	CENTRAL_SOUTH_ASIA	0	0	0	0	1	0	0	0	0	1	1	1	1	1	1	1	1	1	1	1	1
99000285	510	Marathi	India	CENTRAL_SOUTH_ASIA	0	0	0	0	1	0	0	0	0	1	1	1	1	1	1	1	1	1	1	1	1
113000283	510	Marathi	India	CENTRAL_SOUTH_ASIA	0	0	0	0	1	0	0	0	0	1	1	1	1	1	1	1	1	1	1	1	1
161000286	510	Marathi	India	CENTRAL_SOUTH_ASIA	0	0	0	0	1	0	0	0	0	1	1	1	1	1	1	1	1	1	1	1	1
167000295	510	Marathi	India	CENTRAL_SOUTH_ASIA	0	0	0	0	1	0	0	0	0	1	1	1	1	1	1	1	1	1	1	1	1
192000291	510	Marathi	India	CENTRAL_SOUTH_ASIA	0	0	0	0	1	0	0	0	0	1	1	1	1	1	1	1	1	1	1	1	1
192000292	510	Marathi	India	CENTRAL_SOUTH_ASIA	0	0	0	0	1	0	0	0	0	1	1	1	1	1	1	1	1	1	1	1	1
223000299	510	Marathi	India	CENTRAL_SOUTH_ASIA	0	0	0	0	1	0	0	0	0	1	1	1	1	1	1	1	1	1	1	1	1
229000294	510	Marathi	India	CENTRAL_SOUTH_ASIA	0	0	0	0	1	0	0	0	0	1	1	1	1	1	1	1	1	1	1	1	1
236000312	510	Marathi	India	CENTRAL_SOUTH_ASIA	0	0	0	0	1	0	0	0	0	1	1	1	1	1	1	1	1	1	1	1	1
600059	511	Marwari	India	CENTRAL_SOUTH_ASIA	0	0	0	0	1	0	0	0	0	1	1	1	1	1	1	1	1	1	1	1	1
17000303	511	Marwari	India	CENTRAL_SOUTH_ASIA	0	0	0	0	1	0	0	0	0	1	1	1	1	1	1	1	1	1	1	1	1
23000304	511	Marwari	India	CENTRAL_SOUTH_ASIA	0	0	0	0	1	0	0	0	0	1	1	1	1	1	1	1	1	1	1	1	1
27000226	511	Marwari	India	CENTRAL_SOUTH_ASIA	0	0	0	0	1	0	0	0	0	1	1	1	1	1	1	1	1	1	1	1	1
52000310	511	Marwari	India	CENTRAL_SOUTH_ASIA	0	0	0	0	1	0	0	0	0	1	1	1	1	1	1	1	1	1	1	1	1
65000202	511	Marwari	India	CENTRAL_SOUTH_ASIA	0	0	0	0	1	0	0	0	0	1	1	1	1	1	1	1	1	1	1	1	1
65000203	511	Marwari	India	CENTRAL_SOUTH_ASIA	0	0	0	0	1	0	0	0	0	1	1	1	1	1	1	1	1	1	1	1	1
71000309	511	Marwari	India	CENTRAL_SOUTH_ASIA	0	0	0	0	1	0	0	0	0	1	1	1	1	1	1	1	1	1	1	1	1
72000307	511	Marwari	India	CENTRAL_SOUTH_ASIA	0	0	0	0	1	0	0	0	0	1	1	1	1	1	1	1	1	1	1	1	1
76000316	511	Marwari	India	CENTRAL_SOUTH_ASIA	0	0	0	0	1	0	0	0	0	1	1	1	1	1	1	1	1	1	1	1	1
81000308	511	Marwari	India	CENTRAL_SOUTH_ASIA	0	0	0	0	1	0	0	0	0	1	1	1	1	1	1	1	1	1	1	1	1
81000318	511	Marwari	India	CENTRAL_SOUTH_ASIA	0	0	0	0	1	0	0	0	0	1	1	1	1	1	1	1	1	1	1	1	1
83000301	511	Marwari	India	CENTRAL_SOUTH_ASIA	0	0	0	0	1	0	0	0	0	1	1	1	1	1	1	1	1	1	1	1	1
117000204	511	Marwari	India	CENTRAL_SOUTH_ASIA	0	0	0	0	1	0	0	0	0	1	1	1	1	1	1	1	1	1	1	1	1
117000227	511	Marwari	India	CENTRAL_SOUTH_ASIA	0	0	0	0	1	0	0	0	0	1	1	1	1	1	1	1	1	1	1	1	1
127000306	511	Marwari	India	CENTRAL_SOUTH_ASIA	0	0	0	0	1	0	0	0	0	1	1	1	1	1	1	1	1	1	1	1	1
133000224	511	Marwari	India	CENTRAL_SOUTH_ASIA	0	0	0	0	1	0	0	0	0	1	1	1	1	1	1	1	1	1	1	1	1
133000225	511	Marwari	India	CENTRAL_SOUTH_ASIA	0	0	0	0	1	0	0	0	0	1	1	1	1	1	1	1	1	1	1	1	1
137000311	511	Marwari	India	CENTRAL_SOUTH_ASIA	0	0	0	0	1	0	0	0	0	1	1	1	1	1	1	1	1	1	1	1	1
139000313	511	Marwari	India	CENTRAL_SOUTH_ASIA	0	0	0	0	1	0	0	0	0	1	1	1	1	1	1	1	1	1	1	1	1
140000314	511	Marwari	India	CENTRAL_SOUTH_ASIA	0	0	0	0	1	0	0	0	0	1	1	1	1	1	1	1	1	1	1	1	1
189000317	511	Marwari	India	CENTRAL_SOUTH_ASIA	0	0	0	0	1	0	0	0	0	1	1	1	1	1	1	1	1	1	1	1	1
211000302	511	Marwari	India	CENTRAL_SOUTH_ASIA	0	0	0	0	1	0	0	0	0	1	1	1	1	1	1	1	1	1	1	1	1
224000315	511	Marwari	India	CENTRAL_SOUTH_ASIA	0	0	0	0	1	0	0	0	0	1	1	1	1	1	1	1	1	1	1	1	1
318000305	511	Marwari	India	CENTRAL_SOUTH_ASIA	0	0	0	0	1	0	0	0	0	1	1	1	1	1	1	1	1	1	1	1	1
1000132	512	Oriya	India	CENTRAL_SOUTH_ASIA	0	0	0	0	1	0	0	0	0	1	1	1	1	1	1	1	1	1	1	1	1
2420003	512	Oriya	India	CENTRAL_SOUTH_ASIA	0	0	0	0	1	0	0	0	0	1	1	1	1	1	1	1	1	1	1	1	1
10000186	512	Oriya	India	CENTRAL_SOUTH_ASIA	0	0	0	0	1	0	0	0	0	1	1	1	1	1	1	1	1	1	1	1	1
34000148	512	Oriya	India	CENTRAL_SOUTH_ASIA	0	0	0	0	1	0	0	0	0	1	1	1	1	1	1	1	1	1	1	1	1
53000156	512	Oriya	India	CENTRAL_SOUTH_ASIA	0	0	0	0	1	0	0	0	0	1	1	1	1	1	1	1	1	1	1	1	1
58000133	512	Oriya	India	CENTRAL_SOUTH_ASIA	0	0	0	0	1	0	0	0	0	1	1	1	1	1	1	1	1	1	1	1	1
59000146	512	Oriya	India	CENTRAL_SOUTH_ASIA	0	0	0	0	1	0	0	0	0	1	1	1	1	1	1	1	1	1	1	1	1
112000152	512	Oriya	India	CENTRAL_SOUTH_ASIA	0	0	0	0	1	0	0	0	0	1	1	1	1	1	1	1	1	1	1	1	1
121000140	512	Oriya	India	CENTRAL_SOUTH_ASIA	0	0	0	0	1	0	0	0	0	1	1	1	1	1	1	1	1	1	1	1	1
131000136	512	Oriya	India	CENTRAL_SOUTH_ASIA	0	0	0	0	1	0	0	0	0	1	1	1	1	1	1	1	1	1	1	1	1
150000144	512	Oriya	India	CENTRAL_SOUTH_ASIA	0	0	0	0	1	0	0	0	0	1	1	1	1	1	1	1	1	1	1	1	1
163000138	512	Oriya	India	CENTRAL_SOUTH_ASIA	0	0	0	0	1	0	0	0	0	1	1	1	1	1	1	1	1	1	1	1	1
169000153	512	Oriya	India	CENTRAL_SOUTH_ASIA	0	0	0	0	1	0	0	0	0	1	1	1	1	1	1	1	1	1	1	1	1
169000154	512	Oriya	India	CENTRAL_SOUTH_ASIA	0	0	0	0	1	0	0	0	0	1	1	1	1	1	1	1	1	1	1	1	1
184000143	512	Oriya	India	CENTRAL_SOUTH_ASIA	0	0	0	0	1	0	0	0	0	1	1	1	1	1	1	1	1	1	1	1	1
187000135	512	Oriya	India	CENTRAL_SOUTH_ASIA	0	0	0	0	1	0	0	0	0	1	1	1	1	1	1	1	1	1	1	1	1
213000149	512	Oriya	India	CENTRAL_SOUTH_ASIA	0	0	0	0	1	0	0	0	0	1	1	1	1	1	1	1	1	1	1	1	1
215000142	512	Oriya	India	CENTRAL_SOUTH_ASIA	0	0	0	0	1	0	0	0	0	1	1	1	1	1	1	1	1	1	1	1	1
220000134	512	Oriya	India	CENTRAL_SOUTH_ASIA	0	0	0	0	1	0	0	0	0	1	1	1	1	1	1	1	1	1	1	1	1
220000145	512	Oriya	India	CENTRAL_SOUTH_ASIA	0	0	0	0	1	0	0	0	0	1	1	1	1	1	1	1	1	1	1	1	1
220000151	512	Oriya	India	CENTRAL_SOUTH_ASIA	0	0	0	0	1	0	0	0	0	1	1	1	1	1	1	1	1	1	1	1	1
221000139	512	Oriya	India	CENTRAL_SOUTH_ASIA	0	0	0	0	1	0	0	0	0	1	1	1	1	1	1	1	1	1	1	1	1
231000141	512	Oriya	India	CENTRAL_SOUTH_ASIA	0	0	0	0	1	0	0	0	0	1	1	1	1	1	1	1	1	1	1	1	1
238000137	512	Oriya	India	CENTRAL_SOUTH_ASIA	0	0	0	0	1	0	0	0	0	1	1	1	1	1	1	1	1	1	1	1	1
260000150	512	Oriya	India	CENTRAL_SOUTH_ASIA	0	0	0	0	1	0	0	0	0	1	1	1	1	1	1	1	1	1	1	1	1
618000131	512	Oriya	India	CENTRAL_SOUTH_ASIA	0	0	0	0	1	0	0	0	0	1	1	1	1	1	1	1	1	1	1	1	1
18000250	513	Parsi	India	CENTRAL_SOUTH_ASIA	0	0	0	0	1	0	0	0	0	1	1	1	1	1	1	1	1	1	1	1	1
32000254	513	Parsi	India	CENTRAL_SOUTH_ASIA	0	0	0	0	1	0	0	0	0	1	1	1	1	1	1	1	1	1	1	1	1
33000237	513	Parsi	India	CENTRAL_SOUTH_ASIA	0	0	0	0	1	0	0	0	0	1	1	1	1	1	1	1	1	1	1	1	1
45000234	513	Parsi	India	CENTRAL_SOUTH_ASIA	0	0	0	0	1	0	0	0	0	1	1	1	1	1	1	1	1	1	1	1	1
46000247	513	Parsi	India	CENTRAL_SOUTH_ASIA	0	0	0	0	1	0	0	0	0	1	1	1	1	1	1	1	1	1	1	1	1
55000232	513	Parsi	India	CENTRAL_SOUTH_ASIA	0	0	0	0	1	0	0	0	0	1	1	1	1	1	1	1	1	1	1	1	1
77000249	513	Parsi	India	CENTRAL_SOUTH_ASIA	0	0	0	0	1	0	0	0	0	1	1	1	1	1	1	1	1	1	1	1	1
83000236	513	Parsi	India	CENTRAL_SOUTH_ASIA	0	0	0	0	1	0	0	0	0	1	1	1	1	1	1	1	1	1	1	1	1
88000241	513	Parsi	India	CENTRAL_SOUTH_ASIA	0	0	0	0	1	0	0	0	0	1	1	1	1	1	1	1	1	1	1	1	1
88000243	513	Parsi	India	CENTRAL_SOUTH_ASIA	0	0	0	0	1	0	0	0	0	1	1	1	1	1	1	1	1	1	1	1	1
93000251	513	Parsi	India	CENTRAL_SOUTH_ASIA	0	0	0	0	1	0	0	0	0	1	1	1	1	1	1	1	1	1	1	1	1
96000233	513	Parsi	India	CENTRAL_SOUTH_ASIA	0	0	0	0	1	0	0	0	0	1	1	1	1	1	1	1	1	1	1	1	1
98000235	513	Parsi	India	CENTRAL_SOUTH_ASIA	0	0	0	0	1	0	0	0	0	1	1	1	1	1	1	1	1	1	1	1	1
102000252	513	Parsi	India	CENTRAL_SOUTH_ASIA	0	0	0	0	1	0	0	0	0	1	1	1	1	1	1	1	1	1	1	1	1
105000231	513	Parsi	India	CENTRAL_SOUTH_ASIA	0	0	0	0	1	0	0	0	0	1	1	1	1	1	1	1	1	1	1	1	1
109000238	513	Parsi	India	CENTRAL_SOUTH_ASIA	0	0	0	0	1	0	0	0	0	1	1	1	1	1	1	1	1	1	1	1	1
129000248	513	Parsi	India	CENTRAL_SOUTH_ASIA	0	0	0	0	1	0	0	0	0	1	1	1	1	1	1	1	1	1	1	1	1
174000239	513	Parsi	India	CENTRAL_SOUTH_ASIA	0	0	0	0	1	0	0	0	0	1	1	1	1	1	1	1	1	1	1	1	1
174000240	513	Parsi	India	CENTRAL_SOUTH_ASIA	0	0	0	0	1	0	0	0	0	1	1	1	1	1	1	1	1	1	1	1	1
179000255	513	Parsi	India	CENTRAL_SOUTH_ASIA	0	0	0	0	1	0	0	0	0	1	1	1	1	1	1	1	1	1	1	1	1
198000242	513	Parsi	India	CENTRAL_SOUTH_ASIA	0	0	0	0	1	0	0	0	0	1	1	1	1	1	1	1	1	1	1	1	1
198000245	513	Parsi	India	CENTRAL_SOUTH_ASIA	0	0	0	0	1	0	0	0	0	1	1	1	1	1	1	1	1	1	1	1	1
216000244	513	Parsi	India	CENTRAL_SOUTH_ASIA	0	0	0	0	1	0	0	0	0	1	1	1	1	1	1	1	1	1	1	1	1
226000253	513	Parsi	India	CENTRAL_SOUTH_ASIA	0	0	0	0	1	0	0	0	0	1	1	1	1	1	1	1	1	1	1	1	1
317000246	513	Parsi	India	CENTRAL_SOUTH_ASIA	0	0	0	0	1	0	0	0	0	1	1	1	1	1	1	1	1	1	1	1	1
1300060	514	Punjabi	India	CENTRAL_SOUTH_ASIA	0	0	0	0	1	0	0	0	0	1	1	1	1	1	1	1	1	1	1	1	1
2610009	514	Punjabi	India	CENTRAL_SOUTH_ASIA	0	0	0	0	1	0	0	0	0	1	1	1	1	1	1	1	1	1	1	1	1
13500063	514	Punjabi	India	CENTRAL_SOUTH_ASIA	0	0	0	0	1	0	0	0	0	1	1	1	1	1	1	1	1	1	1	1	1
17000064	514	Punjabi	India	CENTRAL_SOUTH_ASIA	0	0	0	0	1	0	0	0	0	1	1	1	1	1	1	1	1	1	1	1	1
21800061	514	Punjabi	India	CENTRAL_SOUTH_ASIA	0	0	0	0	1	0	0	0	0	1	1	1	1	1	1	1	1	1	1	1	1
23900017	514	Punjabi	India	CENTRAL_SOUTH_ASIA	0	0	0	0	1	0	0	0	0	1	1	1	1	1	1	1	1	1	1	1	1
26200020	514	Punjabi	India	CENTRAL_SOUTH_ASIA	0	0	0	0	1	0	0	0	0	1	1	1	1	1	1	1	1	1	1	1	1
26300062	514	Punjabi	India	CENTRAL_SOUTH_ASIA	0	0	0	0	1	0	0	0	0	1	1	1	1	1	1	1	1	1	1	1	1
31900024	514	Punjabi	India	CENTRAL_SOUTH_ASIA	0	0	0	0	1	0	0	0	0	1	1	1	1	1	1	1	1	1	1	1	1
50000339	514	Punjabi	India	CENTRAL_SOUTH_ASIA	0	0	0	0	1	0	0	0	0	1	1	1	1	1	1	1	1	1	1	1	1
62100018	514	Punjabi	India	CENTRAL_SOUTH_ASIA	0	0	0	0	1	0	0	0	0	1	1	1	1	1	1	1	1	1	1	1	1
67000338	514	Punjabi	India	CENTRAL_SOUTH_ASIA	0	0	0	0	1	0	0	0	0	1	1	1	1	1	1	1	1	1	1	1	1
70000343	514	Punjabi	India	CENTRAL_SOUTH_ASIA	0	0	0	0	1	0	0	0	0	1	1	1	1	1	1	1	1	1	1	1	1
86000334	514	Punjabi	India	CENTRAL_SOUTH_ASIA	0	0	0	0	1	0	0	0	0	1	1	1	1	1	1	1	1	1	1	1	1
86000360	514	Punjabi	India	CENTRAL_SOUTH_ASIA	0	0	0	0	1	0	0	0	0	1	1	1	1	1	1	1	1	1	1	1	1
111000344	514	Punjabi	India	CENTRAL_SOUTH_ASIA	0	0	0	0	1	0	0	0	0	1	1	1	1	1	1	1	1	1	1	1	1
125000198	514	Punjabi	India	CENTRAL_SOUTH_ASIA	0	0	0	0	1	0	0	0	0	1	1	1	1	1	1	1	1	1	1	1	1
138000335	514	Punjabi	India	CENTRAL_SOUTH_ASIA	0	0	0	0	1	0	0	0	0	1	1	1	1	1	1	1	1	1	1	1	1
153000342	514	Punjabi	India	CENTRAL_SOUTH_ASIA	0	0	0	0	1	0	0	0	0	1	1	1	1	1	1	1	1	1	1	1	1
155000345	514	Punjabi	India	CENTRAL_SOUTH_ASIA	0	0	0	0	1	0	0	0	0	1	1	1	1	1	1	1	1	1	1	1	1
172000341	514	Punjabi	India	CENTRAL_SOUTH_ASIA	0	0	0	0	1	0	0	0	0	1	1	1	1	1	1	1	1	1	1	1	1
183000340	514	Punjabi	India	CENTRAL_SOUTH_ASIA	0	0	0	0	1	0	0	0	0	1	1	1	1	1	1	1	1	1	1	1	1
194000336	514	Punjabi	India	CENTRAL_SOUTH_ASIA	0	0	0	0	1	0	0	0	0	1	1	1	1	1	1	1	1	1	1	1	1
196000337	514	Punjabi	India	CENTRAL_SOUTH_ASIA	0	0	0	0	1	0	0	0	0	1	1	1	1	1	1	1	1	1	1	1	1
240000361	514	Punjabi	India	CENTRAL_SOUTH_ASIA	0	0	0	0	1	0	0	0	0	1	1	1	1	1	1	1	1	1	1	1	1
281000387	514	Punjabi	India	CENTRAL_SOUTH_ASIA	0	0	0	0	1	0	0	0	0	1	1	1	1	1	1	1	1	1	1	1	1
625000196	514	Punjabi	India	CENTRAL_SOUTH_ASIA	0	0	0	0	1	0	0	0	0	1	1	1	1	1	1	1	1	1	1	1	1
1240006	515	Tamil	India	CENTRAL_SOUTH_ASIA	0	0	0	0	1	0	0	0	0	1	1	1	1	1	1	1	1	1	1	1	1
2000068	515	Tamil	India	CENTRAL_SOUTH_ASIA	0	0	0	0	1	0	0	0	0	1	1	1	1	1	1	1	1	1	1	1	1
2640007	515	Tamil	India	CENTRAL_SOUTH_ASIA	0	0	0	0	1	0	0	0	0	1	1	1	1	1	1	1	1	1	1	1	1
4000228	515	Tamil	India	CENTRAL_SOUTH_ASIA	0	0	0	0	1	0	0	0	0	1	1	1	1	1	1	1	1	1	1	1	1
4300071	515	Tamil	India	CENTRAL_SOUTH_ASIA	0	0	0	0	1	0	0	0	0	1	1	1	1	1	1	1	1	1	1	1	1
4300075	515	Tamil	India	CENTRAL_SOUTH_ASIA	0	0	0	0	1	0	0	0	0	1	1	1	1	1	1	1	1	1	1	1	1
12300069	515	Tamil	India	CENTRAL_SOUTH_ASIA	0	0	0	0	1	0	0	0	0	1	1	1	1	1	1	1	1	1	1	1	1
12800072	515	Tamil	India	CENTRAL_SOUTH_ASIA	0	0	0	0	1	0	0	0	0	1	1	1	1	1	1	1	1	1	1	1	1
14400066	515	Tamil	India	CENTRAL_SOUTH_ASIA	0	0	0	0	1	0	0	0	0	1	1	1	1	1	1	1	1	1	1	1	1
20300070	515	Tamil	India	CENTRAL_SOUTH_ASIA	0	0	0	0	1	0	0	0	0	1	1	1	1	1	1	1	1	1	1	1	1
20300074	515	Tamil	India	CENTRAL_SOUTH_ASIA	0	0	0	0	1	0	0	0	0	1	1	1	1	1	1	1	1	1	1	1	1
21900067	515	Tamil	India	CENTRAL_SOUTH_ASIA	0	0	0	0	1	0	0	0	0	1	1	1	1	1	1	1	1	1	1	1	1
22200073	515	Tamil	India	CENTRAL_SOUTH_ASIA	0	0	0	0	1	0	0	0	0	1	1	1	1	1	1	1	1	1	1	1	1
25000172	515	Tamil	India	CENTRAL_SOUTH_ASIA	0	0	0	0	1	0	0	0	0	1	1	1	1	1	1	1	1	1	1	1	1
25000173	515	Tamil	India	CENTRAL_SOUTH_ASIA	0	0	0	0	1	0	0	0	0	1	1	1	1	1	1	1	1	1	1	1	1
42000230	515	Tamil	India	CENTRAL_SOUTH_ASIA	0	0	0	0	1	0	0	0	0	1	1	1	1	1	1	1	1	1	1	1	1
60800022	515	Tamil	India	CENTRAL_SOUTH_ASIA	0	0	0	0	1	0	0	0	0	1	1	1	1	1	1	1	1	1	1	1	1
61900025	515	Tamil	India	CENTRAL_SOUTH_ASIA	0	0	0	0	1	0	0	0	0	1	1	1	1	1	1	1	1	1	1	1	1
74000175	515	Tamil	India	CENTRAL_SOUTH_ASIA	0	0	0	0	1	0	0	0	0	1	1	1	1	1	1	1	1	1	1	1	1
74000176	515	Tamil	India	CENTRAL_SOUTH_ASIA	0	0	0	0	1	0	0	0	0	1	1	1	1	1	1	1	1	1	1	1	1
80000165	515	Tamil	India	CENTRAL_SOUTH_ASIA	0	0	0	0	1	0	0	0	0	1	1	1	1	1	1	1	1	1	1	1	1
80000171	515	Tamil	India	CENTRAL_SOUTH_ASIA	0	0	0	0	1	0	0	0	0	1	1	1	1	1	1	1	1	1	1	1	1
82000163	515	Tamil	India	CENTRAL_SOUTH_ASIA	0	0	0	0	1	0	0	0	0	1	1	1	1	1	1	1	1	1	1	1	1
108000115	515	Tamil	India	CENTRAL_SOUTH_ASIA	0	0	0	0	1	0	0	0	0	1	1	1	1	1	1	1	1	1	1	1	1
148000188	515	Tamil	India	CENTRAL_SOUTH_ASIA	0	0	0	0	1	0	0	0	0	1	1	1	1	1	1	1	1	1	1	1	1
154000282	515	Tamil	India	CENTRAL_SOUTH_ASIA	0	0	0	0	1	0	0	0	0	1	1	1	1	1	1	1	1	1	1	1	1
160000276	515	Tamil	India	CENTRAL_SOUTH_ASIA	0	0	0	0	1	0	0	0	0	1	1	1	1	1	1	1	1	1	1	1	1
186000157	515	Tamil	India	CENTRAL_SOUTH_ASIA	0	0	0	0	1	0	0	0	0	1	1	1	1	1	1	1	1	1	1	1	1
279000384	515	Tamil	India	CENTRAL_SOUTH_ASIA	0	0	0	0	1	0	0	0	0	1	1	1	1	1	1	1	1	1	1	1	1
800088	516	Telugu	India	CENTRAL_SOUTH_ASIA	0	0	0	0	1	0	0	0	0	1	1	1	1	1	1	1	1	1	1	1	1
2900089	516	Telugu	India	CENTRAL_SOUTH_ASIA	0	0	0	0	1	0	0	0	0	1	1	1	1	1	1	1	1	1	1	1	1
3600090	516	Telugu	India	CENTRAL_SOUTH_ASIA	0	0	0	0	1	0	0	0	0	1	1	1	1	1	1	1	1	1	1	1	1
3600092	516	Telugu	India	CENTRAL_SOUTH_ASIA	0	0	0	0	1	0	0	0	0	1	1	1	1	1	1	1	1	1	1	1	1
3800094	516	Telugu	India	CENTRAL_SOUTH_ASIA	0	0	0	0	1	0	0	0	0	1	1	1	1	1	1	1	1	1	1	1	1
3900084	516	Telugu	India	CENTRAL_SOUTH_ASIA	0	0	0	0	1	0	0	0	0	1	1	1	1	1	1	1	1	1	1	1	1
4000080	516	Telugu	India	CENTRAL_SOUTH_ASIA	0	0	0	0	1	0	0	0	0	1	1	1	1	1	1	1	1	1	1	1	1
4700083	516	Telugu	India	CENTRAL_SOUTH_ASIA	0	0	0	0	1	0	0	0	0	1	1	1	1	1	1	1	1	1	1	1	1
4700096	516	Telugu	India	CENTRAL_SOUTH_ASIA	0	0	0	0	1	0	0	0	0	1	1	1	1	1	1	1	1	1	1	1	1
6100076	516	Telugu	India	CENTRAL_SOUTH_ASIA	0	0	0	0	1	0	0	0	0	1	1	1	1	1	1	1	1	1	1	1	1
6600021	516	Telugu	India	CENTRAL_SOUTH_ASIA	0	0	0	0	1	0	0	0	0	1	1	1	1	1	1	1	1	1	1	1	1
9400079	516	Telugu	India	CENTRAL_SOUTH_ASIA	0	0	0	0	1	0	0	0	0	1	1	1	1	1	1	1	1	1	1	1	1
10600087	516	Telugu	India	CENTRAL_SOUTH_ASIA	0	0	0	0	1	0	0	0	0	1	1	1	1	1	1	1	1	1	1	1	1
10600097	516	Telugu	India	CENTRAL_SOUTH_ASIA	0	0	0	0	1	0	0	0	0	1	1	1	1	1	1	1	1	1	1	1	1
12200098	516	Telugu	India	CENTRAL_SOUTH_ASIA	0	0	0	0	1	0	0	0	0	1	1	1	1	1	1	1	1	1	1	1	1
15200093	516	Telugu	India	CENTRAL_SOUTH_ASIA	0	0	0	0	1	0	0	0	0	1	1	1	1	1	1	1	1	1	1	1	1
19500023	516	Telugu	India	CENTRAL_SOUTH_ASIA	0	0	0	0	1	0	0	0	0	1	1	1	1	1	1	1	1	1	1	1	1
26500077	516	Telugu	India	CENTRAL_SOUTH_ASIA	0	0	0	0	1	0	0	0	0	1	1	1	1	1	1	1	1	1	1	1	1
26600078	516	Telugu	India	CENTRAL_SOUTH_ASIA	0	0	0	0	1	0	0	0	0	1	1	1	1	1	1	1	1	1	1	1	1
26700081	516	Telugu	India	CENTRAL_SOUTH_ASIA	0	0	0	0	1	0	0	0	0	1	1	1	1	1	1	1	1	1	1	1	1
26800082	516	Telugu	India	CENTRAL_SOUTH_ASIA	0	0	0	0	1	0	0	0	0	1	1	1	1	1	1	1	1	1	1	1	1
26900086	516	Telugu	India	CENTRAL_SOUTH_ASIA	0	0	0	0	1	0	0	0	0	1	1	1	1	1	1	1	1	1	1	1	1
27000091	516	Telugu	India	CENTRAL_SOUTH_ASIA	0	0	0	0	1	0	0	0	0	1	1	1	1	1	1	1	1	1	1	1	1
27200099	516	Telugu	India	CENTRAL_SOUTH_ASIA	0	0	0	0	1	0	0	0	0	1	1	1	1	1	1	1	1	1	1	1	1
60300085	516	Telugu	India	CENTRAL_SOUTH_ASIA	0	0	0	0	1	0	0	0	0	1	1	1	1	1	1	1	1	1	1	1	1
114000347	516	Telugu	India	CENTRAL_SOUTH_ASIA	0	0	0	0	1	0	0	0	0	1	1	1	1	1	1	1	1	1	1	1	1
316000397	516	Telugu	India	CENTRAL_SOUTH_ASIA	0	0	0	0	1	0	0	0	0	1	1	1	1	1	1	1	1	1	1	1	1
774	601	Han	China	EAST_ASIA	1	0	0	0	0	0	0	0	0	1	1	1	1	1	1	1	1	1	1	1	1
775	601	Han	China	EAST_ASIA	1	0	0	0	0	0	0	0	0	1	1	1	1	1	1	1	1	1	1	1	1
776	601	Han	China	EAST_ASIA	1	0	0	0	0	0	0	0	0	1	1	1	1	1	1	1	1	1	1	1	1
777	601	Han	China	EAST_ASIA	1	0	0	0	0	0	0	0	0	1	1	1	1	1	1	1	1	1	1	1	1
778	601	Han	China	EAST_ASIA	1	0	0	0	0	0	0	0	0	1	1	1	1	1	1	1	1	1	1	1	1
779	601	Han	China	EAST_ASIA	1	0	0	0	0	0	0	0	0	1	1	1	1	1	1	1	1	1	1	1	1
780	601	Han	China	EAST_ASIA	1	0	0	0	0	0	0	0	0	1	1	1	1	1	1	1	1	1	1	1	1
781	601	Han	China	EAST_ASIA	1	0	0	0	0	0	0	0	0	1	1	1	1	1	1	1	1	1	1	1	1
782	601	Han	China	EAST_ASIA	1	0	0	0	0	0	0	0	0	1	1	1	1	1	1	1	1	1	1	1	1
783	601	Han	China	EAST_ASIA	1	0	0	0	0	0	0	0	0	1	1	1	1	1	1	1	1	1	1	1	1
784	601	Han	China	EAST_ASIA	1	0	0	0	0	0	0	0	0	1	1	1	1	1	1	1	1	1	1	1	1
785	601	Han	China	EAST_ASIA	1	0	0	0	0	0	0	0	0	1	1	1	1	1	1	1	1	1	1	1	1
786	601	Han	China	EAST_ASIA	1	0	0	0	0	0	0	0	0	1	1	1	1	1	1	1	1	1	1	1	1
811	601	Han	China	EAST_ASIA	1	0	0	0	0	0	0	0	0	1	1	1	1	1	1	1	1	1	1	1	1
812	601	Han	China	EAST_ASIA	1	0	0	0	0	0	0	0	0	1	1	1	1	1	1	1	1	1	1	1	1
813	601	Han	China	EAST_ASIA	1	0	0	0	0	0	0	0	0	1	1	1	1	1	1	1	1	1	1	1	1
814	601	Han	China	EAST_ASIA	1	0	0	0	0	0	0	0	0	1	1	1	1	1	1	1	1	1	1	1	1
815	601	Han	China	EAST_ASIA	1	0	0	0	0	0	0	0	0	1	1	1	1	1	1	1	1	1	1	1	1
817	601	Han	China	EAST_ASIA	1	0	0	0	0	0	0	0	0	1	1	1	1	1	1	1	1	1	1	1	1
818	601	Han	China	EAST_ASIA	1	0	0	0	0	0	0	0	0	1	1	1	1	1	1	1	1	1	1	1	1
819	601	Han	China	EAST_ASIA	1	0	0	0	0	0	0	0	0	1	1	1	1	1	1	1	1	1	1	1	1
820	601	Han	China	EAST_ASIA	1	0	0	0	0	0	0	0	0	1	1	1	1	1	1	1	1	1	1	1	1
821	601	Han	China	EAST_ASIA	1	0	0	0	0	0	0	0	0	1	1	1	1	1	1	1	1	1	1	1	1
822	601	Han	China	EAST_ASIA	1	0	0	0	0	0	0	0	0	1	1	1	1	1	1	1	1	1	1	1	1
971	601	Han	China	EAST_ASIA	1	0	0	0	0	0	0	0	0	1	1	1	1	1	1	1	1	1	1	1	1
972	601	Han	China	EAST_ASIA	1	0	0	0	0	0	0	0	0	1	1	1	1	1	1	1	1	1	1	1	1
973	601	Han	China	EAST_ASIA	1	0	0	0	0	0	0	0	0	1	1	1	1	1	1	1	1	1	1	1	1
974	601	Han	China	EAST_ASIA	1	0	0	0	0	0	0	0	0	1	1	1	1	1	1	1	1	1	1	1	1
975	601	Han	China	EAST_ASIA	1	0	0	0	0	0	0	0	0	1	1	1	1	1	1	1	1	1	1	1	1
976	601	Han	China	EAST_ASIA	1	0	0	0	0	0	0	0	0	1	1	1	1	1	1	1	1	1	1	1	1
977	601	Han	China	EAST_ASIA	1	0	0	0	0	0	0	0	0	1	1	1	1	1	1	1	1	1	1	1	1
1021	601	Han	China	EAST_ASIA	1	0	0	0	0	0	0	0	0	1	1	1	1	1	1	1	1	1	1	1	1
1023	601	Han	China	EAST_ASIA	1	0	0	0	0	0	0	0	0	1	1	1	1	1	1	1	1	1	1	1	1
1024	601	Han	China	EAST_ASIA	1	0	0	0	0	0	0	0	0	1	1	1	1	1	1	1	1	1	1	1	1
1287	602	Han-NChina	China	EAST_ASIA	1	0	0	0	0	0	0	0	0	1	1	1	1	1	1	1	1	1	1	1	1
1288	602	Han-NChina	China	EAST_ASIA	1	0	0	0	0	0	0	0	0	1	1	1	1	1	1	1	1	1	1	1	1
1289	602	Han-NChina	China	EAST_ASIA	1	0	0	0	0	0	0	0	0	1	1	1	1	1	1	1	1	1	1	1	1
1290	602	Han-NChina	China	EAST_ASIA	1	0	0	0	0	0	0	0	0	1	1	1	1	1	1	1	1	1	1	1	1
1291	602	Han-NChina	China	EAST_ASIA	1	0	0	0	0	0	0	0	0	1	1	1	1	1	1	1	1	1	1	1	1
1292	602	Han-NChina	China	EAST_ASIA	1	0	0	0	0	0	0	0	0	1	1	1	1	1	1	1	1	1	1	1	1
1293	602	Han-NChina	China	EAST_ASIA	1	0	0	0	0	0	0	0	0	1	1	1	1	1	1	1	1	1	1	1	1
1294	602	Han-NChina	China	EAST_ASIA	1	0	0	0	0	0	0	0	0	1	1	1	1	1	1	1	1	1	1	1	1
1295	602	Han-NChina	China	EAST_ASIA	1	0	0	0	0	0	0	0	0	1	1	1	1	1	1	1	1	1	1	1	1
1296	602	Han-NChina	China	EAST_ASIA	1	0	0	0	0	0	0	0	0	1	1	1	1	1	1	1	1	1	1	1	1
1307	606	Dai	China	EAST_ASIA	1	0	0	0	0	0	0	0	0	1	1	1	1	1	1	1	1	1	1	1	1
1308	606	Dai	China	EAST_ASIA	1	0	0	0	0	0	0	0	0	1	1	1	1	1	1	1	1	1	1	1	1
1309	606	Dai	China	EAST_ASIA	1	0	0	0	0	0	0	0	0	1	1	1	1	1	1	1	1	1	1	1	1
1310	606	Dai	China	EAST_ASIA	1	0	0	0	0	0	0	0	0	1	1	1	1	1	1	1	1	1	1	1	1
1311	606	Dai	China	EAST_ASIA	1	0	0	0	0	0	0	0	0	1	1	1	1	1	1	1	1	1	1	1	1
1312	606	Dai	China	EAST_ASIA	1	0	0	0	0	0	0	0	0	1	1	1	1	1	1	1	1	1	1	1	1
1313	606	Dai	China	EAST_ASIA	1	0	0	0	0	0	0	0	0	1	1	1	1	1	1	1	1	1	1	1	1
1314	606	Dai	China	EAST_ASIA	1	0	0	0	0	0	0	0	0	1	1	1	1	1	1	1	1	1	1	1	1
1315	606	Dai	China	EAST_ASIA	1	0	0	0	0	0	0	0	0	1	1	1	1	1	1	1	1	1	1	1	1
1316	606	Dai	China	EAST_ASIA	1	0	0	0	0	0	0	0	0	1	1	1	1	1	1	1	1	1	1	1	1
1213	607	Daur	China	EAST_ASIA	1	0	0	0	0	0	0	0	0	1	1	1	1	1	1	1	1	1	1	1	1
1214	607	Daur	China	EAST_ASIA	1	0	0	0	0	0	0	0	0	1	1	1	1	1	1	1	1	1	1	1	1
1215	607	Daur	China	EAST_ASIA	1	0	0	0	0	0	0	0	0	1	1	1	1	1	1	1	1	1	1	1	1
1216	607	Daur	China	EAST_ASIA	1	0	0	0	0	0	0	0	0	1	1	1	1	1	1	1	1	1	1	1	1
1217	607	Daur	China	EAST_ASIA	1	0	0	0	0	0	0	0	0	1	1	1	1	1	1	1	1	1	1	1	1
1218	607	Daur	China	EAST_ASIA	1	0	0	0	0	0	0	0	0	1	1	1	1	1	1	1	1	1	1	1	1
1219	607	Daur	China	EAST_ASIA	1	0	0	0	0	0	0	0	0	1	1	1	1	1	1	1	1	1	1	1	1
1220	607	Daur	China	EAST_ASIA	1	0	0	0	0	0	0	0	0	1	1	1	1	1	1	1	1	1	1	1	1
1221	607	Daur	China	EAST_ASIA	1	0	0	0	0	0	0	0	0	1	1	1	1	1	1	1	1	1	1	1	1
1222	607	Daur	China	EAST_ASIA	1	0	0	0	0	0	0	0	0	1	1	1	1	1	1	1	1	1	1	1	1
1233	608	Hezhen	China	EAST_ASIA	1	0	0	0	0	0	0	0	0	1	1	1	1	1	1	1	1	1	1	1	1
1234	608	Hezhen	China	EAST_ASIA	1	0	0	0	0	0	0	0	0	1	1	1	1	1	1	1	1	1	1	1	1
1236	608	Hezhen	China	EAST_ASIA	1	0	0	0	0	0	0	0	0	1	1	1	1	1	1	1	1	1	1	1	1
1237	608	Hezhen	China	EAST_ASIA	1	0	0	0	0	0	0	0	0	1	1	1	1	1	1	1	1	1	1	1	1
1238	608	Hezhen	China	EAST_ASIA	1	0	0	0	0	0	0	0	0	1	1	1	1	1	1	1	1	1	1	1	1
1239	608	Hezhen	China	EAST_ASIA	1	0	0	0	0	0	0	0	0	1	1	1	1	1	1	1	1	1	1	1	1
1240	608	Hezhen	China	EAST_ASIA	1	0	0	0	0	0	0	0	0	1	1	1	1	1	1	1	1	1	1	1	1
1241	608	Hezhen	China	EAST_ASIA	1	0	0	0	0	0	0	0	0	1	1	1	1	1	1	1	1	1	1	1	1
1242	608	Hezhen	China	EAST_ASIA	1	0	0	0	0	0	0	0	0	1	1	1	1	1	1	1	1	1	1	1	1
1317	611	Lahu	China	EAST_ASIA	1	0	0	0	0	0	0	0	0	1	1	1	1	1	1	1	1	1	1	1	1
1318	611	Lahu	China	EAST_ASIA	1	0	0	0	0	0	0	0	0	1	1	1	1	1	1	1	1	1	1	1	1
1319	611	Lahu	China	EAST_ASIA	1	0	0	0	0	0	0	0	0	1	1	1	1	1	1	1	1	1	1	1	1
1320	611	Lahu	China	EAST_ASIA	1	0	0	0	0	0	0	0	0	1	1	1	1	1	1	1	1	1	1	1	1
1321	611	Lahu	China	EAST_ASIA	1	0	0	0	0	0	0	0	0	1	1	1	1	1	1	1	1	1	1	1	1
1322	611	Lahu	China	EAST_ASIA	1	0	0	0	0	0	0	0	0	1	1	1	1	1	1	1	1	1	1	1	1
1323	611	Lahu	China	EAST_ASIA	1	0	0	0	0	0	0	0	0	1	1	1	1	1	1	1	1	1	1	1	1
1324	611	Lahu	China	EAST_ASIA	1	0	0	0	0	0	0	0	0	1	0	0	1	0	0	1	0	0	1	0	0
1325	611	Lahu	China	EAST_ASIA	1	0	0	0	0	0	0	0	0	1	0	0	1	0	0	1	0	0	1	0	0
1326	611	Lahu	China	EAST_ASIA	1	0	0	0	0	0	0	0	0	1	1	1	1	1	1	1	1	1	1	1	1
1189	612	Miao	China	EAST_ASIA	1	0	0	0	0	0	0	0	0	1	1	1	1	1	1	1	1	1	1	1	1
1190	612	Miao	China	EAST_ASIA	1	0	0	0	0	0	0	0	0	1	1	1	1	1	1	1	1	1	1	1	1
1191	612	Miao	China	EAST_ASIA	1	0	0	0	0	0	0	0	0	1	1	1	1	1	1	1	1	1	1	1	1
1192	612	Miao	China	EAST_ASIA	1	0	0	0	0	0	0	0	0	1	1	1	1	1	1	1	1	1	1	1	1
1193	612	Miao	China	EAST_ASIA	1	0	0	0	0	0	0	0	0	1	1	1	1	1	1	1	1	1	1	1	1
1194	612	Miao	China	EAST_ASIA	1	0	0	0	0	0	0	0	0	1	1	1	1	1	1	1	1	1	1	1	1
1195	612	Miao	China	EAST_ASIA	1	0	0	0	0	0	0	0	0	1	1	1	1	1	1	1	1	1	1	1	1
1196	612	Miao	China	EAST_ASIA	1	0	0	0	0	0	0	0	0	1	1	1	1	1	1	1	1	1	1	1	1
1197	612	Miao	China	EAST_ASIA	1	0	0	0	0	0	0	0	0	1	1	1	1	1	1	1	1	1	1	1	1
1198	612	Miao	China	EAST_ASIA	1	0	0	0	0	0	0	0	0	1	1	1	1	1	1	1	1	1	1	1	1
1203	613	Oroqen	China	EAST_ASIA	1	0	0	0	0	0	0	0	0	1	1	1	1	1	1	1	1	1	1	1	1
1204	613	Oroqen	China	EAST_ASIA	1	0	0	0	0	0	0	0	0	1	1	1	1	1	1	1	1	1	1	1	1
1205	613	Oroqen	China	EAST_ASIA	1	0	0	0	0	0	0	0	0	1	1	1	1	1	1	1	1	1	1	1	1
1206	613	Oroqen	China	EAST_ASIA	1	0	0	0	0	0	0	0	0	1	1	1	1	1	1	1	1	1	1	1	1
1207	613	Oroqen	China	EAST_ASIA	1	0	0	0	0	0	0	0	0	1	1	1	1	1	1	1	1	1	1	1	1
1208	613	Oroqen	China	EAST_ASIA	1	0	0	0	0	0	0	0	0	1	1	1	1	1	1	1	1	1	1	1	1
1209	613	Oroqen	China	EAST_ASIA	1	0	0	0	0	0	0	0	0	1	1	1	1	1	1	1	1	1	1	1	1
1210	613	Oroqen	China	EAST_ASIA	1	0	0	0	0	0	0	0	0	1	0	0	1	0	0	1	0	0	1	0	0
1211	613	Oroqen	China	EAST_ASIA	1	0	0	0	0	0	0	0	0	1	1	1	1	1	1	1	1	1	1	1	1
1212	613	Oroqen	China	EAST_ASIA	1	0	0	0	0	0	0	0	0	1	1	1	1	1	1	1	1	1	1	1	1
1327	615	She	China	EAST_ASIA	1	0	0	0	0	0	0	0	0	1	1	1	1	1	1	1	1	1	1	1	1
1328	615	She	China	EAST_ASIA	1	0	0	0	0	0	0	0	0	1	1	1	1	1	1	1	1	1	1	1	1
1329	615	She	China	EAST_ASIA	1	0	0	0	0	0	0	0	0	1	1	1	1	1	1	1	1	1	1	1	1
1330	615	She	China	EAST_ASIA	1	0	0	0	0	0	0	0	0	1	1	1	1	1	1	1	1	1	1	1	1
1331	615	She	China	EAST_ASIA	1	0	0	0	0	0	0	0	0	1	1	1	1	1	1	1	1	1	1	1	1
1332	615	She	China	EAST_ASIA	1	0	0	0	0	0	0	0	0	1	1	1	1	1	1	1	1	1	1	1	1
1333	615	She	China	EAST_ASIA	1	0	0	0	0	0	0	0	0	1	1	1	1	1	1	1	1	1	1	1	1
1334	615	She	China	EAST_ASIA	1	0	0	0	0	0	0	0	0	1	1	1	1	1	1	1	1	1	1	1	1
1335	615	She	China	EAST_ASIA	1	0	0	0	0	0	0	0	0	1	1	1	1	1	1	1	1	1	1	1	1
1336	615	She	China	EAST_ASIA	1	0	0	0	0	0	0	0	0	1	1	1	1	1	1	1	1	1	1	1	1
1095	616	Tujia	China	EAST_ASIA	1	0	0	0	0	0	0	0	0	1	1	1	1	1	1	1	1	1	1	1	1
1096	616	Tujia	China	EAST_ASIA	1	0	0	0	0	0	0	0	0	1	1	1	1	1	1	1	1	1	1	1	1
1097	616	Tujia	China	EAST_ASIA	1	0	0	0	0	0	0	0	0	1	1	1	1	1	1	1	1	1	1	1	1
1098	616	Tujia	China	EAST_ASIA	1	0	0	0	0	0	0	0	0	1	1	1	1	1	1	1	1	1	1	1	1
1099	616	Tujia	China	EAST_ASIA	1	0	0	0	0	0	0	0	0	1	1	1	1	1	1	1	1	1	1	1	1
1100	616	Tujia	China	EAST_ASIA	1	0	0	0	0	0	0	0	0	1	1	1	1	1	1	1	1	1	1	1	1
1101	616	Tujia	China	EAST_ASIA	1	0	0	0	0	0	0	0	0	1	1	1	1	1	1	1	1	1	1	1	1
1102	616	Tujia	China	EAST_ASIA	1	0	0	0	0	0	0	0	0	1	1	1	1	1	1	1	1	1	1	1	1
1103	616	Tujia	China	EAST_ASIA	1	0	0	0	0	0	0	0	0	1	1	1	1	1	1	1	1	1	1	1	1
1104	616	Tujia	China	EAST_ASIA	1	0	0	0	0	0	0	0	0	1	1	1	1	1	1	1	1	1	1	1	1
1347	617	Tu	China	EAST_ASIA	1	0	0	0	0	0	0	0	0	1	1	1	1	1	1	1	1	1	1	1	1
1348	617	Tu	China	EAST_ASIA	1	0	0	0	0	0	0	0	0	1	1	1	1	1	1	1	1	1	1	1	1
1349	617	Tu	China	EAST_ASIA	1	0	0	0	0	0	0	0	0	1	1	1	1	1	1	1	1	1	1	1	1
1350	617	Tu	China	EAST_ASIA	1	0	0	0	0	0	0	0	0	1	1	1	1	1	1	1	1	1	1	1	1
1351	617	Tu	China	EAST_ASIA	1	0	0	0	0	0	0	0	0	1	1	1	1	1	1	1	1	1	1	1	1
1352	617	Tu	China	EAST_ASIA	1	0	0	0	0	0	0	0	0	1	1	1	1	1	1	1	1	1	1	1	1
1353	617	Tu	China	EAST_ASIA	1	0	0	0	0	0	0	0	0	1	1	1	1	1	1	1	1	1	1	1	1
1354	617	Tu	China	EAST_ASIA	1	0	0	0	0	0	0	0	0	1	1	1	1	1	1	1	1	1	1	1	1
1355	617	Tu	China	EAST_ASIA	1	0	0	0	0	0	0	0	0	1	1	1	1	1	1	1	1	1	1	1	1
1356	617	Tu	China	EAST_ASIA	1	0	0	0	0	0	0	0	0	1	1	1	1	1	1	1	1	1	1	1	1
1243	618	Xibo	China	EAST_ASIA	1	0	0	0	0	0	0	0	0	1	1	1	1	1	1	1	1	1	1	1	1
1244	618	Xibo	China	EAST_ASIA	1	0	0	0	0	0	0	0	0	1	1	1	1	1	1	1	1	1	1	1	1
1245	618	Xibo	China	EAST_ASIA	1	0	0	0	0	0	0	0	0	1	1	1	1	1	1	1	1	1	1	1	1
1246	618	Xibo	China	EAST_ASIA	1	0	0	0	0	0	0	0	0	1	1	1	1	1	1	1	1	1	1	1	1
1247	618	Xibo	China	EAST_ASIA	1	0	0	0	0	0	0	0	0	1	1	1	1	1	1	1	1	1	1	1	1
1248	618	Xibo	China	EAST_ASIA	1	0	0	0	0	0	0	0	0	1	1	1	1	1	1	1	1	1	1	1	1
1249	618	Xibo	China	EAST_ASIA	1	0	0	0	0	0	0	0	0	1	1	1	1	1	1	1	1	1	1	1	1
1250	618	Xibo	China	EAST_ASIA	1	0	0	0	0	0	0	0	0	1	1	1	1	1	1	1	1	1	1	1	1
1251	618	Xibo	China	EAST_ASIA	1	0	0	0	0	0	0	0	0	1	1	1	1	1	1	1	1	1	1	1	1
1179	619	Yi	China	EAST_ASIA	1	0	0	0	0	0	0	0	0	1	1	1	1	1	1	1	1	1	1	1	1
1180	619	Yi	China	EAST_ASIA	1	0	0	0	0	0	0	0	0	1	1	1	1	1	1	1	1	1	1	1	1
1181	619	Yi	China	EAST_ASIA	1	0	0	0	0	0	0	0	0	1	1	1	1	1	1	1	1	1	1	1	1
1182	619	Yi	China	EAST_ASIA	1	0	0	0	0	0	0	0	0	1	1	1	1	1	1	1	1	1	1	1	1
1183	619	Yi	China	EAST_ASIA	1	0	0	0	0	0	0	0	0	1	1	1	1	1	1	1	1	1	1	1	1
1184	619	Yi	China	EAST_ASIA	1	0	0	0	0	0	0	0	0	1	1	1	1	1	1	1	1	1	1	1	1
1185	619	Yi	China	EAST_ASIA	1	0	0	0	0	0	0	0	0	1	1	1	1	1	1	1	1	1	1	1	1
1186	619	Yi	China	EAST_ASIA	1	0	0	0	0	0	0	0	0	1	1	1	1	1	1	1	1	1	1	1	1
1187	619	Yi	China	EAST_ASIA	1	0	0	0	0	0	0	0	0	1	1	1	1	1	1	1	1	1	1	1	1
1188	619	Yi	China	EAST_ASIA	1	0	0	0	0	0	0	0	0	1	1	1	1	1	1	1	1	1	1	1	1
1223	622	Mongola	China	EAST_ASIA	1	0	0	0	0	0	0	0	0	1	1	1	1	1	1	1	1	1	1	1	1
1224	622	Mongola	China	EAST_ASIA	1	0	0	0	0	0	0	0	0	1	1	1	1	1	1	1	1	1	1	1	1
1225	622	Mongola	China	EAST_ASIA	1	0	0	0	0	0	0	0	0	1	1	1	1	1	1	1	1	1	1	1	1
1226	622	Mongola	China	EAST_ASIA	1	0	0	0	0	0	0	0	0	1	1	1	1	1	1	1	1	1	1	1	1
1227	622	Mongola	China	EAST_ASIA	1	0	0	0	0	0	0	0	0	1	1	1	1	1	1	1	1	1	1	1	1
1228	622	Mongola	China	EAST_ASIA	1	0	0	0	0	0	0	0	0	1	1	1	1	1	1	1	1	1	1	1	1
1229	622	Mongola	China	EAST_ASIA	1	0	0	0	0	0	0	0	0	1	1	1	1	1	1	1	1	1	1	1	1
1230	622	Mongola	China	EAST_ASIA	1	0	0	0	0	0	0	0	0	1	1	1	1	1	1	1	1	1	1	1	1
1231	622	Mongola	China	EAST_ASIA	1	0	0	0	0	0	0	0	0	1	1	1	1	1	1	1	1	1	1	1	1
1232	622	Mongola	China	EAST_ASIA	1	0	0	0	0	0	0	0	0	1	1	1	1	1	1	1	1	1	1	1	1
1337	625	Naxi	China	EAST_ASIA	1	0	0	0	0	0	0	0	0	1	1	1	1	1	1	1	1	1	1	1	1
1338	625	Naxi	China	EAST_ASIA	1	0	0	0	0	0	0	0	0	1	1	1	1	1	1	1	1	1	1	1	1
1339	625	Naxi	China	EAST_ASIA	1	0	0	0	0	0	0	0	0	1	1	1	1	1	1	1	1	1	1	1	1
1340	625	Naxi	China	EAST_ASIA	1	0	0	0	0	0	0	0	0	1	1	1	1	1	1	1	1	1	1	1	1
1341	625	Naxi	China	EAST_ASIA	1	0	0	0	0	0	0	0	0	1	1	1	1	1	1	1	1	1	1	1	1
1342	625	Naxi	China	EAST_ASIA	1	0	0	0	0	0	0	0	0	1	1	1	1	1	1	1	1	1	1	1	1
1343	625	Naxi	China	EAST_ASIA	1	0	0	0	0	0	0	0	0	1	0	0	1	0	0	1	0	0	1	0	0
1344	625	Naxi	China	EAST_ASIA	1	0	0	0	0	0	0	0	0	1	1	1	1	1	1	1	1	1	1	1	1
1345	625	Naxi	China	EAST_ASIA	1	0	0	0	0	0	0	0	0	1	1	1	1	1	1	1	1	1	1	1	1
1346	625	Naxi	China	EAST_ASIA	1	0	0	0	0	0	0	0	0	1	1	1	1	1	1	1	1	1	1	1	1
1297	629	Uygur	China	CENTRAL_SOUTH_ASIA	1	0	0	0	0	0	0	0	0	1	1	1	1	1	1	1	1	1	1	1	1
1298	629	Uygur	China	CENTRAL_SOUTH_ASIA	1	0	0	0	0	0	0	0	0	1	1	1	1	1	1	1	1	1	1	1	1
1299	629	Uygur	China	CENTRAL_SOUTH_ASIA	1	0	0	0	0	0	0	0	0	1	1	1	1	1	1	1	1	1	1	1	1
1300	629	Uygur	China	CENTRAL_SOUTH_ASIA	1	0	0	0	0	0	0	0	0	1	1	1	1	1	1	1	1	1	1	1	1
1301	629	Uygur	China	CENTRAL_SOUTH_ASIA	1	0	0	0	0	0	0	0	0	1	1	1	1	1	1	1	1	1	1	1	1
1302	629	Uygur	China	CENTRAL_SOUTH_ASIA	1	0	0	0	0	0	0	0	0	1	1	1	1	1	1	1	1	1	1	1	1
1303	629	Uygur	China	CENTRAL_SOUTH_ASIA	1	0	0	0	0	0	0	0	0	1	1	1	1	1	1	1	1	1	1	1	1
1304	629	Uygur	China	CENTRAL_SOUTH_ASIA	1	0	0	0	0	0	0	0	0	1	1	1	1	1	1	1	1	1	1	1	1
1305	629	Uygur	China	CENTRAL_SOUTH_ASIA	1	0	0	0	0	0	0	0	0	1	1	1	1	1	1	1	1	1	1	1	1
1306	629	Uygur	China	CENTRAL_SOUTH_ASIA	1	0	0	0	0	0	0	0	0	1	1	1	1	1	1	1	1	1	1	1	1
711	677	Cambodian	Cambodia	EAST_ASIA	1	0	0	0	0	0	0	0	0	1	1	1	1	1	1	1	1	1	1	1	1
712	677	Cambodian	Cambodia	EAST_ASIA	1	0	0	0	0	0	0	0	0	1	1	1	1	1	1	1	1	1	1	1	1
713	677	Cambodian	Cambodia	EAST_ASIA	1	0	0	0	0	0	0	0	0	1	1	1	1	1	1	1	1	1	1	1	1
714	677	Cambodian	Cambodia	EAST_ASIA	1	0	0	0	0	0	0	0	0	1	1	1	1	1	1	1	1	1	1	1	1
715	677	Cambodian	Cambodia	EAST_ASIA	1	0	0	0	0	0	0	0	0	1	1	1	1	1	1	1	1	1	1	1	1
716	677	Cambodian	Cambodia	EAST_ASIA	1	0	0	0	0	0	0	0	0	1	1	1	1	1	1	1	1	1	1	1	1
717	677	Cambodian	Cambodia	EAST_ASIA	1	0	0	0	0	0	0	0	0	1	1	1	1	1	1	1	1	1	1	1	1
718	677	Cambodian	Cambodia	EAST_ASIA	1	0	0	0	0	0	0	0	0	1	0	0	1	0	0	1	0	0	1	0	0
719	677	Cambodian	Cambodia	EAST_ASIA	1	0	0	0	0	0	0	0	0	1	1	1	1	1	1	1	1	1	1	1	1
720	677	Cambodian	Cambodia	EAST_ASIA	1	0	0	0	0	0	0	0	0	1	1	1	1	1	1	1	1	1	1	1	1
721	677	Cambodian	Cambodia	EAST_ASIA	1	0	0	0	0	0	0	0	0	1	1	1	1	1	1	1	1	1	1	1	1
747	684	Japanese	Japan	EAST_ASIA	1	0	0	0	0	0	0	0	0	1	1	1	1	1	1	1	1	1	1	1	1
748	684	Japanese	Japan	EAST_ASIA	1	0	0	0	0	0	0	0	0	1	1	1	1	1	1	1	1	1	1	1	1
749	684	Japanese	Japan	EAST_ASIA	1	0	0	0	0	0	0	0	0	1	1	1	1	1	1	1	1	1	1	1	1
750	684	Japanese	Japan	EAST_ASIA	1	0	0	0	0	0	0	0	0	1	1	1	1	1	1	1	1	1	1	1	1
751	684	Japanese	Japan	EAST_ASIA	1	0	0	0	0	0	0	0	0	1	1	1	1	1	1	1	1	1	1	1	1
752	684	Japanese	Japan	EAST_ASIA	1	0	0	0	0	0	0	0	0	1	1	1	1	1	1	1	1	1	1	1	1
753	684	Japanese	Japan	EAST_ASIA	1	0	0	0	0	0	0	0	0	1	1	1	1	1	1	1	1	1	1	1	1
754	684	Japanese	Japan	EAST_ASIA	1	0	0	0	0	0	0	0	0	1	1	1	1	1	1	1	1	1	1	1	1
755	684	Japanese	Japan	EAST_ASIA	1	0	0	0	0	0	0	0	0	1	1	1	1	1	1	1	1	1	1	1	1
756	684	Japanese	Japan	EAST_ASIA	1	0	0	0	0	0	0	0	0	1	1	1	1	1	1	1	1	1	1	1	1
757	684	Japanese	Japan	EAST_ASIA	1	0	0	0	0	0	0	0	0	1	1	1	1	1	1	1	1	1	1	1	1
758	684	Japanese	Japan	EAST_ASIA	1	0	0	0	0	0	0	0	0	1	1	1	1	1	1	1	1	1	1	1	1
759	684	Japanese	Japan	EAST_ASIA	1	0	0	0	0	0	0	0	0	1	1	1	1	1	1	1	1	1	1	1	1
760	684	Japanese	Japan	EAST_ASIA	1	0	0	0	0	0	0	0	0	1	1	1	1	1	1	1	1	1	1	1	1
761	684	Japanese	Japan	EAST_ASIA	1	0	0	0	0	0	0	0	0	1	1	1	1	1	1	1	1	1	1	1	1
762	684	Japanese	Japan	EAST_ASIA	1	0	0	0	0	0	0	0	0	1	1	1	1	1	1	1	1	1	1	1	1
763	684	Japanese	Japan	EAST_ASIA	1	0	0	0	0	0	0	0	0	1	1	1	1	1	1	1	1	1	1	1	1
764	684	Japanese	Japan	EAST_ASIA	1	0	0	0	0	0	0	0	0	1	1	1	1	1	1	1	1	1	1	1	1
765	684	Japanese	Japan	EAST_ASIA	1	0	0	0	0	0	0	0	0	1	1	1	1	1	1	1	1	1	1	1	1
766	684	Japanese	Japan	EAST_ASIA	1	0	0	0	0	0	0	0	0	1	1	1	1	1	1	1	1	1	1	1	1
767	684	Japanese	Japan	EAST_ASIA	1	0	0	0	0	0	0	0	0	1	1	1	1	1	1	1	1	1	1	1	1
768	684	Japanese	Japan	EAST_ASIA	1	0	0	0	0	0	0	0	0	1	1	1	1	1	1	1	1	1	1	1	1
769	684	Japanese	Japan	EAST_ASIA	1	0	0	0	0	0	0	0	0	1	1	1	1	1	1	1	1	1	1	1	1
771	684	Japanese	Japan	EAST_ASIA	1	0	0	0	0	0	0	0	0	1	1	1	1	1	1	1	1	1	1	1	1
772	684	Japanese	Japan	EAST_ASIA	1	0	0	0	0	0	0	0	0	1	1	1	1	1	1	1	1	1	1	1	1
773	684	Japanese	Japan	EAST_ASIA	1	0	0	0	0	0	0	0	0	1	1	1	1	1	1	1	1	1	1	1	1
790	684	Japanese	Japan	EAST_ASIA	1	0	0	0	0	0	0	0	0	1	1	1	1	1	1	1	1	1	1	1	1
791	684	Japanese	Japan	EAST_ASIA	1	0	0	0	0	0	0	0	0	1	1	1	1	1	1	1	1	1	1	1	1
828	684	Japanese	Japan	EAST_ASIA	1	0	0	0	0	0	0	0	0	1	1	1	1	1	1	1	1	1	1	1	1
2441	690	TundraNentsi	Siberia	EAST_ASIA	0	1	0	0	0	0	0	0	0	1	1	1	1	1	1	1	1	1	1	1	1
2442	690	TundraNentsi	Siberia	EAST_ASIA	0	1	0	0	0	0	0	0	0	1	1	1	1	1	1	1	1	1	1	1	1
2443	690	TundraNentsi	Siberia	EAST_ASIA	0	1	0	0	0	0	0	0	0	1	1	1	1	1	1	1	1	1	1	1	1
2444	690	TundraNentsi	Siberia	EAST_ASIA	0	1	0	0	0	0	0	0	0	1	1	1	1	1	1	1	1	1	1	1	1
2445	690	TundraNentsi	Siberia	EAST_ASIA	0	1	0	0	0	0	0	0	0	1	1	1	1	1	1	1	1	1	1	1	1
2446	690	TundraNentsi	Siberia	EAST_ASIA	0	1	0	0	0	0	0	0	0	1	1	1	1	1	1	1	1	1	1	1	1
2447	690	TundraNentsi	Siberia	EAST_ASIA	0	1	0	0	0	0	0	0	0	1	1	1	1	1	1	1	1	1	1	1	1
2448	690	TundraNentsi	Siberia	EAST_ASIA	0	1	0	0	0	0	0	0	0	1	1	1	1	1	1	1	1	1	1	1	1
2449	690	TundraNentsi	Siberia	EAST_ASIA	0	1	0	0	0	0	0	0	0	1	1	1	1	1	1	1	1	1	1	1	1
2450	690	TundraNentsi	Siberia	EAST_ASIA	0	1	0	0	0	0	0	0	0	1	1	1	1	1	1	1	1	1	1	1	1
2451	690	TundraNentsi	Siberia	EAST_ASIA	0	1	0	0	0	0	0	0	0	1	1	1	1	1	1	1	1	1	1	1	1
2454	690	TundraNentsi	Siberia	EAST_ASIA	0	1	0	0	0	0	0	0	0	1	1	1	1	1	1	1	1	1	1	1	1
2456	690	TundraNentsi	Siberia	EAST_ASIA	0	1	0	0	0	0	0	0	0	1	1	1	1	1	1	1	1	1	1	1	1
945	699	Yakut	Siberia	EAST_ASIA	1	0	0	0	0	0	0	0	0	1	1	1	1	1	1	1	1	1	1	1	1
946	699	Yakut	Siberia	EAST_ASIA	1	0	0	0	0	0	0	0	0	1	1	1	1	1	1	1	1	1	1	1	1
947	699	Yakut	Siberia	EAST_ASIA	1	0	0	0	0	0	0	0	0	1	1	1	1	1	1	1	1	1	1	1	1
948	699	Yakut	Siberia	EAST_ASIA	1	0	0	0	0	0	0	0	0	1	1	1	1	1	1	1	1	1	1	1	1
949	699	Yakut	Siberia	EAST_ASIA	1	0	0	0	0	0	0	0	0	1	1	1	1	1	1	1	1	1	1	1	1
950	699	Yakut	Siberia	EAST_ASIA	1	0	0	0	0	0	0	0	0	1	1	1	1	1	1	1	1	1	1	1	1
951	699	Yakut	Siberia	EAST_ASIA	1	0	0	0	0	0	0	0	0	1	1	1	1	1	1	1	1	1	1	1	1
952	699	Yakut	Siberia	EAST_ASIA	1	0	0	0	0	0	0	0	0	1	1	1	1	1	1	1	1	1	1	1	1
953	699	Yakut	Siberia	EAST_ASIA	1	0	0	0	0	0	0	0	0	1	1	1	1	1	1	1	1	1	1	1	1
954	699	Yakut	Siberia	EAST_ASIA	1	0	0	0	0	0	0	0	0	1	1	1	1	1	1	1	1	1	1	1	1
955	699	Yakut	Siberia	EAST_ASIA	1	0	0	0	0	0	0	0	0	1	1	1	1	1	1	1	1	1	1	1	1
956	699	Yakut	Siberia	EAST_ASIA	1	0	0	0	0	0	0	0	0	1	1	1	1	1	1	1	1	1	1	1	1
957	699	Yakut	Siberia	EAST_ASIA	1	0	0	0	0	0	0	0	0	1	1	1	1	1	1	1	1	1	1	1	1
958	699	Yakut	Siberia	EAST_ASIA	1	0	0	0	0	0	0	0	0	1	1	1	1	1	1	1	1	1	1	1	1
959	699	Yakut	Siberia	EAST_ASIA	1	0	0	0	0	0	0	0	0	1	1	1	1	1	1	1	1	1	1	1	1
960	699	Yakut	Siberia	EAST_ASIA	1	0	0	0	0	0	0	0	0	1	1	1	1	1	1	1	1	1	1	1	1
961	699	Yakut	Siberia	EAST_ASIA	1	0	0	0	0	0	0	0	0	1	1	1	1	1	1	1	1	1	1	1	1
962	699	Yakut	Siberia	EAST_ASIA	1	0	0	0	0	0	0	0	0	1	1	1	1	1	1	1	1	1	1	1	1
963	699	Yakut	Siberia	EAST_ASIA	1	0	0	0	0	0	0	0	0	1	1	1	1	1	1	1	1	1	1	1	1
964	699	Yakut	Siberia	EAST_ASIA	1	0	0	0	0	0	0	0	0	1	1	1	1	1	1	1	1	1	1	1	1
965	699	Yakut	Siberia	EAST_ASIA	1	0	0	0	0	0	0	0	0	1	1	1	1	1	1	1	1	1	1	1	1
966	699	Yakut	Siberia	EAST_ASIA	1	0	0	0	0	0	0	0	0	1	1	1	1	1	1	1	1	1	1	1	1
967	699	Yakut	Siberia	EAST_ASIA	1	0	0	0	0	0	0	0	0	1	1	1	1	1	1	1	1	1	1	1	1
968	699	Yakut	Siberia	EAST_ASIA	1	0	0	0	0	0	0	0	0	1	1	1	1	1	1	1	1	1	1	1	1
969	699	Yakut	Siberia	EAST_ASIA	1	0	0	0	0	0	0	0	0	1	1	1	1	1	1	1	1	1	1	1	1
2006	811	Chipewyan	Canada	AMERICA	0	1	0	0	0	0	0	0	0	1	1	1	1	1	1	1	1	1	1	1	1
2012	811	Chipewyan	Canada	AMERICA	0	1	0	0	0	0	0	0	0	1	1	1	1	1	1	1	1	1	1	1	1
2156	811	Chipewyan	Canada	AMERICA	0	1	0	0	0	0	0	0	0	1	1	0	1	1	0	1	1	0	1	1	0
2381	811	Chipewyan	Canada	AMERICA	0	1	0	0	0	0	0	0	0	1	1	1	1	1	1	1	1	1	1	1	1
2382	811	Chipewyan	Canada	AMERICA	0	1	0	0	0	0	0	0	0	1	1	1	1	1	1	1	1	1	1	1	1
2383	811	Chipewyan	Canada	AMERICA	0	1	0	0	0	0	0	0	0	1	1	0	1	1	0	1	1	0	1	1	0
2385	811	Chipewyan	Canada	AMERICA	0	1	0	0	0	0	0	0	0	1	1	1	1	1	1	1	1	1	1	1	1
2387	811	Chipewyan	Canada	AMERICA	0	1	0	0	0	0	0	0	0	1	1	0	1	1	0	1	1	0	1	1	0
2388	811	Chipewyan	Canada	AMERICA	0	1	0	0	0	0	0	0	0	1	1	1	1	1	1	1	1	1	1	1	1
2389	811	Chipewyan	Canada	AMERICA	0	1	0	0	0	0	0	0	0	1	1	1	1	1	1	1	1	1	1	1	1
2390	811	Chipewyan	Canada	AMERICA	0	1	0	0	0	0	0	0	0	1	1	0	1	1	0	1	1	0	1	1	0
2391	811	Chipewyan	Canada	AMERICA	0	1	0	0	0	0	0	0	0	1	1	1	1	1	1	1	1	1	1	1	1
2392	811	Chipewyan	Canada	AMERICA	0	1	0	0	0	0	0	0	0	1	1	1	1	1	1	1	1	1	1	1	1
2393	811	Chipewyan	Canada	AMERICA	0	1	0	0	0	0	0	0	0	1	1	0	1	1	0	1	1	0	1	1	0
2394	811	Chipewyan	Canada	AMERICA	0	1	0	0	0	0	0	0	0	1	1	1	1	1	1	1	1	1	1	1	1
2395	811	Chipewyan	Canada	AMERICA	0	1	0	0	0	0	0	0	0	1	0	0	1	0	0	1	0	0	1	0	0
2396	811	Chipewyan	Canada	AMERICA	0	1	0	0	0	0	0	0	0	1	1	1	1	1	1	1	1	1	1	1	1
2397	811	Chipewyan	Canada	AMERICA	0	1	0	0	0	0	0	0	0	1	1	1	1	1	1	1	1	1	1	1	1
2398	811	Chipewyan	Canada	AMERICA	0	1	0	0	0	0	0	0	0	1	1	1	1	1	1	1	1	1	1	1	1
2399	811	Chipewyan	Canada	AMERICA	0	1	0	0	0	0	0	0	0	1	0	0	1	0	0	1	0	0	1	0	0
2400	811	Chipewyan	Canada	AMERICA	0	1	0	0	0	0	0	0	0	1	0	0	1	0	0	1	0	0	1	0	0
2455	811	Chipewyan	Canada	AMERICA	0	1	0	0	0	0	0	0	0	1	1	1	1	1	1	1	1	1	1	1	1
2474	811	Chipewyan	Canada	AMERICA	0	1	0	0	0	0	0	0	0	1	1	1	1	1	1	1	1	1	1	1	1
2511	811	Chipewyan	Canada	AMERICA	0	1	0	0	0	0	0	0	0	1	1	1	1	1	1	1	1	1	1	1	1
2515	811	Chipewyan	Canada	AMERICA	0	1	0	0	0	0	0	0	0	1	1	0	1	1	0	1	1	0	1	1	0
2520	811	Chipewyan	Canada	AMERICA	0	1	0	0	0	0	0	0	0	1	1	1	1	1	1	1	1	1	1	1	1
2560	811	Chipewyan	Canada	AMERICA	0	1	0	0	0	0	0	0	0	1	0	0	1	0	0	1	0	0	1	0	0
2800	811	Chipewyan	Canada	AMERICA	0	1	0	0	0	0	0	0	0	1	1	0	1	1	0	1	1	0	1	1	0
2401	812	Cree	Canada	AMERICA	0	1	0	0	0	0	0	0	0	1	1	1	1	1	1	1	1	1	1	1	1
2402	812	Cree	Canada	AMERICA	0	1	0	0	0	0	0	0	0	1	1	1	1	1	1	1	1	1	1	1	1
2404	812	Cree	Canada	AMERICA	0	1	0	0	0	0	0	0	0	1	1	1	1	1	1	1	1	1	1	1	1
2405	812	Cree	Canada	AMERICA	0	1	0	0	0	0	0	0	0	1	1	1	1	1	1	1	1	1	1	1	1
2406	812	Cree	Canada	AMERICA	0	1	0	0	0	0	0	0	0	1	1	1	1	1	1	1	1	1	1	1	1
2407	812	Cree	Canada	AMERICA	0	1	0	0	0	0	0	0	0	1	1	1	1	1	1	1	1	1	1	1	1
2408	812	Cree	Canada	AMERICA	0	1	0	0	0	0	0	0	0	1	1	1	1	1	1	1	1	1	1	1	1
2409	812	Cree	Canada	AMERICA	0	1	0	0	0	0	0	0	0	1	1	1	1	1	1	1	1	1	1	1	1
2410	812	Cree	Canada	AMERICA	0	1	0	0	0	0	0	0	0	1	1	1	1	1	1	1	1	1	1	1	1
2411	812	Cree	Canada	AMERICA	0	1	0	0	0	0	0	0	0	1	1	1	1	1	1	1	1	1	1	1	1
2412	812	Cree	Canada	AMERICA	0	1	0	0	0	0	0	0	0	1	1	1	1	1	1	1	1	1	1	1	1
2413	812	Cree	Canada	AMERICA	0	1	0	0	0	0	0	0	0	1	1	1	1	1	1	1	1	1	1	1	1
2414	812	Cree	Canada	AMERICA	0	1	0	0	0	0	0	0	0	1	1	1	1	1	1	1	1	1	1	1	1
2415	812	Cree	Canada	AMERICA	0	1	0	0	0	0	0	0	0	1	1	1	1	1	1	1	1	1	1	1	1
2416	812	Cree	Canada	AMERICA	0	1	0	0	0	0	0	0	0	1	1	1	1	1	1	1	1	1	1	1	1
2417	812	Cree	Canada	AMERICA	0	1	0	0	0	0	0	0	0	1	1	1	1	1	1	1	1	1	1	1	1
2418	812	Cree	Canada	AMERICA	0	1	0	0	0	0	0	0	0	1	0	0	1	0	0	1	0	0	1	0	0
2421	813	Ojibwa	Canada	AMERICA	0	1	0	0	0	0	0	0	0	1	0	0	1	0	0	1	0	0	1	0	0
2422	813	Ojibwa	Canada	AMERICA	0	1	0	0	0	0	0	0	0	1	1	1	1	1	1	1	1	1	1	1	1
2423	813	Ojibwa	Canada	AMERICA	0	1	0	0	0	0	0	0	0	1	1	1	1	1	1	1	1	1	1	1	1
2424	813	Ojibwa	Canada	AMERICA	0	1	0	0	0	0	0	0	0	1	1	1	1	1	1	1	1	1	1	1	1
2425	813	Ojibwa	Canada	AMERICA	0	1	0	0	0	0	0	0	0	1	1	1	1	1	1	1	1	1	1	1	1
2426	813	Ojibwa	Canada	AMERICA	0	1	0	0	0	0	0	0	0	1	1	1	1	1	1	1	1	1	1	1	1
2427	813	Ojibwa	Canada	AMERICA	0	1	0	0	0	0	0	0	0	1	1	1	1	1	1	1	1	1	1	1	1
2428	813	Ojibwa	Canada	AMERICA	0	1	0	0	0	0	0	0	0	1	1	0	1	1	0	1	1	0	1	1	0
2429	813	Ojibwa	Canada	AMERICA	0	1	0	0	0	0	0	0	0	1	1	1	1	1	1	1	1	1	1	1	1
2430	813	Ojibwa	Canada	AMERICA	0	1	0	0	0	0	0	0	0	1	0	0	1	0	0	1	0	0	1	0	0
2431	813	Ojibwa	Canada	AMERICA	0	1	0	0	0	0	0	0	0	1	1	1	1	1	1	1	1	1	1	1	1
2432	813	Ojibwa	Canada	AMERICA	0	1	0	0	0	0	0	0	0	1	0	0	1	0	0	1	0	0	1	0	0
2433	813	Ojibwa	Canada	AMERICA	0	1	0	0	0	0	0	0	0	1	1	1	1	1	1	1	1	1	1	1	1
2434	813	Ojibwa	Canada	AMERICA	0	1	0	0	0	0	0	0	0	1	1	1	1	1	1	1	1	1	1	1	1
2435	813	Ojibwa	Canada	AMERICA	0	1	0	0	0	0	0	0	0	1	1	1	1	1	1	1	1	1	1	1	1
2436	813	Ojibwa	Canada	AMERICA	0	1	0	0	0	0	0	0	0	1	1	0	1	1	0	1	1	0	1	1	0
2437	813	Ojibwa	Canada	AMERICA	0	1	0	0	0	0	0	0	0	1	1	0	1	1	0	1	1	0	1	1	0
2438	813	Ojibwa	Canada	AMERICA	0	1	0	0	0	0	0	0	0	1	1	0	1	1	0	1	1	0	1	1	0
2439	813	Ojibwa	Canada	AMERICA	0	1	0	0	0	0	0	0	0	1	1	1	1	1	1	1	1	1	1	1	1
2440	813	Ojibwa	Canada	AMERICA	0	1	0	0	0	0	0	0	0	1	0	0	1	0	0	1	0	0	1	0	0
2681	821	Kaqchikel	Guatemala	AMERICA	0	1	0	0	0	0	0	0	0	1	1	1	1	1	1	1	1	1	1	1	1
2686	821	Kaqchikel	Guatemala	AMERICA	0	1	0	0	0	0	0	0	0	1	1	1	1	1	1	1	1	1	1	1	1
2687	821	Kaqchikel	Guatemala	AMERICA	0	1	0	0	0	0	0	0	0	1	1	1	1	1	1	1	1	1	1	1	1
2688	821	Kaqchikel	Guatemala	AMERICA	0	1	0	0	0	0	0	0	0	1	1	1	1	1	1	1	1	1	1	1	1
2689	821	Kaqchikel	Guatemala	AMERICA	0	1	0	0	0	0	0	0	0	1	1	1	1	1	1	1	1	1	1	1	1
2690	821	Kaqchikel	Guatemala	AMERICA	0	1	0	0	0	0	0	0	0	1	0	0	1	0	0	1	0	0	1	0	0
2693	821	Kaqchikel	Guatemala	AMERICA	0	1	0	0	0	0	0	0	0	1	1	1	1	1	1	1	1	1	1	1	1
2694	821	Kaqchikel	Guatemala	AMERICA	0	1	0	0	0	0	0	0	0	1	1	1	1	1	1	1	1	1	1	1	1
2696	821	Kaqchikel	Guatemala	AMERICA	0	1	0	0	0	0	0	0	0	1	1	1	1	1	1	1	1	1	1	1	1
2697	821	Kaqchikel	Guatemala	AMERICA	0	1	0	0	0	0	0	0	0	1	1	1	1	1	1	1	1	1	1	1	1
2698	821	Kaqchikel	Guatemala	AMERICA	0	1	0	0	0	0	0	0	0	1	1	1	1	1	1	1	1	1	1	1	1
2699	821	Kaqchikel	Guatemala	AMERICA	0	1	0	0	0	0	0	0	0	1	1	1	1	1	1	1	1	1	1	1	1
2041	822	Mixtec	Mexico	AMERICA	0	1	0	0	0	0	0	0	0	1	1	1	1	1	1	1	1	1	1	1	1
2043	822	Mixtec	Mexico	AMERICA	0	1	0	0	0	0	0	0	0	1	1	1	1	1	1	1	1	1	1	1	1
2044	822	Mixtec	Mexico	AMERICA	0	1	0	0	0	0	0	0	0	1	1	1	1	1	1	1	1	1	1	1	1
2045	822	Mixtec	Mexico	AMERICA	0	1	0	0	0	0	0	0	0	1	1	1	1	1	1	1	1	1	1	1	1
2046	822	Mixtec	Mexico	AMERICA	0	1	0	0	0	0	0	0	0	1	1	1	1	1	1	1	1	1	1	1	1
2047	822	Mixtec	Mexico	AMERICA	0	1	0	0	0	0	0	0	0	1	1	1	1	1	1	1	1	1	1	1	1
2048	822	Mixtec	Mexico	AMERICA	0	1	0	0	0	0	0	0	0	1	1	1	1	1	1	1	1	1	1	1	1
2049	822	Mixtec	Mexico	AMERICA	0	1	0	0	0	0	0	0	0	1	1	1	1	1	1	1	1	1	1	1	1
2050	822	Mixtec	Mexico	AMERICA	0	1	0	0	0	0	0	0	0	1	1	1	1	1	1	1	1	1	1	1	1
2051	822	Mixtec	Mexico	AMERICA	0	1	0	0	0	0	0	0	0	1	1	1	1	1	1	1	1	1	1	1	1
2052	822	Mixtec	Mexico	AMERICA	0	1	0	0	0	0	0	0	0	1	1	1	1	1	1	1	1	1	1	1	1
2053	822	Mixtec	Mexico	AMERICA	0	1	0	0	0	0	0	0	0	1	1	1	1	1	1	1	1	1	1	1	1
2054	822	Mixtec	Mexico	AMERICA	0	1	0	0	0	0	0	0	0	1	0	0	1	0	0	1	0	0	1	0	0
2055	822	Mixtec	Mexico	AMERICA	0	1	0	0	0	0	0	0	0	1	0	0	1	0	0	1	0	0	1	0	0
2056	822	Mixtec	Mexico	AMERICA	0	1	0	0	0	0	0	0	0	1	1	1	1	1	1	1	1	1	1	1	1
2057	822	Mixtec	Mexico	AMERICA	0	1	0	0	0	0	0	0	0	1	1	1	1	1	1	1	1	1	1	1	1
2058	822	Mixtec	Mexico	AMERICA	0	1	0	0	0	0	0	0	0	1	1	1	1	1	1	1	1	1	1	1	1
2059	822	Mixtec	Mexico	AMERICA	0	1	0	0	0	0	0	0	0	1	1	1	1	1	1	1	1	1	1	1	1
2060	822	Mixtec	Mexico	AMERICA	0	1	0	0	0	0	0	0	0	1	1	1	1	1	1	1	1	1	1	1	1
2061	823	Mixe	Mexico	AMERICA	0	1	0	0	0	0	0	0	0	1	1	1	1	1	1	1	1	1	1	1	1
2062	823	Mixe	Mexico	AMERICA	0	1	0	0	0	0	0	0	0	1	1	1	1	1	1	1	1	1	1	1	1
2063	823	Mixe	Mexico	AMERICA	0	1	0	0	0	0	0	0	0	1	1	1	1	1	1	1	1	1	1	1	1
2064	823	Mixe	Mexico	AMERICA	0	1	0	0	0	0	0	0	0	1	1	1	1	1	1	1	1	1	1	1	1
2065	823	Mixe	Mexico	AMERICA	0	1	0	0	0	0	0	0	0	1	1	1	1	1	1	1	1	1	1	1	1
2066	823	Mixe	Mexico	AMERICA	0	1	0	0	0	0	0	0	0	1	1	1	1	1	1	1	1	1	1	1	1
2067	823	Mixe	Mexico	AMERICA	0	1	0	0	0	0	0	0	0	1	1	1	1	1	1	1	1	1	1	1	1
2068	823	Mixe	Mexico	AMERICA	0	1	0	0	0	0	0	0	0	1	1	1	1	1	1	1	1	1	1	1	1
2069	823	Mixe	Mexico	AMERICA	0	1	0	0	0	0	0	0	0	1	1	1	1	1	1	1	1	1	1	1	1
2070	823	Mixe	Mexico	AMERICA	0	1	0	0	0	0	0	0	0	1	1	1	1	1	1	1	1	1	1	1	1
2071	823	Mixe	Mexico	AMERICA	0	1	0	0	0	0	0	0	0	1	1	1	1	1	1	1	1	1	1	1	1
2072	823	Mixe	Mexico	AMERICA	0	1	0	0	0	0	0	0	0	1	1	1	1	1	1	1	1	1	1	1	1
2073	823	Mixe	Mexico	AMERICA	0	1	0	0	0	0	0	0	0	1	1	1	1	1	1	1	1	1	1	1	1
2074	823	Mixe	Mexico	AMERICA	0	1	0	0	0	0	0	0	0	1	1	1	1	1	1	1	1	1	1	1	1
2075	823	Mixe	Mexico	AMERICA	0	1	0	0	0	0	0	0	0	1	1	1	1	1	1	1	1	1	1	1	1
2076	823	Mixe	Mexico	AMERICA	0	1	0	0	0	0	0	0	0	1	1	1	1	1	1	1	1	1	1	1	1
2077	823	Mixe	Mexico	AMERICA	0	1	0	0	0	0	0	0	0	1	1	1	1	1	1	1	1	1	1	1	1
2078	823	Mixe	Mexico	AMERICA	0	1	0	0	0	0	0	0	0	1	1	1	1	1	1	1	1	1	1	1	1
2079	823	Mixe	Mexico	AMERICA	0	1	0	0	0	0	0	0	0	1	1	1	1	1	1	1	1	1	1	1	1
2080	823	Mixe	Mexico	AMERICA	0	1	0	0	0	0	0	0	0	1	1	1	1	1	1	1	1	1	1	1	1
2081	824	Zapotec	Mexico	AMERICA	0	1	0	0	0	0	0	0	0	1	1	1	1	1	1	1	1	1	1	1	1
2083	824	Zapotec	Mexico	AMERICA	0	1	0	0	0	0	0	0	0	1	1	1	1	1	1	1	1	1	1	1	1
2085	824	Zapotec	Mexico	AMERICA	0	1	0	0	0	0	0	0	0	1	1	1	1	1	1	1	1	1	1	1	1
2086	824	Zapotec	Mexico	AMERICA	0	1	0	0	0	0	0	0	0	1	1	1	1	1	1	1	1	1	1	1	1
2087	824	Zapotec	Mexico	AMERICA	0	1	0	0	0	0	0	0	0	1	1	1	1	1	1	1	1	1	1	1	1
2088	824	Zapotec	Mexico	AMERICA	0	1	0	0	0	0	0	0	0	1	1	1	1	1	1	1	1	1	1	1	1
2089	824	Zapotec	Mexico	AMERICA	0	1	0	0	0	0	0	0	0	1	1	1	1	1	1	1	1	1	1	1	1
2090	824	Zapotec	Mexico	AMERICA	0	1	0	0	0	0	0	0	0	1	1	1	1	1	1	1	1	1	1	1	1
2092	824	Zapotec	Mexico	AMERICA	0	1	0	0	0	0	0	0	0	1	1	1	1	1	1	1	1	1	1	1	1
2093	824	Zapotec	Mexico	AMERICA	0	1	0	0	0	0	0	0	0	1	1	1	1	1	1	1	1	1	1	1	1
2094	824	Zapotec	Mexico	AMERICA	0	1	0	0	0	0	0	0	0	1	1	1	1	1	1	1	1	1	1	1	1
2095	824	Zapotec	Mexico	AMERICA	0	1	0	0	0	0	0	0	0	1	1	1	1	1	1	1	1	1	1	1	1
2096	824	Zapotec	Mexico	AMERICA	0	1	0	0	0	0	0	0	0	1	1	1	1	1	1	1	1	1	1	1	1
2097	824	Zapotec	Mexico	AMERICA	0	1	0	0	0	0	0	0	0	1	1	1	1	1	1	1	1	1	1	1	1
2098	824	Zapotec	Mexico	AMERICA	0	1	0	0	0	0	0	0	0	1	1	1	1	1	1	1	1	1	1	1	1
2099	824	Zapotec	Mexico	AMERICA	0	1	0	0	0	0	0	0	0	1	1	1	1	1	1	1	1	1	1	1	1
2100	824	Zapotec	Mexico	AMERICA	0	1	0	0	0	0	0	0	0	1	1	1	1	1	1	1	1	1	1	1	1
2001	831	Guaymi	Panama	AMERICA	0	1	0	0	0	0	0	0	0	1	1	1	1	1	1	1	1	1	1	1	1
2002	831	Guaymi	Panama	AMERICA	0	1	0	0	0	0	0	0	0	1	1	0	1	1	0	1	1	0	1	1	0
2004	831	Guaymi	Panama	AMERICA	0	1	0	0	0	0	0	0	0	1	1	1	1	1	1	1	1	1	1	1	1
2005	831	Guaymi	Panama	AMERICA	0	1	0	0	0	0	0	0	0	1	1	1	1	1	1	1	1	1	1	1	1
2007	831	Guaymi	Panama	AMERICA	0	1	0	0	0	0	0	0	0	1	1	1	1	1	1	1	1	1	1	1	1
2008	831	Guaymi	Panama	AMERICA	0	1	0	0	0	0	0	0	0	1	1	1	1	1	1	1	1	1	1	1	1
2010	831	Guaymi	Panama	AMERICA	0	1	0	0	0	0	0	0	0	1	1	1	1	1	1	1	1	1	1	1	1
2011	831	Guaymi	Panama	AMERICA	0	1	0	0	0	0	0	0	0	1	1	1	1	1	1	1	1	1	1	1	1
2013	831	Guaymi	Panama	AMERICA	0	1	0	0	0	0	0	0	0	1	1	1	1	1	1	1	1	1	1	1	1
2014	831	Guaymi	Panama	AMERICA	0	1	0	0	0	0	0	0	0	1	1	0	1	1	0	1	1	0	1	1	0
2015	831	Guaymi	Panama	AMERICA	0	1	0	0	0	0	0	0	0	1	1	1	1	1	1	1	1	1	1	1	1
2016	831	Guaymi	Panama	AMERICA	0	1	0	0	0	0	0	0	0	1	1	1	1	1	1	1	1	1	1	1	1
2017	831	Guaymi	Panama	AMERICA	0	1	0	0	0	0	0	0	0	1	1	1	1	1	1	1	1	1	1	1	1
2018	831	Guaymi	Panama	AMERICA	0	1	0	0	0	0	0	0	0	1	1	1	1	1	1	1	1	1	1	1	1
2019	831	Guaymi	Panama	AMERICA	0	1	0	0	0	0	0	0	0	1	1	1	1	1	1	1	1	1	1	1	1
2020	831	Guaymi	Panama	AMERICA	0	1	0	0	0	0	0	0	0	1	1	1	1	1	1	1	1	1	1	1	1
2021	832	Cabecar	CostaRica	AMERICA	0	1	0	0	0	0	0	0	0	1	1	1	1	1	1	1	1	1	1	1	1
2022	832	Cabecar	CostaRica	AMERICA	0	1	0	0	0	0	0	0	0	1	1	1	1	1	1	1	1	1	1	1	1
2023	832	Cabecar	CostaRica	AMERICA	0	1	0	0	0	0	0	0	0	1	1	1	1	1	1	1	1	1	1	1	1
2024	832	Cabecar	CostaRica	AMERICA	0	1	0	0	0	0	0	0	0	1	1	1	1	1	1	1	1	1	1	1	1
2025	832	Cabecar	CostaRica	AMERICA	0	1	0	0	0	0	0	0	0	1	1	1	1	1	1	1	1	1	1	1	1
2026	832	Cabecar	CostaRica	AMERICA	0	1	0	0	0	0	0	0	0	1	1	0	1	1	0	1	1	0	1	1	0
2027	832	Cabecar	CostaRica	AMERICA	0	1	0	0	0	0	0	0	0	1	1	1	1	1	1	1	1	1	1	1	1
2028	832	Cabecar	CostaRica	AMERICA	0	1	0	0	0	0	0	0	0	1	1	1	1	1	1	1	1	1	1	1	1
2029	832	Cabecar	CostaRica	AMERICA	0	1	0	0	0	0	0	0	0	1	1	1	1	1	1	1	1	1	1	1	1
2030	832	Cabecar	CostaRica	AMERICA	0	1	0	0	0	0	0	0	0	1	1	1	1	1	1	1	1	1	1	1	1
2031	832	Cabecar	CostaRica	AMERICA	0	1	0	0	0	0	0	0	0	1	1	1	1	1	1	1	1	1	1	1	1
2032	832	Cabecar	CostaRica	AMERICA	0	1	0	0	0	0	0	0	0	1	1	1	1	1	1	1	1	1	1	1	1
2033	832	Cabecar	CostaRica	AMERICA	0	1	0	0	0	0	0	0	0	1	1	1	1	1	1	1	1	1	1	1	1
2034	832	Cabecar	CostaRica	AMERICA	0	1	0	0	0	0	0	0	0	1	0	0	1	0	0	1	0	0	1	0	0
2035	832	Cabecar	CostaRica	AMERICA	0	1	0	0	0	0	0	0	0	1	1	1	1	1	1	1	1	1	1	1	1
2036	832	Cabecar	CostaRica	AMERICA	0	1	0	0	0	0	0	0	0	1	1	1	1	1	1	1	1	1	1	1	1
2037	832	Cabecar	CostaRica	AMERICA	0	1	0	0	0	0	0	0	0	1	1	0	1	1	0	1	1	0	1	1	0
2038	832	Cabecar	CostaRica	AMERICA	0	1	0	0	0	0	0	0	0	1	1	1	1	1	1	1	1	1	1	1	1
2039	832	Cabecar	CostaRica	AMERICA	0	1	0	0	0	0	0	0	0	1	1	1	1	1	1	1	1	1	1	1	1
2040	832	Cabecar	CostaRica	AMERICA	0	1	0	0	0	0	0	0	0	1	1	1	1	1	1	1	1	1	1	1	1
2101	833	Aymara	Chile	AMERICA	0	1	0	0	0	0	0	0	0	1	1	1	1	1	1	1	1	1	1	1	1
2102	833	Aymara	Chile	AMERICA	0	1	0	0	0	0	0	0	0	1	1	1	1	1	1	1	1	1	1	1	1
2103	833	Aymara	Chile	AMERICA	0	1	0	0	0	0	0	0	0	1	1	1	1	1	1	1	1	1	1	1	1
2104	833	Aymara	Chile	AMERICA	0	1	0	0	0	0	0	0	0	1	1	1	1	1	1	1	1	1	1	1	1
2106	833	Aymara	Chile	AMERICA	0	1	0	0	0	0	0	0	0	1	1	1	1	1	1	1	1	1	1	1	1
2107	833	Aymara	Chile	AMERICA	0	1	0	0	0	0	0	0	0	1	1	1	1	1	1	1	1	1	1	1	1
2108	833	Aymara	Chile	AMERICA	0	1	0	0	0	0	0	0	0	1	1	1	1	1	1	1	1	1	1	1	1
2109	833	Aymara	Chile	AMERICA	0	1	0	0	0	0	0	0	0	1	1	1	1	1	1	1	1	1	1	1	1
2110	833	Aymara	Chile	AMERICA	0	1	0	0	0	0	0	0	0	1	1	1	1	1	1	1	1	1	1	1	1
2111	833	Aymara	Chile	AMERICA	0	1	0	0	0	0	0	0	0	1	1	1	1	1	1	1	1	1	1	1	1
2112	833	Aymara	Chile	AMERICA	0	1	0	0	0	0	0	0	0	1	1	1	1	1	1	1	1	1	1	1	1
2113	833	Aymara	Chile	AMERICA	0	1	0	0	0	0	0	0	0	1	1	1	1	1	1	1	1	1	1	1	1
2114	833	Aymara	Chile	AMERICA	0	1	0	0	0	0	0	0	0	1	1	1	1	1	1	1	1	1	1	1	1
2115	833	Aymara	Chile	AMERICA	0	1	0	0	0	0	0	0	0	1	1	1	1	1	1	1	1	1	1	1	1
2116	833	Aymara	Chile	AMERICA	0	1	0	0	0	0	0	0	0	1	1	1	1	1	1	1	1	1	1	1	1
2118	833	Aymara	Chile	AMERICA	0	1	0	0	0	0	0	0	0	1	1	1	1	1	1	1	1	1	1	1	1
2119	833	Aymara	Chile	AMERICA	0	1	0	0	0	0	0	0	0	1	1	1	1	1	1	1	1	1	1	1	1
2120	833	Aymara	Chile	AMERICA	0	1	0	0	0	0	0	0	0	1	1	1	1	1	1	1	1	1	1	1	1
2121	834	Huilliche	Chile	AMERICA	0	1	0	0	0	0	0	0	0	1	1	1	1	1	1	1	1	1	1	1	1
2123	834	Huilliche	Chile	AMERICA	0	1	0	0	0	0	0	0	0	1	1	1	1	1	1	1	1	1	1	1	1
2124	834	Huilliche	Chile	AMERICA	0	1	0	0	0	0	0	0	0	1	1	1	1	1	1	1	1	1	1	1	1
2125	834	Huilliche	Chile	AMERICA	0	1	0	0	0	0	0	0	0	1	1	1	1	1	1	1	1	1	1	1	1
2126	834	Huilliche	Chile	AMERICA	0	1	0	0	0	0	0	0	0	1	1	1	1	1	1	1	1	1	1	1	1
2127	834	Huilliche	Chile	AMERICA	0	1	0	0	0	0	0	0	0	1	1	1	1	1	1	1	1	1	1	1	1
2128	834	Huilliche	Chile	AMERICA	0	1	0	0	0	0	0	0	0	1	1	1	1	1	1	1	1	1	1	1	1
2129	834	Huilliche	Chile	AMERICA	0	1	0	0	0	0	0	0	0	1	1	1	1	1	1	1	1	1	1	1	1
2130	834	Huilliche	Chile	AMERICA	0	1	0	0	0	0	0	0	0	1	1	1	1	1	1	1	1	1	1	1	1
2131	834	Huilliche	Chile	AMERICA	0	1	0	0	0	0	0	0	0	1	1	1	1	1	1	1	1	1	1	1	1
2132	834	Huilliche	Chile	AMERICA	0	1	0	0	0	0	0	0	0	1	1	1	1	1	1	1	1	1	1	1	1
2133	834	Huilliche	Chile	AMERICA	0	1	0	0	0	0	0	0	0	1	1	1	1	1	1	1	1	1	1	1	1
2134	834	Huilliche	Chile	AMERICA	0	1	0	0	0	0	0	0	0	1	1	1	1	1	1	1	1	1	1	1	1
2135	834	Huilliche	Chile	AMERICA	0	1	0	0	0	0	0	0	0	1	1	1	1	1	1	1	1	1	1	1	1
2136	834	Huilliche	Chile	AMERICA	0	1	0	0	0	0	0	0	0	1	1	1	1	1	1	1	1	1	1	1	1
2137	834	Huilliche	Chile	AMERICA	0	1	0	0	0	0	0	0	0	1	1	1	1	1	1	1	1	1	1	1	1
2138	834	Huilliche	Chile	AMERICA	0	1	0	0	0	0	0	0	0	1	1	1	1	1	1	1	1	1	1	1	1
2139	834	Huilliche	Chile	AMERICA	0	1	0	0	0	0	0	0	0	1	1	1	1	1	1	1	1	1	1	1	1
2140	834	Huilliche	Chile	AMERICA	0	1	0	0	0	0	0	0	0	1	1	1	1	1	1	1	1	1	1	1	1
2722	835	Guarani	Brazil	AMERICA	0	1	0	0	0	0	0	0	0	1	1	1	1	1	1	1	1	1	1	1	1
2723	835	Guarani	Brazil	AMERICA	0	1	0	0	0	0	0	0	0	1	1	1	1	1	1	1	1	1	1	1	1
2724	835	Guarani	Brazil	AMERICA	0	1	0	0	0	0	0	0	0	1	1	1	1	1	1	1	1	1	1	1	1
2725	835	Guarani	Brazil	AMERICA	0	1	0	0	0	0	0	0	0	1	1	1	1	1	1	1	1	1	1	1	1
2726	835	Guarani	Brazil	AMERICA	0	1	0	0	0	0	0	0	0	1	0	0	1	0	0	1	0	0	1	0	0
2727	835	Guarani	Brazil	AMERICA	0	1	0	0	0	0	0	0	0	1	1	1	1	1	1	1	1	1	1	1	1
2728	835	Guarani	Brazil	AMERICA	0	1	0	0	0	0	0	0	0	1	1	1	1	1	1	1	1	1	1	1	1
2729	835	Guarani	Brazil	AMERICA	0	1	0	0	0	0	0	0	0	1	0	0	1	0	0	1	0	0	1	0	0
2730	835	Guarani	Brazil	AMERICA	0	1	0	0	0	0	0	0	0	1	1	1	1	1	1	1	1	1	1	1	1
2731	835	Guarani	Brazil	AMERICA	0	1	0	0	0	0	0	0	0	1	1	1	1	1	1	1	1	1	1	1	1
2734	836	Ache	Paraguay	AMERICA	0	1	0	0	0	0	0	0	0	1	1	1	1	1	1	1	1	1	1	1	1
2735	836	Ache	Paraguay	AMERICA	0	1	0	0	0	0	0	0	0	1	1	1	1	1	1	1	1	1	1	1	1
2736	836	Ache	Paraguay	AMERICA	0	1	0	0	0	0	0	0	0	1	1	1	1	1	1	1	1	1	1	1	1
2738	836	Ache	Paraguay	AMERICA	0	1	0	0	0	0	0	0	0	1	1	1	1	1	1	1	1	1	1	1	1
2739	836	Ache	Paraguay	AMERICA	0	1	0	0	0	0	0	0	0	1	1	1	1	1	1	1	1	1	1	1	1
2741	836	Ache	Paraguay	AMERICA	0	1	0	0	0	0	0	0	0	1	1	1	1	1	1	1	1	1	1	1	1
2743	836	Ache	Paraguay	AMERICA	0	1	0	0	0	0	0	0	0	1	1	1	1	1	1	1	1	1	1	1	1
2744	836	Ache	Paraguay	AMERICA	0	1	0	0	0	0	0	0	0	1	1	1	1	1	1	1	1	1	1	1	1
2745	836	Ache	Paraguay	AMERICA	0	1	0	0	0	0	0	0	0	1	1	1	1	1	1	1	1	1	1	1	1
2746	836	Ache	Paraguay	AMERICA	0	1	0	0	0	0	0	0	0	1	0	0	1	0	0	1	0	0	1	0	0
2747	836	Ache	Paraguay	AMERICA	0	1	0	0	0	0	0	0	0	1	1	0	1	1	0	1	1	0	1	1	0
2748	836	Ache	Paraguay	AMERICA	0	1	0	0	0	0	0	0	0	1	1	0	1	1	0	1	1	0	1	1	0
2749	836	Ache	Paraguay	AMERICA	0	1	0	0	0	0	0	0	0	1	1	1	1	1	1	1	1	1	1	1	1
2750	836	Ache	Paraguay	AMERICA	0	1	0	0	0	0	0	0	0	1	1	1	1	1	1	1	1	1	1	1	1
2751	836	Ache	Paraguay	AMERICA	0	1	0	0	0	0	0	0	0	1	1	1	1	1	1	1	1	1	1	1	1
2752	836	Ache	Paraguay	AMERICA	0	1	0	0	0	0	0	0	0	1	1	1	1	1	1	1	1	1	1	1	1
2753	836	Ache	Paraguay	AMERICA	0	1	0	0	0	0	0	0	0	1	1	1	1	1	1	1	1	1	1	1	1
2754	837	Kaingang	Brazil	AMERICA	0	1	0	0	0	0	0	0	0	1	1	1	1	1	1	1	1	1	1	1	1
2755	837	Kaingang	Brazil	AMERICA	0	1	0	0	0	0	0	0	0	1	1	1	1	1	1	1	1	1	1	1	1
2758	837	Kaingang	Brazil	AMERICA	0	1	0	0	0	0	0	0	0	1	1	1	1	1	1	1	1	1	1	1	1
2759	837	Kaingang	Brazil	AMERICA	0	1	0	0	0	0	0	0	0	1	1	1	1	1	1	1	1	1	1	1	1
2760	837	Kaingang	Brazil	AMERICA	0	1	0	0	0	0	0	0	0	1	1	1	1	1	1	1	1	1	1	1	1
2771	838	Quechua	Peru	AMERICA	0	1	0	0	0	0	0	0	0	1	1	1	1	1	1	1	1	1	1	1	1
2772	838	Quechua	Peru	AMERICA	0	1	0	0	0	0	0	0	0	1	1	1	1	1	1	1	1	1	1	1	1
2773	838	Quechua	Peru	AMERICA	0	1	0	0	0	0	0	0	0	1	1	1	1	1	1	1	1	1	1	1	1
2774	838	Quechua	Peru	AMERICA	0	1	0	0	0	0	0	0	0	1	1	1	1	1	1	1	1	1	1	1	1
2775	838	Quechua	Peru	AMERICA	0	1	0	0	0	0	0	0	0	1	1	1	1	1	1	1	1	1	1	1	1
2776	838	Quechua	Peru	AMERICA	0	1	0	0	0	0	0	0	0	1	1	1	1	1	1	1	1	1	1	1	1
2777	838	Quechua	Peru	AMERICA	0	1	0	0	0	0	0	0	0	1	1	1	1	1	1	1	1	1	1	1	1
2778	838	Quechua	Peru	AMERICA	0	1	0	0	0	0	0	0	0	1	1	1	1	1	1	1	1	1	1	1	1
2779	838	Quechua	Peru	AMERICA	0	1	0	0	0	0	0	0	0	1	1	1	1	1	1	1	1	1	1	1	1
2780	838	Quechua	Peru	AMERICA	0	1	0	0	0	0	0	0	0	1	1	1	1	1	1	1	1	1	1	1	1
2781	838	Quechua	Peru	AMERICA	0	1	0	0	0	0	0	0	0	1	1	1	1	1	1	1	1	1	1	1	1
2782	838	Quechua	Peru	AMERICA	0	1	0	0	0	0	0	0	0	1	1	1	1	1	1	1	1	1	1	1	1
2783	838	Quechua	Peru	AMERICA	0	1	0	0	0	0	0	0	0	1	1	1	1	1	1	1	1	1	1	1	1
2784	838	Quechua	Peru	AMERICA	0	1	0	0	0	0	0	0	0	1	1	1	1	1	1	1	1	1	1	1	1
2785	838	Quechua	Peru	AMERICA	0	1	0	0	0	0	0	0	0	1	1	1	1	1	1	1	1	1	1	1	1
2786	838	Quechua	Peru	AMERICA	0	1	0	0	0	0	0	0	0	1	1	1	1	1	1	1	1	1	1	1	1
2787	838	Quechua	Peru	AMERICA	0	1	0	0	0	0	0	0	0	1	1	1	1	1	1	1	1	1	1	1	1
2788	838	Quechua	Peru	AMERICA	0	1	0	0	0	0	0	0	0	1	1	1	1	1	1	1	1	1	1	1	1
2789	838	Quechua	Peru	AMERICA	0	1	0	0	0	0	0	0	0	1	1	1	1	1	1	1	1	1	1	1	1
2790	838	Quechua	Peru	AMERICA	0	1	0	0	0	0	0	0	0	1	1	1	1	1	1	1	1	1	1	1	1
2461	841	Kogi	Colombia	AMERICA	0	1	0	0	0	0	0	0	0	1	0	0	1	0	0	1	0	0	1	0	0
2462	841	Kogi	Colombia	AMERICA	0	1	0	0	0	0	0	0	0	1	0	0	1	0	0	1	0	0	1	0	0
2463	841	Kogi	Colombia	AMERICA	0	1	0	0	0	0	0	0	0	1	0	0	1	0	0	1	0	0	1	0	0
2464	841	Kogi	Colombia	AMERICA	0	1	0	0	0	0	0	0	0	1	0	0	1	0	0	1	0	0	1	0	0
2465	841	Kogi	Colombia	AMERICA	0	1	0	0	0	0	0	0	0	1	1	1	1	1	1	1	1	1	1	1	1
2466	841	Kogi	Colombia	AMERICA	0	1	0	0	0	0	0	0	0	1	1	0	1	1	0	1	1	0	1	1	0
2467	841	Kogi	Colombia	AMERICA	0	1	0	0	0	0	0	0	0	1	0	0	1	0	0	1	0	0	1	0	0
2468	841	Kogi	Colombia	AMERICA	0	1	0	0	0	0	0	0	0	1	1	1	1	1	1	1	1	1	1	1	1
2469	841	Kogi	Colombia	AMERICA	0	1	0	0	0	0	0	0	0	1	1	1	1	1	1	1	1	1	1	1	1
2470	841	Kogi	Colombia	AMERICA	0	1	0	0	0	0	0	0	0	1	1	1	1	1	1	1	1	1	1	1	1
2471	841	Kogi	Colombia	AMERICA	0	1	0	0	0	0	0	0	0	1	1	1	1	1	1	1	1	1	1	1	1
2473	841	Kogi	Colombia	AMERICA	0	1	0	0	0	0	0	0	0	1	0	0	1	0	0	1	0	0	1	0	0
2475	841	Kogi	Colombia	AMERICA	0	1	0	0	0	0	0	0	0	1	0	0	1	0	0	1	0	0	1	0	0
2476	841	Kogi	Colombia	AMERICA	0	1	0	0	0	0	0	0	0	1	0	0	1	0	0	1	0	0	1	0	0
2479	841	Kogi	Colombia	AMERICA	0	1	0	0	0	0	0	0	0	1	1	1	1	1	1	1	1	1	1	1	1
2480	841	Kogi	Colombia	AMERICA	0	1	0	0	0	0	0	0	0	1	1	1	1	1	1	1	1	1	1	1	1
2481	842	Zenu	Colombia	AMERICA	0	1	0	0	0	0	0	0	0	1	1	1	1	1	1	1	1	1	1	1	1
2483	842	Zenu	Colombia	AMERICA	0	1	0	0	0	0	0	0	0	1	1	1	1	1	1	1	1	1	1	1	1
2485	842	Zenu	Colombia	AMERICA	0	1	0	0	0	0	0	0	0	1	0	0	1	0	0	1	0	0	1	0	0
2486	842	Zenu	Colombia	AMERICA	0	1	0	0	0	0	0	0	0	1	1	1	1	1	1	1	1	1	1	1	1
2487	842	Zenu	Colombia	AMERICA	0	1	0	0	0	0	0	0	0	1	0	0	1	0	0	1	0	0	1	0	0
2488	842	Zenu	Colombia	AMERICA	0	1	0	0	0	0	0	0	0	1	1	1	1	1	1	1	1	1	1	1	1
2489	842	Zenu	Colombia	AMERICA	0	1	0	0	0	0	0	0	0	1	1	1	1	1	1	1	1	1	1	1	1
2490	842	Zenu	Colombia	AMERICA	0	1	0	0	0	0	0	0	0	1	1	1	1	1	1	1	1	1	1	1	1
2491	842	Zenu	Colombia	AMERICA	0	1	0	0	0	0	0	0	0	1	1	1	1	1	1	1	1	1	1	1	1
2492	842	Zenu	Colombia	AMERICA	0	1	0	0	0	0	0	0	0	1	1	1	1	1	1	1	1	1	1	1	1
2493	842	Zenu	Colombia	AMERICA	0	1	0	0	0	0	0	0	0	1	1	1	1	1	1	1	1	1	1	1	1
2494	842	Zenu	Colombia	AMERICA	0	1	0	0	0	0	0	0	0	1	1	0	1	1	0	1	1	0	1	1	0
2495	842	Zenu	Colombia	AMERICA	0	1	0	0	0	0	0	0	0	1	1	1	1	1	1	1	1	1	1	1	1
2496	842	Zenu	Colombia	AMERICA	0	1	0	0	0	0	0	0	0	1	1	0	1	1	0	1	1	0	1	1	0
2497	842	Zenu	Colombia	AMERICA	0	1	0	0	0	0	0	0	0	1	1	1	1	1	1	1	1	1	1	1	1
2498	842	Zenu	Colombia	AMERICA	0	1	0	0	0	0	0	0	0	1	1	1	1	1	1	1	1	1	1	1	1
2499	842	Zenu	Colombia	AMERICA	0	1	0	0	0	0	0	0	0	1	1	0	1	1	0	1	1	0	1	1	0
2500	842	Zenu	Colombia	AMERICA	0	1	0	0	0	0	0	0	0	1	1	1	1	1	1	1	1	1	1	1	1
2501	843	Inga	Colombia	AMERICA	0	1	0	0	0	0	0	0	0	1	1	1	1	1	1	1	1	1	1	1	1
2502	843	Inga	Colombia	AMERICA	0	1	0	0	0	0	0	0	0	1	1	1	1	1	1	1	1	1	1	1	1
2503	843	Inga	Colombia	AMERICA	0	1	0	0	0	0	0	0	0	1	1	1	1	1	1	1	1	1	1	1	1
2504	843	Inga	Colombia	AMERICA	0	1	0	0	0	0	0	0	0	1	1	1	1	1	1	1	1	1	1	1	1
2505	843	Inga	Colombia	AMERICA	0	1	0	0	0	0	0	0	0	1	1	0	1	1	0	1	1	0	1	1	0
2506	843	Inga	Colombia	AMERICA	0	1	0	0	0	0	0	0	0	1	1	1	1	1	1	1	1	1	1	1	1
2507	843	Inga	Colombia	AMERICA	0	1	0	0	0	0	0	0	0	1	1	1	1	1	1	1	1	1	1	1	1
2508	843	Inga	Colombia	AMERICA	0	1	0	0	0	0	0	0	0	1	1	1	1	1	1	1	1	1	1	1	1
2510	843	Inga	Colombia	AMERICA	0	1	0	0	0	0	0	0	0	1	1	1	1	1	1	1	1	1	1	1	1
2512	843	Inga	Colombia	AMERICA	0	1	0	0	0	0	0	0	0	1	1	1	1	1	1	1	1	1	1	1	1
2513	843	Inga	Colombia	AMERICA	0	1	0	0	0	0	0	0	0	1	1	1	1	1	1	1	1	1	1	1	1
2514	843	Inga	Colombia	AMERICA	0	1	0	0	0	0	0	0	0	1	1	1	1	1	1	1	1	1	1	1	1
2516	843	Inga	Colombia	AMERICA	0	1	0	0	0	0	0	0	0	1	1	1	1	1	1	1	1	1	1	1	1
2517	843	Inga	Colombia	AMERICA	0	1	0	0	0	0	0	0	0	1	1	1	1	1	1	1	1	1	1	1	1
2518	843	Inga	Colombia	AMERICA	0	1	0	0	0	0	0	0	0	1	0	0	1	0	0	1	0	0	1	0	0
2519	843	Inga	Colombia	AMERICA	0	1	0	0	0	0	0	0	0	1	1	1	1	1	1	1	1	1	1	1	1
2522	844	Wayuu	Colombia	AMERICA	0	1	0	0	0	0	0	0	0	1	1	1	1	1	1	1	1	1	1	1	1
2523	844	Wayuu	Colombia	AMERICA	0	1	0	0	0	0	0	0	0	1	1	1	1	1	1	1	1	1	1	1	1
2524	844	Wayuu	Colombia	AMERICA	0	1	0	0	0	0	0	0	0	1	1	1	1	1	1	1	1	1	1	1	1
2525	844	Wayuu	Colombia	AMERICA	0	1	0	0	0	0	0	0	0	1	0	0	1	0	0	1	0	0	1	0	0
2526	844	Wayuu	Colombia	AMERICA	0	1	0	0	0	0	0	0	0	1	1	1	1	1	1	1	1	1	1	1	1
2527	844	Wayuu	Colombia	AMERICA	0	1	0	0	0	0	0	0	0	1	1	1	1	1	1	1	1	1	1	1	1
2528	844	Wayuu	Colombia	AMERICA	0	1	0	0	0	0	0	0	0	1	1	1	1	1	1	1	1	1	1	1	1
2529	844	Wayuu	Colombia	AMERICA	0	1	0	0	0	0	0	0	0	1	1	1	1	1	1	1	1	1	1	1	1
2530	844	Wayuu	Colombia	AMERICA	0	1	0	0	0	0	0	0	0	1	1	1	1	1	1	1	1	1	1	1	1
2531	844	Wayuu	Colombia	AMERICA	0	1	0	0	0	0	0	0	0	1	1	1	1	1	1	1	1	1	1	1	1
2532	844	Wayuu	Colombia	AMERICA	0	1	0	0	0	0	0	0	0	1	1	1	1	1	1	1	1	1	1	1	1
2534	844	Wayuu	Colombia	AMERICA	0	1	0	0	0	0	0	0	0	1	1	1	1	1	1	1	1	1	1	1	1
2535	844	Wayuu	Colombia	AMERICA	0	1	0	0	0	0	0	0	0	1	1	1	1	1	1	1	1	1	1	1	1
2536	844	Wayuu	Colombia	AMERICA	0	1	0	0	0	0	0	0	0	1	1	1	1	1	1	1	1	1	1	1	1
2538	844	Wayuu	Colombia	AMERICA	0	1	0	0	0	0	0	0	0	1	1	1	1	1	1	1	1	1	1	1	1
2539	844	Wayuu	Colombia	AMERICA	0	1	0	0	0	0	0	0	0	1	0	0	1	0	0	1	0	0	1	0	0
2540	844	Wayuu	Colombia	AMERICA	0	1	0	0	0	0	0	0	0	1	1	1	1	1	1	1	1	1	1	1	1
2543	845	TicunaArara	Colombia	AMERICA	0	1	0	0	0	0	0	0	0	1	0	0	1	0	0	1	0	0	1	0	0
2544	845	TicunaArara	Colombia	AMERICA	0	1	0	0	0	0	0	0	0	1	1	1	1	1	1	1	1	1	1	1	1
2545	845	TicunaArara	Colombia	AMERICA	0	1	0	0	0	0	0	0	0	1	1	1	1	1	1	1	1	1	1	1	1
2546	845	TicunaArara	Colombia	AMERICA	0	1	0	0	0	0	0	0	0	1	1	1	1	1	1	1	1	1	1	1	1
2548	845	TicunaArara	Colombia	AMERICA	0	1	0	0	0	0	0	0	0	1	1	1	1	1	1	1	1	1	1	1	1
2549	845	TicunaArara	Colombia	AMERICA	0	1	0	0	0	0	0	0	0	1	1	1	1	1	1	1	1	1	1	1	1
2550	845	TicunaArara	Colombia	AMERICA	0	1	0	0	0	0	0	0	0	1	1	1	1	1	1	1	1	1	1	1	1
2551	845	TicunaArara	Colombia	AMERICA	0	1	0	0	0	0	0	0	0	1	1	1	1	1	1	1	1	1	1	1	1
2552	845	TicunaArara	Colombia	AMERICA	0	1	0	0	0	0	0	0	0	1	1	1	1	1	1	1	1	1	1	1	1
2553	845	TicunaArara	Colombia	AMERICA	0	1	0	0	0	0	0	0	0	1	1	1	1	1	1	1	1	1	1	1	1
2554	845	TicunaArara	Colombia	AMERICA	0	1	0	0	0	0	0	0	0	1	1	1	1	1	1	1	1	1	1	1	1
2555	845	TicunaArara	Colombia	AMERICA	0	1	0	0	0	0	0	0	0	1	1	1	1	1	1	1	1	1	1	1	1
2557	845	TicunaArara	Colombia	AMERICA	0	1	0	0	0	0	0	0	0	1	1	1	1	1	1	1	1	1	1	1	1
2558	845	TicunaArara	Colombia	AMERICA	0	1	0	0	0	0	0	0	0	1	1	1	1	1	1	1	1	1	1	1	1
2559	845	TicunaArara	Colombia	AMERICA	0	1	0	0	0	0	0	0	0	1	1	1	1	1	1	1	1	1	1	1	1
2761	846	TicunaTarapaca	Colombia	AMERICA	0	1	0	0	0	0	0	0	0	1	1	0	1	1	0	1	1	0	1	1	0
2762	846	TicunaTarapaca	Colombia	AMERICA	0	1	0	0	0	0	0	0	0	1	1	1	1	1	1	1	1	1	1	1	1
2763	846	TicunaTarapaca	Colombia	AMERICA	0	1	0	0	0	0	0	0	0	1	1	1	1	1	1	1	1	1	1	1	1
[truncated: 3,880 more rows]
